# Supplementary material for: Classification of ovarian cancer associated with BRCA1 mutations, immune checkpoints, and tumor microenvironment based on immunogenomic profiling
Source: PeerJ. 2020 Nov 24;8:e10414. doi: 10.7717/peerj.10414 (PMC7694562; doi:10.7717/peerj.10414)
Supplement: Supplemental Information 2 [file peerj-08-10414-s002.txt]

geneNames	GSM1238145	GSM1238146	GSM1238147	GSM1238148	GSM1238149	GSM1238150	GSM1238151	GSM1238152	GSM1238153	GSM1238154	GSM1238155	GSM1238156	GSM1238157	GSM1238158	GSM1238159	GSM1238160	GSM1238161	GSM1238162	GSM1238163	GSM1238164	GSM1238165	GSM1238166	GSM1238167	GSM1238168	GSM1238169	GSM1238170	GSM1238171	GSM1238172	GSM1238173	GSM1238174	GSM1238175	GSM1238176	GSM1238177	GSM1238178	GSM1238179	GSM1238180	GSM1238181	GSM1238182	GSM1238183	GSM1238184	GSM1238185	GSM1238186	GSM1238187	GSM1238188	GSM1238189	GSM1238190	GSM1238191	GSM1238192	GSM1238193
A1BG	0.27064	0.12043	-0.25172	0.04804	0.07641	-0.0292	0.06834	0.03041	0.15109	0.02573	-0.17073	0.12608	-0.07578	-0.09342	0.26451	0.07427	0.0646	0.32343	0.0165	-0.09263	0.06097	-0.12793	0.24309	0.20236	0.07017	-0.05518	0.34245	-0.19071	0.03616	0.08017	0.05565	0.08781	0.06946	-0.35572	-0.15538	-0.20176	-0.0451	0.20747	-0.24413	-0.12944	0.02524	-0.16812	0.04982	-0.16366	0.25582	0.02782	-0.11706	0.27941	-0.18855
A1CF	0.00678	0.53558	-0.02403	0.02591	0.0453	0.06152	-0.02764	-0.00851	-0.09527	-0.19322	0.38413	0.05235	0.06611	0.00595	0.03429	-0.01774	-0.0207	0.01845	0.00566	0.07329	-0.02471	0.03664	-0.0096	0.00929	-0.03047	-0.02655	0.07059	-0.05617	-0.03599	-0.04455	-0.05319	0.06323	0.05635	0.10398	0.00762	0.58105	-0.03973	0.03939	-0.05572	-0.02855	0.1379	0.01881	0.01188	0.04781	0.08892	-0.02693	0.04631	0.01592	0.03349
A2BP1	-0.31152	-0.44926	0.3714	-0.16004	-0.34889	-0.09403	-0.33409	0.32853	-0.32495	-0.2456	0.05572	-0.17323	-0.07886	0.42049	0.00282	0.12885	0.31284	0.17385	0.40245	0.29598	-0.06487	-0.34738	-0.30354	-0.43285	-0.07528	0.01007	-0.14539	-0.08236	-0.33141	0.46957	-0.00999	-0.22452	-0.05279	-0.52413	0.28016	-0.28855	0.44016	-0.12765	-0.36343	0.26195	-0.14589	-0.279	-0.19446	-0.38016	-0.26684	-0.14201	0.19788	-0.17122	-0.43107
A2M	-0.57446	0.51182	-0.4168	-0.18542	-0.61197	0.063	0.13978	-0.17211	-0.11432	0.04502	-0.06726	0.38852	-0.17248	-0.20191	0.35872	0.18858	0.43274	-0.02176	-0.10895	-0.04535	0.22853	0.18621	-0.3812	0.01448	-0.22446	-0.24209	0.17453	-0.43925	0.31333	0.0195	0.02163	0.02528	-0.29178	0.20792	-0.35383	-0.52829	-0.25848	-0.005	-0.19094	-0.07717	-0.02285	0.04594	0.46221	-0.03746	0.12938	0.303	0.17316	0.26258	-0.01181
A2ML1	0.13249	0.19793	0.03617	0.12436	0.29199	0.07132	0.2451	0.08983	0.01666	0.17714	0.29673	0.22704	0.20354	0.13928	0.17876	-0.07421	0.10555	0.09175	-0.05795	0.20893	0.30109	-0.07381	0.09756	-0.02071	0.06626	0.05671	0.21815	0.16831	0.08127	-0.03566	0.07774	0.24535	0.33515	0.16782	0.09989	-0.13925	-0.05374	0.14822	-0.01788	0.0791	0.32905	0.15091	0.05332	0.247	0.21439	0.18008	0.14917	0.0191	-0.15157
A4GALT	-0.0488	0.10605	0.24587	0.03194	0.01102	-0.04535	0.08684	0.15635	-0.07511	0.06712	0.22207	0.1237	-0.07394	0.06382	0.03949	0.05318	0.04136	-0.02037	0.21861	0.04041	0.04772	0.09884	0.16308	0.06927	0.05013	-0.09503	0.09069	0.3627	0.04758	-0.05448	0.01299	-0.05954	0.03676	0.25018	-0.07747	-0.02844	-0.01677	0.08213	0.0799	0.14988	-0.03787	-0.02268	0.13514	0.09718	0.10042	0.11468	0.09598	-0.00987	-0.04585
A4GNT	0.0362	0.06268	0.02278	0.06058	0.07403	0.03961	0.04403	0.01144	0.03222	-0.10211	0.00853	0.04409	-0.02251	0.01699	-0.03256	0.04662	0.03748	0.0061	-0.00663	0.12345	0.04672	-0.01751	-0.01482	0.00258	0.04923	0.07489	0.08461	0.05117	-0.01767	-0.002	0.04264	0.08892	0.13031	0.21568	0.01577	0.20786	0.0475	0.10177	0.025	0.1191	0.1018	0.03305	-0.08798	0.07335	0.08261	0.04105	0.1472	-0.01271	0.03572
AAAS	0.07953	0.1094	0.1085	0.09585	0.13301	-0.07814	0.07542	0.12378	-0.0194	0.02872	0.19788	0.08556	0.05032	0.07618	0.02899	-0.01359	0.09311	0.04582	0.19564	0.06479	0.01674	0.10858	0.05046	0.06	0.08301	-0.0134	0.04857	0.13166	0.10156	0.04384	0.06331	0.01602	0.03637	0.18567	0.02373	0.01913	0.03066	0.10397	0.08925	-0.04443	0.07387	0.05172	0.02672	0.08998	0.08524	0.05202	0.0031	0.05412	-0.05032
AACS	-0.21638	0.27467	0.11421	0.1556	0.1731	-0.12397	0.076	-0.08883	0.27148	-0.03588	0.08121	-0.14212	-0.11973	0.0269	0.05205	0.00679	0.06714	0.08441	0.05465	0.02728	-0.14026	-0.03566	0.19133	-0.19184	0.00581	-0.14587	-0.00043	0.16526	-0.15386	-0.06304	-0.09743	-0.21545	-0.07493	0.31099	-0.0186	0.09684	-0.10316	-0.1447	-0.12409	0.04394	-0.0841	-0.07164	-0.0742	-0.05126	0.13928	0.08987	0.09418	0.02634	0.05751
AADAC	-0.24815	0.29062	-0.20684	-0.0232	-0.25829	-0.16882	-0.29578	-0.3081	-0.06815	-0.27307	0.72045	-0.37378	-0.27418	0.08563	0.02244	0.04214	0.14397	-0.13188	-0.22674	-0.23078	-0.17905	0.18188	-0.28213	0.01743	-0.13041	-0.29884	0.1222	-0.23448	-0.34382	-0.30956	0.07109	0.42038	-0.32906	-0.41236	-0.25451	0.47609	-0.12675	-0.2825	-0.35387	-0.31035	-0.47239	0.23319	-0.25783	-0.30924	0.28742	-0.11948	-0.2537	-0.07408	-0.25469
AADACL1	-0.21311	0.10567	-0.10145	0.01701	-0.12052	0.29662	0.06839	-0.62026	0.28608	-0.06729	0.04807	-0.22045	-0.46	0.01207	0.09908	-0.03107	-0.06671	0.04322	-0.15483	-0.15976	-0.27442	-0.13061	-0.06384	0.29481	0.24736	-0.59169	-0.04381	-0.24992	-0.32912	0.20217	0.09507	0.43742	-0.47994	-0.1696	-0.32857	0.03509	0.20774	0.14468	-0.19886	-0.31841	-0.5943	0.09892	-0.16125	0.06038	-0.23643	0.1784	-0.04807	0.28462	-0.05844
AADACL2	0.11661	0.08779	0.00439	0.03631	0.09721	0.16101	0.00288	-0.06267	-0.03653	0.09595	-0.08663	0.1022	0.08467	0.06337	0.0147	0.16915	0.07398	-0.00308	0.00562	0.01723	0.07663	0.01765	0.09724	0.02898	0.12944	0.10276	0.10963	0.14795	0.06649	0.13071	0.04236	0.08572	0.16911	0.03738	0.16932	0.05573	0.08589	0.08284	0.07408	0.10863	-0.02876	0.14074	0.07745	0.01512	0.11127	0.13883	0.08356	-0.00549	0.09029
AADACL3	0.0498	0.06543	0.19633	0.14992	0.14535	0.09637	0.01704	0.04199	0.07978	-0.0858	0.13725	0.09265	0.12793	0.08512	0.10958	0.12801	0.11566	0.07933	0.0595	0.17714	0.08434	0.0428	0.0037	0.19242	0.23186	0.1448	0.1419	0.11537	0.03494	0.07239	0.07127	0.16597	0.13172	0.25428	0.0226	0.09804	0.00065	0.0474	0.04316	0.11935	0.19171	0.1798	0.03211	0.08437	0.06806	0.13558	0.21256	0.07876	0.19356
AADACL4	-0.02024	-0.0906	-0.0508	-0.0833	0.02093	0.02321	-0.09481	-0.03503	-0.05417	0.02128	-0.04675	-0.01305	-0.07005	-0.05455	-0.05375	-0.04328	0.0179	-0.0512	-0.04803	-0.0657	-0.07295	-0.02707	-0.08351	-0.06348	-0.05179	-0.07788	-0.07491	-0.02103	-0.06287	-0.04045	-0.04325	-0.02495	-0.06254	-0.03844	-0.05047	-0.00541	0.00381	-0.06652	-0.02817	-0.09392	-0.05777	-0.10545	-0.01422	0.00796	-0.05699	-0.05199	-0.0637	0.04141	-0.01652
AADAT	0.32176	-0.26714	0.01573	0.1655	0.10353	-0.44583	-0.20525	0.09219	0.00259	0.18972	0.03924	0.26999	0.21363	-0.24092	-0.04117	-0.04939	0.09631	-0.23379	0.10308	0.24168	0.1965	-0.14912	0.29456	0.32582	0.00525	0.137	0.06098	-0.00098	0.06904	0.16574	-0.12887	-0.07036	-0.00967	0.16268	0.20101	-0.06677	0.09119	-0.02257	0.49506	-0.12951	0.09692	-0.02751	0.23156	-0.23967	-0.08873	-0.07813	0.06319	0.68454	-0.1562
AAK1	0.04839	0.03611	0.08725	0.12788	0.06015	0.10382	0.08165	0.16946	0.06713	-0.00627	0.17993	0.15755	0.09961	0.13702	0.07878	0.11702	0.08265	0.07065	0.08397	0.12665	0.05836	0.06267	0.09708	0.05098	0.04523	0.0802	0.12023	0.01901	0.07265	0.01865	0.10246	0.0919	0.06271	0.077	0.08784	0.12055	0.01572	0.06548	0.07118	0.0247	0.14354	0.11827	0.07613	0.14198	0.11492	0.02293	0.11107	0.03402	0.05133
AAMP	-0.28537	-0.03907	-0.04563	-0.08628	-0.0859	0.30545	-0.0513	-0.39472	0.08596	-0.07475	-0.43149	-0.09617	0.02301	-0.07988	-0.08497	0.09336	-0.04135	0.18794	-0.40742	-0.10527	-0.20306	-0.02197	-0.07304	-0.18912	-0.25047	0.02901	-0.03125	-0.11515	-0.10205	-0.03054	-0.04096	-0.68464	-0.00148	-0.03298	0.06675	0.29316	-0.06625	-0.18257	-0.26564	0.12096	-0.07809	-0.13461	-0.05542	-0.04538	0.05879	-0.18091	-0.02764	-0.17245	0.17873
AANAT	0.00337	0.0847	0.02644	0.10212	0.03953	0.15322	0.05916	0.12087	0.22388	-0.01721	0.07689	0.06286	0.00755	0.05144	0.03364	0.06282	0.0338	0.01038	0.04377	0.00393	0.08232	0.04226	-0.00783	-0.01835	0.19904	0.01299	0.04931	0.06129	-0.02426	0.00268	0.03938	0.03213	0.08692	0.18292	0.05249	0.04058	-0.00389	0.06494	0.03631	0.01275	0.05928	0.07726	0.03523	0.0769	0.15033	0.02011	0.03862	-0.01481	0.0638
AARS	-0.07062	0.04228	-0.07876	0.05614	0.09042	-0.04836	-0.0209	0.0897	-0.16144	0.03959	-0.04413	0.0448	-0.06354	-0.13669	0.07239	-0.03909	0.03187	-0.04293	0.02974	-0.11409	0.01726	0.03586	0.09803	-0.00315	0.01878	-0.0897	0.01892	-0.01365	-0.01183	-0.08742	-0.01	-0.22947	0.00032	0.22694	-0.016	-0.07314	-0.10813	0.03287	-0.02911	-0.00872	-0.03432	-0.0661	0.03151	-0.10288	0.28814	-0.01177	-0.03307	0.09861	0.0317
AARSD1	0.11952	-0.10204	0.10318	0.07653	-0.20272	-0.05702	-0.04531	-0.10165	-0.12675	-0.04809	-0.22875	-0.04053	0.12685	-0.24893	-0.27918	0.11202	-0.04171	-0.08442	-0.19819	0.12183	0.03146	-0.096	0.11352	-0.1353	-0.07538	0.13421	0.01141	0.11134	-0.025	-0.04884	0.11655	-0.36124	0.09416	-0.06924	-0.01072	0.19852	-0.23358	-0.04244	0.06795	-0.05287	0.09264	-0.04399	0.04562	0.12211	-0.10064	-0.03476	0.10617	-0.13137	0.12665
AASDH	0.13175	0.03066	0.14168	0.06167	0	0	-0.02305	0.07309	0.00731	0.01049	-0.03156	0.10075	0.02103	0.10265	-0.00029	0.03534	0.16176	0.04169	0.01149	0.11304	-0.01781	-0.00444	0	0.1932	0.07043	0.08404	0.11984	0.02894	0.06478	0.04618	0.03744	0.01841	0.06345	0.09013	0.07374	0.10269	-0.00757	0.1012	0.06478	0	0	0.02862	0.03032	0.1023	0.06811	0.00849	0.08549	-0.00697	0.12308
AASDHPPT	0.12664	-0.0311	0.1159	0.02116	0.07768	-0.00655	0.07007	0.13374	0.04226	0.05498	-0.00294	-0.00143	0.10623	0.23495	-0.10688	0.07809	0.04889	0.05413	0.09251	0.18363	0.00586	-0.135	-0.14981	0.10103	0.13002	0.17468	0.00338	0.02046	0.17222	0.03228	0.19025	0.0811	0.04143	0.02752	0.12244	0.01666	0.05851	-0.11732	0.08587	0.12552	0.11847	-0.00477	0.11213	-0.05793	-0.10626	-0.15967	0.06096	0.07677	-0.01078
AASS	-0.34682	-0.4187	-0.083	0.25992	0.1915	-0.4494	-0.19657	0.07223	-0.28023	-0.0442	-0.13245	0.04182	0.32987	-0.39815	0.18914	-0.15995	-0.09506	-0.11575	-0.20969	0.00088	0.12995	-0.16438	-0.04686	-0.083	-0.11153	0.33143	-0.02631	-0.14498	0.27904	-0.05645	-0.16802	-0.15716	0.2516	-0.11331	-0.16126	-0.25316	-0.1728	-0.0325	-0.00913	-0.23457	0.27504	-0.09978	0.15783	-0.28796	-0.06857	-0.00819	0.06594	-0.08865	-0.29418
AATF	0.04788	0.00429	0.17222	-0.0032	-0.1436	-0.06009	-0.10723	-0.19498	-0.05991	-0.08656	-0.26315	-0.03191	0.01722	-0.1225	-0.23671	0.05791	0.09404	-0.09164	0.006	0.04831	-0.09935	0.02139	-0.07197	-0.07694	-0.1368	0.01949	-0.12881	0.16048	-0.10641	0.09135	-0.19391	-0.30216	-0.06363	-0.05224	0.12384	0.28149	-0.22181	-0.15624	-0.10769	0.00107	-0.03998	-0.07785	-0.05579	-0.17865	-0.00482	-0.04071	0.0419	-0.18551	0.04389
AATK	0.01552	-0.08	-0.07187	-0.11657	0.01903	0.23224	-0.06267	-0.04402	-0.04967	-0.01486	-0.05863	0.00496	-0.10883	-0.03798	-0.03342	-0.00384	-0.06215	0.02879	-0.09856	0.01377	-0.07007	-0.03637	-0.07654	-0.0485	-0.00863	0.00776	-0.05841	-0.12645	-0.13984	0.00636	-0.07728	-0.03848	-0.04782	0	-0.03354	8e-05	-0.03929	-0.09747	-0.11286	-0.07432	0	0.01605	-0.05875	-0.05548	-0.06341	-0.04354	-0.05732	-0.05691	-0.01762
ABAT	0.56406	0.20696	-0.08478	0.00174	0.34957	0.3747	-0.04363	0.011695	0.109595	-0.158015	0.220065	-0.085705	0.084475	-0.014895	0.400615	-0.079325	0.29829	-0.26129	-0.148475	0.059765	-0.094595	0.04787	-0.1523	0.03982	0.07788	0.1083	0.17056	-0.09599	0.10633	0.13204	0.108115	0.06565	-0.04392	-0.05418	0.06155	0.254415	0.17388	-0.089915	-0.31135	-0.16451	0.05187	0.061235	-0.05951	0.284015	0.23136	-0.132225	0.07577	-0.068995	-0.02873
ABCA1	0.05042	0.18043	-0.00763	-0.01154	0.03434	-0.00818	0.14584	-0.12909	-0.01289	0.14319	-0.01456	-0.00982	0.01336	-0.00744	-0.02461	-0.02787	0.00553	0.0159	0.02681	-0.01	0.03973	-0.02659	-0.01918	0.01068	0.25277	0.07594	0.18695	0.06844	-0.03544	0.02771	0.03511	-0.08514	0.15634	-0.06444	-0.00872	-0.05998	0.00828	0.10834	0.06172	-0.0431	-0.00634	0.01281	0.05437	0.04609	-0.00369	0.10481	0.08789	-0.07151	0.00361
ABCA10	-0.121275	-0.24127	-0.035045	0.012945	-0.17124	-0.097895	0.0166	0.303595	0.050615	-0.06161	0.016725	0.262045	0.393295	-0.119725	-0.122245	-0.166405	-0.000574999999999999	-0.136535	-0.14328	0.036925	-0.006035	0.04761	-0.135435	0.0488	-0.150905	0.31067	-0.125155	-0.045715	0.03691	-0.05509	-0.05289	-0.03027	0.12297	-0.10995	0.043105	0.05296	0.01314	-0.018325	-0.193805	-0.08934	0.1474	-0.121915	0.28713	-0.209755	-0.248135	-0.068915	0.023185	0.05474	-0.16508
ABCA12	-0.02144	0.01473	0.05326	-0.08611	0.00963	-0.02233	-0.03843	-0.04967	0.06039	0.29665	-0.07562	-0.02083	0.0124	0.04647	-0.04503	-0.02494	0.03342	-0.04941	-0.01242	-0.04616	-0.05565	-0.0758	-0.06215	-0.14133	0.04358	-0.03985	0.00292	-0.11457	0.00495	-0.0676	0.02787	-0.02596	-0.05218	0.23755	-0.04102	-0.00379	0.00519	-0.05356	0.22387	-0.02892	0	-0.07921	-0.04041	-0.01557	0.0291	-0.10269	-0.0253	-0.08263	0.03532
ABCA13	-0.025955	-0.00877	0.026375	-0.018005	-0.014685	0.045305	-0.01249	-0.02553	-0.019755	-0.02491	0.011585	0.03523	-0.005425	0.02422	-0.022415	0.10296	0.05066	0.03848	0.033205	0.11096	0.043425	0.020685	0.018395	-0.01808	-0.01472	-0.006585	0.042585	-0.027125	0.012295	0.00151	-0.02104	0.01189	-0.032475	-0.02186	0.03094	0.050225	0.04752	0.077525	0.002875	0.09881	-0.03724	0.01645	0.028505	-0.000575	0.018285	0.033515	-0.002015	0.007395	0.098025
ABCA2	0.02303	-0.01912	-0.02296	-0.00013	0.0162	0.03737	-0.00696	0.1021	0.04447	0.0475	0.09602	0.01344	-0.07734	0.11769	0.01958	-0.03433	-0.01312	-0.00459	-0.00554	0.01715	-0.06833	0.01626	-0.04224	0.03184	-0.02343	-0.04028	0.01633	0.0233	0.01933	-0.07325	-0.03032	-0.04129	-0.0399	0.16979	-0.03164	0.02532	0.00187	-0.02121	0.04024	0.00886	-0.12836	-0.02043	-0.00464	0.09744	-0.02106	-0.06973	-0.03179	0.01455	-0.08787
ABCA3	0.251	-0.06131	-0.15539	-0.10666	0.35907	0.30649	0.25644	-0.27266	-0.18283	-0.12971	-0.19249	-0.00332	-0.19288	-0.18002	-0.08792	-0.16323	-0.06866	-0.11557	0.04603	-0.14083	-0.03343	0.15793	0.16512	-0.01854	-0.02839	-0.26115	-0.13877	-0.04661	0.0867	-0.02281	0.12266	-0.07162	-0.02919	-0.14708	-0.00039	-0.33901	0.11083	-0.20331	-0.511	-0.095	-0.16706	-0.19924	0.00216	0.13025	0.17903	0.06702	-0.11397	-0.0472	-0.32992
ABCA4	-0.13516	-0.15529	0.17508	0.42823	0.0124	-0.04856	0.29214	-0.03127	-0.04406	0.37645	-0.08336	-0.20796	-0.02625	0.04624	-0.06211	0.04012	0.04715	-0.00628	0.06437	0.30861	-0.10079	-0.09023	0.01756	0.17767	-0.01285	-0.10796	-0.01991	-0.08246	-0.04908	0.08536	0.08734	-0.06506	-0.07304	0.12356	0.12802	-0.15942	-0.12972	-0.07915	0.19432	0.56431	-0.27367	-0.03664	-0.07811	0.02961	0.03579	0.11832	0.0262	0.13458	-0.09631
ABCA5	-0.0222	0.32255	-0.01003	-0.01986	-0.5157	-0.41038	-0.08633	-0.01504	-0.4225	-0.05479	0.33157	0.33187	0.19771	-0.5467	-0.26382	-0.21467	-0.27751	-0.1464	-0.155	0.05648	0.07136	-0.13288	0.14038	0.30995	0.12139	0.10199	-0.06759	0.12467	0.04666	-0.04206	-0.28281	-0.13911	-0.07161	-0.05231	-0.33406	-0.17712	-0.48824	-0.22734	0.41116	-0.2875	0.24233	-0.19545	0.24227	-0.11122	-0.53848	-0.03789	0.048	-0.08464	-0.32092
ABCA6	-0.62722	-0.39048	-0.332295	-0.1173	-0.57902	-0.73029	-0.14691	0.32353	-0.569165	-0.02564	0.24288	0.28006	0.71723	-0.311205	-0.1536	-0.239865	-0.358615	-0.21408	-0.449305	-0.33782	0.19145	-0.323635	-0.407105	-0.2157	-0.458465	0.54905	-0.17587	-0.401155	0.336875	0.096855	-0.301555	-0.092335	0.46458	-0.46023	-0.12522	-0.495135	-0.55009	-0.43607	-0.352885	-0.50222	0.52989	-0.397345	0.323715	-0.35971	-0.381025	0.13583	-0.082425	-0.46579	-0.26824
ABCA7	0.01912	0.11257	0.08929	-0.04787	0.01147	0.04725	0.25865	-0.08148	0.15212	0.20802	-0.03213	0.00886	-0.03565	0.02243	0.03017	0.05213	0.02128	0.15278	-0.0264	0.05538	-0.03267	-0.00838	0.074	0.10188	0.14592	-0.05456	0.00421	0.15547	-0.01663	-0.05943	-0.00606	-0.08184	0.04151	0.47547	0.03217	0.07506	-0.10789	0.0296	0.10575	0.10658	-0.01968	-0.00926	0.1274	-0.01934	-0.00832	0.1139	0.06742	0.05142	-0.00451
ABCA8	-0.46087	-0.47415	-0.26618	-0.01726	-0.4085	-0.49031	-0.18848	0.20863	-0.33651	0.07622	0.12027	0.25506	0.63509	-0.28199	-0.27308	-0.0922	-0.29176	-0.2945	-0.41444	-0.0464	0.18018	-0.38778	-0.34967	-0.47085	-0.39974	0.57036	-0.18478	-0.23461	0.33081	-0.11895	-0.16849	-0.29776	0.45389	-0.43955	0.03374	-0.27515	-0.48655	-0.53564	-0.34632	-0.34596	0.50088	-0.30101	0.52533	-0.48622	-0.34728	-0.03712	0.03685	-0.35038	-0.26791
ABCA9	-0.1245	-0.24036	-0.07169	0.03951	-0.11037	-0.23356	-0.01584	0.03484	-0.18932	0.00288	-0.03423	0.26001	0.5056	-0.12146	-0.11716	-0.21609	-0.202	-0.03948	-0.19213	-0.06011	0.09119	-0.09557	-0.16171	-0.20853	-0.18032	0.53505	-0.11974	-0.0873	0.11315	-0.20725	-0.06061	-0.10674	0.50325	-0.25488	0.0046	-0.17566	-0.09338	-0.2531	-0.14276	-0.15141	0.3289	-0.09353	0.4061	-0.28162	-0.10458	-0.00282	0.02406	-0.16893	-0.2143
ABCB1	-0.41426	-0.05376	-0.2151	-0.07607	-0.20247	-0.38666	0.25125	-0.07337	-0.14321	-0.04321	0.06651	0.41181	0.21926	0.01226	-0.03057	-0.04175	-0.19574	-0.07488	-0.15657	0.08315	0.22018	0.76146	-0.11829	-0.254	-0.10022	0.24319	-0.0524	-0.24831	0.38761	0.08762	-0.02544	-0.21506	0.18682	-0.19217	-0.0231	-0.37243	-0.11207	0.092	0.03365	-0.21761	0.31792	-0.07502	0.73019	-0.08156	-0.21524	0.2299	0.08093	0.14261	-0.27739
ABCB10	-0.20204	0.14243	0.02796	-0.07472	-0.20968	-0.07096	0.11806	-0.08607	-0.09725	-0.09275	-0.01943	-0.05867	-0.13824	0.25875	-0.11966	-0.06567	-0.12995	0.22501	-0.02084	-0.07931	-0.19532	-0.12036	-0.08658	-0.14855	-0.0317	-0.11487	-0.04886	-0.03097	-0.14194	-0.26952	0.19634	-0.0646	-0.26132	-0.22224	0.12217	-0.03018	0.08317	-0.08382	0.02772	-0.06811	-0.14739	-0.06253	-0.01553	0.22853	-0.25949	-0.1404	-0.01018	-0.00071	-0.16935
ABCB11	0.01014	0.09879	0.03901	0.04387	0.10549	0.08056	0.11823	0.03538	0.11585	0.33047	0.08804	0.02535	0.01751	0.00066	0.18059	0.03048	0.09727	-0.01678	0.01097	0.0641	0.06448	0.00629	0.00892	0.06005	0.00817	0.0131	0.04029	0.05067	-0.01526	0.00162	0.00882	0.01778	0.0561	-0.02334	0.04537	0.0402	0.03002	0.10939	0.03757	0.07161	0.10437	0.0348	0.09015	0.14524	0.11526	-0.01217	0.02041	-0.01299	-0.00987
ABCB4	0.01344	-0.03921	-0.03407	-0.0307	-0.10707	-0.04697	-0.11654	-0.05646	0.02995	0.04975	-0.04981	-0.15622	0.01205	-0.04761	-0.00172	-0.05015	0.04005	-0.07263	-0.01689	0.06532	-0.06883	-0.01514	-0.01302	-0.04504	0.04181	0.07652	-0.02063	0.00306	-0.01963	-0.01153	-0.01002	-0.07043	-0.00744	-0.0684	-0.0341	0.05647	-0.05201	-0.08998	-0.0643	-0.0307	-0.09858	-0.09934	-0.06422	0.00184	-0.04314	-0.00316	-0.07638	-0.03127	-0.02172
ABCB5	-0.03183	0.10319	0.05195	0.04794	-0.04627	-0.03473	0.01564	-0.00462	-0.10008	-0.06988	-0.07633	-0.06156	-0.04069	-0.03899	-0.01891	-0.07904	-0.0336	-0.06239	0.00655	-0.07798	-0.06659	0.01168	-0.01331	-0.06626	-0.0022	-0.05201	-0.11625	-0.07453	-0.00755	-0.06338	-0.02228	-0.14342	-0.02437	-0.18115	-0.10417	-0.02035	0.07909	-0.06949	0.06203	-0.01394	-0.05208	-0.07882	-0.00655	-0.05194	-0.03645	-0.11951	-0.07994	-0.13193	0.00262
ABCB6	-0.12914	0.03719	0.08489	-0.05851	-0.03997	-0.02683	0.05534	0.12204	-0.11264	-0.10645	-0.00856	0.03367	0.22935	-0.11465	-0.18626	-0.11253	-0.0945	0.06294	0.00637	-0.05843	0.07576	-0.08843	0.08757	-0.15144	-0.11614	0.20905	0.00191	0.19171	0.08409	0.09238	0.03624	-0.26733	0.22485	-0.12773	0.12367	-0.00157	-0.07324	-0.10846	-0.04455	-0.02469	0.28712	-0.10588	0.03722	-0.14069	-0.11247	-0.19578	0.0522	-0.28325	-0.08012
ABCB7	-0.16499	-0.24576	0.02233	0.02949	-0.19961	0.10158	0.02616	0.13486	-0.09463	-0.04828	0.00632	-0.02139	0.08445	-0.09228	0.20393	0.17668	0.04055	0.07788	0.11837	0.09766	0.068	0.13253	-0.01524	0.03473	-0.08489	0.03436	-0.10396	0.024	-0.0157	0.06195	0.14695	0.13269	0.03425	-0.08306	0.11627	0.17538	0.22093	0.00651	0.12818	-0.01278	-0.02774	0.13029	0.00193	-0.07101	0.10161	-0.05589	-0.00588	0.05268	-0.03195
ABCB8	-0.09342	0.16409	-0.0381	-0.01622	0.0601	0.00332	0.06172	0.00364	0.00901	3e-05	-0.025	-0.04218	0.0136	0.01291	-0.05154	-0.02378	0.00242	-0.07354	0.07052	-0.07174	-0.011	0.03142	0.0221	-0.04402	-0.00967	-0.0199	0.00616	-0.00355	-0.0234	0.0284	0.043	-0.03276	0.00591	-0.06204	0.00499	0.03071	0.09831	-0.04317	0.08813	-0.04928	-0.04952	0.01945	-0.0481	0.05355	0.0806	-0.08163	-0.0362	-0.08628	-0.00549
ABCB9	0.12054	-0.09913	0.04536	-0.02453	0.10169	0.13802	-0.04058	0.15386	0.08991	-0.04083	0.04503	0.1211	0.12019	0.04085	-0.04682	0.0874	0.06948	0.0854	0.09521	0.0685	0.09278	0.08975	0.31088	0.13512	0.10056	0.06945	0.04756	0.01511	-0.00582	0.07597	0.07908	0.04562	0.04871	0.15243	0.01852	0.07157	0.10747	-0.05025	-0.01236	0.10039	0.06001	0.10842	0.04256	0.03326	0.0408	-0.00516	0.07185	0.1597	0.07402
ABCC1	0.04286	-0.06065	0.17886	-0.08452	-0.07147	-0.05086	-0.02508	-0.0535	-0.19701	0.06657	0.00671	-0.22734	-0.02644	-0.0813	-0.10267	-0.03045	0.10806	0.2314	-0.00482	0.03038	-0.01156	0.00312	0.00559	-0.04081	0.00184	-0.03276	0.03477	0.06429	0.00717	-0.00566	0.11406	-0.00585	-0.12982	0.48142	0.12685	0.01928	-0.03425	0.09004	0.12216	0.09484	-0.06529	0.19767	-0.11534	-0.17094	-0.10708	0.02878	0.0293	0.06267	-0.02094
ABCC10	0.08448	0.18569	0.06188	0.10215	0.06383	0.03959	0.17601	-0.01731	-0.06385	0.05956	0.05676	0.02714	0.10252	0.0565	0.00673	0.02376	0.16376	0.09928	0.08249	0.00379	0.06376	0.07588	0.10337	-0.01246	0.04914	0.08362	0.1102	0.06493	0.024	-0.00493	0.0423	-0.06408	0.12103	0.1025	0.13033	0.16683	-0.06881	0.05933	-0.03987	-0.0009	0.11988	0.03585	0.03679	0.10273	0.07748	0.03816	0.03646	-0.09214	-0.02
ABCC11	-0.06263	0.38992	0.01298	-0.18157	0.05374	-0.01864	0.23199	0.0694	-0.10201	-0.0229	-0.08163	-0.02307	-0.07741	0.05772	-0.06975	-0.21453	-0.0264	-0.11285	-0.01111	-0.10021	-0.11089	-0.0694	-0.07642	-0.17151	-0.04071	-0.14507	-0.18276	0.263	-0.06044	-0.07132	0.05202	-0.13254	-0.10026	0.09444	-0.02152	-0.03336	0.04097	-0.17134	-0.0869	-0.11232	-0.22262	-0.06521	0.03717	-0.03678	0.26076	-0.04578	-0.10007	-0.17528	-0.16495
ABCC12	0.02872	0.11232	0.07691	-0.06007	0.01876	0.01746	0.08299	0.22603	0.00019	0.07154	0.22145	-0.04021	0.1617	0.08913	-0.01861	0.10759	-0.03268	0.03825	0.03428	0.17926	0.06403	-0.01965	0.10026	-0.03741	0.02395	0.08721	-0.04778	0.13763	0.0701	-0.01896	0.0827	0.054	0.09808	0.07704	0.03049	0.19372	0.09429	0.09172	0.24508	0.10005	0.10579	-0.049	0.01284	0.11338	0.09462	0.02373	0.03577	-0.08754	-0.04789
ABCC13	0.01205	-0.01114	-0.06149	-0.16739	-0.04685	0.05884	-0.09296	0.00718	0.01564	-0.04147	0.06718	-0.0848	-0.13966	-0.01169	-0.00111	0.016	0.01993	-0.00406	0.00341	-0.10127	-0.09161	0.02287	-0.0208	0	-0.00898	-0.02724	-0.01364	-0.01476	-0.0487	-0.18823	-0.14081	-0.03361	-0.06245	0	-0.01271	0.04482	-0.05987	0.15228	0.00164	0.01192	0.09708	-0.06799	0.0158	0.00653	0.00017	-0.0735	-0.09459	-0.03893	0.02336
ABCC2	0.07114	0.34228	0.07276	0.03647	-0.0083	0.10106	-0.04252	0.06539	-0.05975	0.04133	0.11822	0.00326	-0.00494	0.09442	0.02429	0.10509	0.14287	0.08345	0.09588	0.10462	0.0331	0.03859	0.14848	0.14552	0.1216	0.04719	0.22163	0.05085	0.07215	-0.02027	0.0231	0.02207	-0.00541	0.00791	0.01207	0.14046	0.05645	0.20292	0.06934	0.03646	0.14295	0.03159	-0.00795	0.10008	0.05976	0.00961	0.06923	0.01159	0.07514
ABCC3	-0.4316	-0.07054	0.26774	-0.32584	-0.36342	-0.34184	0.06727	0.32183	-0.42295	0.38283	0.83527	-0.34873	-0.37145	0.10231	-0.17624	-0.18615	-0.19985	-0.34159	0.60122	0.24127	0.04505	-0.01623	-0.50434	0.15514	0.09105	-0.33323	0.02802	-0.27968	-0.1357	-0.24144	-0.12259	0.0891	-0.18851	0.51509	-0.43708	0.72578	-0.40044	0.40499	-0.05085	-0.24982	-0.3562	-0.23027	-0.33738	-0.49839	-0.1712	0.02176	0.18669	-0.32356	-0.46983
ABCC4	-0.03039	-0.07855	-0.02153	-0.19593	-0.14555	0.4584	-0.13342	-0.26917	0.08947	-0.01862	-0.18717	-0.19419	-0.09785	0.07076	0.00027	-0.1177	-0.08872	0.06729	-0.16644	0.0348	-0.08085	-0.07935	0.15269	0.06967	-0.07344	-0.07957	-0.06506	0.01687	-0.17151	-0.00442	-0.12005	0.03935	-0.07123	0.01402	0.15774	-0.30381	0.28271	-0.18437	0.11213	0.00517	-0.19419	0.03995	-0.22417	-0.09683	-0.19737	-0.01759	0.01993	-0.0765	-0.07444
ABCC5	0.12121	0.13423	-0.28016	-0.06968	0.14695	-0.4615	0.30712	-0.03313	0.01874	-0.097	0.15149	-0.18258	0.07781	-0.22927	-0.25641	-0.30089	-0.10541	-0.42866	-0.21411	-0.06153	-0.0082	-0.00348	-0.12144	0.09915	0.09745	-0.09819	0.11696	-0.13346	0.04263	0.01598	0.31951	0.2117	-0.12411	-0.31038	-0.11367	-0.37135	0.05679	-0.01943	-0.33388	0.10409	0	-0.12905	-0.1229	-0.26758	-0.35077	0.2135	0.00571	-0.07469	-0.32724
ABCC6	0.10916	0.56875	0.074255	0.00508	0.11984	0.12213	0.13358	0.15703	0.21371	0.09869	0.194285	0.040995	-0.02614	0.08187	0.031915	0.119745	0.00995	0.18022	0.16801	0.113095	0.134265	0.131655	0.162345	0.025335	-0.005415	-0.05334	0.11277	0.0634	0.02379	0.089505	0.05617	0.11828	0.11658	0.078785	-0.026825	0.102695	0.05584	0.035525	-0.01475	0.02121	0.02402	-0.001645	0.04004	0.0345	0.116135	0.073065	0.042375	0.12319	0.077035
ABCC8	-0.01641	0.73889	-0.03482	0.0244	0.03821	-0.00421	-0.03058	0.13002	-0.00282	0.11287	0.07127	0.2708	-0.03572	0.03012	-0.01632	0.00535	0.02082	-0.01327	0.00914	0.01934	0.03654	0.04567	0.00836	0.04539	0.02616	0.07136	0.06006	0.06313	0.07624	-0.03562	-0.02442	-0.00978	0.05079	0.07832	0.01747	0.06137	-0.03076	-0.01081	-0.0302	0.0334	0.15554	0.0204	0.10705	-0.02438	0.01227	0.12153	0.00167	0.03169	0.07927
ABCC9	-0.00812333333333333	0.0314133333333333	-0.169903333333333	0.161246666666667	-0.01643	-0.121506666666667	-0.00933333333333333	0.119343333333333	0.16597	-0.0601133333333333	0.0380466666666667	0.204173333333333	0.0064	-0.20764	0.15522	-0.216716666666667	-0.0462366666666667	-0.08784	0.00540333333333333	-0.161126666666667	0.0898333333333333	0.00682	-0.02317	0.0324766666666667	-0.101746666666667	-0.0657366666666667	-0.0207966666666667	0.0822566666666667	-0.0716033333333334	0.08181	-0.03739	-0.0383166666666667	0.206776666666667	-0.130923333333333	0.0971333333333333	-0.251236666666667	-0.14159	-0.0504566666666667	-0.188106666666667	-0.0346733333333333	0.0341833333333333	0.0648966666666667	0.1621	0.0537	-0.148846666666667	0.25478	-0.12199	-0.0503933333333333	0.0734733333333333
ABCD1	0.25607	0.28892	0.00193	0.01033	0.02214	0.12726	0.25168	0.08971	0.05122	0.09361	-0.04705	0.07415	0.02383	0.1044	0.08813	0.10868	0.05925	0.1084	0.33396	-0.01212	0.07788	0.06961	0.0054	0.00933	0.11286	0.07003	0.09769	0.06658	0.03436	0.04702	0.10875	0.01373	0.12397	-0.01386	0.12844	-0.01321	0.08909	0.11155	0.10452	0.03859	0.05122	0.07816	0.08358	0.19691	0.0567	0.07882	0.00711	0.04551	0.14865
ABCD2	-0.13107	-0.10249	-0.04732	-0.04323	0.03704	0.08403	-0.08003	0.03298	0.02306	-0.06981	0.0306	0.11466	-0.00606	-0.00864	0.00442	0.06488	0.02751	-0.02161	-0.0078	-0.03217	-0.04104	-0.00148	-0.06199	-0.09227	0.00132	-0.06015	-0.05245	-0.10558	-0.00542	-0.07001	0.02245	0.01656	-0.01297	-0.04347	-0.03172	-0.05622	0.02183	-0.12675	0.03668	-0.02453	0.01763	-0.06647	0.10848	0.00343	0.00441	-0.04958	-0.06	-0.00177	0.02027
ABCD3	0.06474	0.19419	0.0477	0.08663	-0.11991	0.10842	0.06998	-0.09399	0.12256	-0.00907	0.24658	0.04373	0.01436	-0.02155	0.01336	0.1319	0.03666	-0.0514	-0.15709	0.01509	-0.07093	0.023	-0.01658	-0.02472	0.08943	0.02167	0.01574	-0.01694	-0.03871	0.07936	-0.02485	-0.06019	-0.05704	0.05647	0.03856	0.32757	-0.15254	-0.07346	0.22571	0.07538	-0.07999	0.09529	0.0294	-0.12424	-0.12921	-0.02012	0.05779	0.19577	-0.03241
ABCD4	0.102	-0.06337	0.17311	0.07484	0.26155	-0.10062	0.05196	0.35313	-0.34651	-0.01403	-0.01058	0.11483	0.11623	-0.26642	0.01075	0.01233	-0.01311	-0.22591	0.25899	0.03153	0.10822	-0.00722	0.23455	0.06243	0.06961	0.09327	0.02477	0.18714	0.06927	0.11294	-0.00669	-0.16492	0.13441	-0.13496	-0.09229	-0.17268	-0.29299	-0.09145	-0.0395	-0.10872	0.09735	-0.13717	0.0689	-0.17246	-0.08796	0.05118	0.12183	-0.35092	-0.18251
ABCE1	0.01583	-0.05671	0.05622	-0.0164	-0.04022	0.13388	0.0304	-0.03036	0.17031	-0.0337	0.02339	-0.02989	0.10454	0.08377	0.04548	-0.0171	-0.11516	0.27529	-0.19149	0.14849	0.0686	-0.10572	0.05093	0.08323	-0.10347	0.1074	-0.02516	-0.05533	-0.03893	-0.01895	0.18058	0.0503	0.05432	-0.01282	0.04248	0.23695	0.10442	-0.01283	0.08614	-0.02091	0.07957	0.13702	-0.10264	0.10792	-0.06816	-0.1001	0.03781	0.01826	-0.02486
ABCF1	0.11552	0.19486	-0.0261	0.06999	-0.06145	0.02137	0.04738	-0.05768	-0.03744	0.12015	-0.10008	-0.05621	-0.09751	-0.07113	0.00615	0.02092	0.14657	0.09306	0.11114	-0.04925	0.02729	0.08477	0.04576	0.08012	0.02336	-0.0783	0.04163	-0.02495	0.01826	0.06119	0.05067	-0.00445	-0.01828	0.09205	0.08631	0.1407	-0.06824	0.07702	-0.02447	-0.00377	-0.05859	0.04328	-0.0311	-0.03549	-0.01569	0.09312	-0.0485	-0.15722	0.09254
ABCF2	-0.17663	0.18157	0.04974	-0.00129	0.08905	0.11081	0.08597	-0.34841	0.21563	-0.03747	-0.21044	-0.06572	-0.05708	0.07527	-0.13185	0.16075	0.18416	0.01078	-0.3594	-0.01562	-0.0584	0.05684	-0.01903	0.00801	-0.06867	-0.10648	-0.01154	-0.08626	-0.0405	0.02526	0.12284	-0.1795	-0.07959	0.10975	0.08179	0.05753	0.03228	-0.02397	0.04535	0.12747	-0.11435	0.18969	-0.02557	0.11063	0.30179	-0.02586	-0.03035	0.06432	0.09217
ABCF3	0.02547	0.18886	0	-0.01966	0.02458	0.05314	0.09667	-0.01777	0.11472	-0.09106	-0.24199	-0.14425	-0.12331	-0.21439	-0.22449	-0.05514	-0.1088	-0.05112	0.16224	-0.2662	-0.03608	0.00332	-0.01496	0.03969	0.03349	-0.08479	-0.11867	-0.03189	-0.10762	-0.03957	0.16946	-0.16737	-0.08516	-0.07621	-0.208	-0.07984	0.03986	-0.09106	-0.13595	-0.04534	-0.11561	-0.03954	-0.11679	-0.09685	0.04843	0.00541	-0.23727	0.06755	-0.02563
ABCG1	0.19449	0.02281	-0.0606	-0.0775	-0.20261	0.40801	-0.02873	-0.20922	0.1097	-0.01873	0.01468	-0.18803	-0.09006	0.26777	-0.05214	-0.03958	-0.20348	-0.237	-0.17294	0.07006	-0.13	-0.11058	0.36377	0.05706	0.44982	-0.06108	-0.02626	0.07201	-0.10414	-0.08875	-0.11702	-0.06459	0.27378	0.34028	-0.14619	0.00812	-0.02027	0.03728	0.11492	0.15522	-0.11131	-0.01958	-0.0225	0.45095	0.27056	-0.03414	0.20405	0.22197	0.02589
ABCG2	-0.14449	-0.17501	-0.07337	-0.0025	0.00401	-0.1162	0.25571	0.35145	-0.05481	-0.0667	0.42103	0.24292	0.25645	0.11112	-0.11626	-0.02395	-0.27298	-0.1272	-0.14846	0.00798	0.2676	-0.13854	-0.04134	-0.2303	-0.09798	0.35404	-0.07141	0.06449	0.17549	-0.08944	0.11918	-0.04927	0.45437	-0.05681	0.10208	0.27552	-0.21349	-0.22092	0.0934	0.00743	0.32516	-0.05101	0.48581	-0.0831	0.06224	-0.12913	0.04632	-0.13667	-0.16296
ABCG4	0.19532	0.31987	0.04267	0.0533	0.02952	0.05448	0.01944	0.14457	-0.03448	0.06141	0.16089	0.01253	0.10105	0.00565	0.08087	0.06724	0.07392	0.02267	0.16097	-0.06222	0.01794	0.15589	-0.00087	0.11603	0.03603	-0.00988	0.04513	0.08908	0.00221	0.03117	0.03567	0.09478	0.11387	0.05611	0.0136	0.06243	-0.00789	0.00013	0.02405	0.12614	0.09583	0.00221	-0.0362	0.08293	0.03925	0.08601	0.02159	0.08245	0.02833
ABCG5	1.165	0.1532	-0.32897	-0.21955	-0.18526	-0.31757	-0.32482	-0.3033	-0.28903	-0.28591	-0.18166	-0.39749	-0.29042	-0.30488	-0.27358	-0.38435	-0.36702	-0.34598	-0.36255	-0.26856	-0.29425	-0.29947	-0.07539	-0.54776	-0.43307	-0.32216	-0.33502	-0.33011	-0.32634	-0.44226	-0.23781	-0.21809	-0.25927	-0.5819	-0.36446	-0.22119	-0.42102	-0.56867	-0.47312	-0.32227	-0.25693	-0.2565	-0.41081	-0.36776	-0.24531	-0.27535	-0.27854	-0.10211	-0.24181
ABHD1	0.30001	0.14936	-0.17287	0.28763	0.68083	-0.14454	0.32959	0.09308	0.10422	-0.01168	-0.02259	0.04374	0.16329	0.10861	-0.09978	0.14412	0.07283	0.15923	0.22732	-0.13299	0.05181	0.00345	0.18743	-0.0837	0.01715	0.0618	0.01941	-0.11213	0.16016	0.33093	0.22391	0.4229	0.10808	-0.2738	0.08868	-0.08012	0.08957	-0.07759	-0.24974	0.22249	0.11314	0.14449	0.17524	-0.00325	0	0.07232	0.06291	0.00937	0.14279
ABHD10	0.05758	-0.06346	-0.08364	0.02023	0.0186	0.15955	0.1008	-0.09397	0.11963	-0.12796	-0.08778	0.06613	0.21613	0.07859	-0.10162	-0.04349	-0.12497	-0.13315	-0.28992	0.03535	-0.09806	-0.05006	0.02657	-0.07156	-0.12704	0.22482	-0.08545	-0.13064	-0.01939	0.00946	-0.07674	-0.0617	0.09206	-0.10639	-0.02982	-0.06627	-0.11217	-0.03131	-0.05339	0.02724	0.13289	0.03032	0.09772	-0.20068	0.05132	-0.09709	0.00853	-0.07686	-0.06913
ABHD11	-0.05224	-0.0496	0.11295	-0.00057	0.03557	0.10353	0.18419	-0.2829	0.27033	-0.15555	-0.21821	-0.17678	-0.32323	0.22937	0.02439	0.03312	0.01178	0.29762	-0.28716	-0.14885	-0.15153	0.08092	-0.01309	-0.21199	0.1507	-0.37701	-0.10587	0.05389	-0.15757	-0.13295	0.1057	-0.16706	-0.26612	-0.07692	0.05265	-0.06661	-0.0107	-0.21157	0.16988	0.12468	-0.25686	0.12687	-0.21286	0.29351	0.38887	-0.03873	-0.11019	-0.09823	0.17272
ABHD12	0.05683	0.11858	-0.04612	0.00114	0.06231	0.05977	0.02542	0.01143	-0.02057	0.1016	0.08152	0.04827	0.02692	0.01281	-0.06596	0.16627	0.1082	0.0089	0.11579	-0.03028	0.05465	0.11758	0.19096	0.05675	-0.0123	-0.01273	0.05857	0.12354	-0.01745	0.02924	-0.02358	-0.06376	0.10353	0.18365	-0.01415	0.10889	0.07406	0.11974	0.18934	0.06917	0.03293	0.02976	0.02149	0.11226	0.19592	0.02807	0.01443	0.1107	0.16346
ABHD13	0.23341	-0.05992	0.08381	0.00746	0.13493	0.02014	0.04055	-0.07988	0.0553	0.09619	0.13717	-0.03552	0.10489	0.10725	0.11123	0.05138	-0.01242	0.17425	-0.12933	0.06885	0.05951	-0.18947	-0.05799	0.18228	0.1647	0.11328	0.05453	-0.15811	0.11538	0.16897	0.08817	0.14456	0.02426	-0.05226	0.04708	0.02762	0.11219	0.03994	0.09105	-0.05409	0.07541	0.12303	0.06968	-0.12999	-0.06302	0.01686	0.03484	-0.00152	-0.10345
ABHD14A	0.08341	0.13784	-0.01146	0.1385	0.43535	0.27043	-0.00018	0.16252	0.07185	0.05892	0.06695	0.22685	0.05606	0.09716	0.1067	0.21377	0.02194	0.1695	0.25184	0.0583	0.06197	0.09648	0.09213	0.03927	0.03624	0.08648	0.09666	0.02866	0.15397	0.07757	0.20637	-0.00028	0.11243	0.08813	0.01019	0.13822	0.02235	-0.04855	0.20767	0.13413	0.18086	0.14893	0.14262	-0.03584	0.17353	0.01567	0.04861	0.13581	-0.08315
ABHD14B	-0.09874	-0.05558	0.11533	0.05983	0.02969	0.09687	-0.04531	0.04592	0.02263	0.00664	0.03661	0.1172	0.09758	0.01586	-0.01166	0.17996	-0.05403	0.14559	0.07019	0.22023	-0.07747	0.02149	-0.12293	0.07057	0.12134	0.12705	-0.03001	0.08529	0.07245	-0.07658	0.22546	-0.08704	0.00842	0.15275	-0.17884	0.29232	0.0357	-0.10891	0.05763	-0.08956	0.02581	0.14567	0.14114	-0.15626	0.10996	-0.01364	0.0832	-0.09986	-0.02243
ABHD2	-0.00215	0.0886	0.07083	-0.03956	0.00925	0.07116	0.01517	-0.0943	-0.18097	0.01484	0.23547	0.03322	0.06552	-0.01836	0.02551	0.07427	0.0383	0.04225	-0.08712	-0.07232	0.04136	-0.01077	0.03344	-0.021	0.0947	0.00473	0.16993	-0.05338	-0.03004	0.04243	-0.0793	-0.0246	-0.0241	0.07246	-0.08017	0.52059	-0.07691	0.22723	-0.01949	-0.0231	0.04781	0.04713	0.09916	-0.02493	-0.04444	0.0059	-0.006	0.07551	0.0957
ABHD3	0.06191	0.47848	-0.10808	-0.31825	-0.45905	0.07852	-0.04476	-0.23195	0.14429	-0.03627	0.37938	-0.15912	-0.03335	-0.1655	-0.14152	-0.07309	-0.17204	-0.12944	-0.21741	-0.18738	-0.0768	-0.07284	0.06432	-0.1289	-0.06844	-0.04966	0.1089	-0.22293	-0.15854	-0.14248	-0.16381	-0.07041	-0.24796	-0.07242	-0.14489	0.50034	0.22232	-0.03378	0.45808	0.1326	-0.15442	-0.25557	-0.0369	0.10023	-0.19984	-0.11501	-0.14252	0.16639	0.01376
ABHD4	-0.05082	0.25604	0.00435	0.02107	0.19929	0.13356	0.09888	0.13316	0.10739	0.13715	0.16606	0.09902	0.07112	0.02618	0.0884	0.07935	0.03905	-0.11327	0.18594	-0.00663	0.0762	0.16438	0.207	0.00299	0.02038	0.04981	0.13385	0.09505	0.10135	0.17977	0.02382	0.01244	0.17662	0.07464	-0.01995	0.07959	0.10517	0.15942	0.02913	-0.04426	0.1106	0.01035	0.14775	0.1785	0.24702	0.19509	0.01832	0.08342	-0.0132
ABHD5	-0.10694	0.12681	-0.04386	0.02028	-0.04489	0.35616	0.05268	-0.17496	0.09558	0.24185	0.05381	-0.19915	-0.14552	0.0713	0.19656	0.30025	-0.11332	0.21909	-0.05893	-0.1804	-0.03639	0.00239	0.13446	-0.12092	0.12499	-0.17833	0.20629	-0.23368	-0.08508	0.01299	-0.03295	0.28809	-0.25853	0.17077	-0.08395	0.18174	-0.04008	0.15825	0.50374	0.03894	-0.32819	0.12559	-0.21101	-0.20922	0.06096	0.10388	-0.00645	0.31914	0.11309
ABHD6	0.01236	0.30142	0.25446	0.12705	0.27835	0.04944	-0.09187	0.11509	0.11362	0.29303	0.44317	0.28052	0.17627	0.00383	0.0267	0.13865	-0.05487	-0.13978	0.05612	0.20117	0.25265	0.05797	0.09005	0.04647	0.04454	0.2108	0.15957	0.33115	0.18604	0.08242	0.04863	-0.00366	0.22035	0.32111	-0.06762	0.38194	-0.01957	0.16125	-0.16696	-0.01523	0.28699	-0.10077	0.35213	-0.03985	-0.07559	0.13928	0.16465	0.02237	-0.01556
ABHD7	-0.03592	-0.34657	0.29583	0.21139	-0.37928	-0.19525	-0.21825	-0.19521	0.53601	-0.3682	0.00457	-0.24298	-0.17685	0.1268	0.3091	0.25328	-0.19066	-0.03721	0.06467	0.25531	-0.27759	0.23447	-0.1046	0.24554	0.1615	-0.27155	-0.08368	0.28934	-0.35762	-0.04849	-0.39307	0.12958	-0.38018	-0.12303	-0.19073	-0.14838	0.14998	-0.07782	-0.39334	-0.35989	-0.44326	0.22361	-0.21013	-0.2164	0.13775	-0.22875	0.14304	0.3185	0.36615
ABHD8	0.11259	0.02865	-0.00447	0.1286	0.17376	0.09558	0.11662	0.08496	0.13529	0.04023	-0.02795	0.0399	0.10558	-0.04288	-0.14397	0.19256	0.01372	-0.03694	0.11071	-0.03153	0.02859	0.08066	0.06716	0.0982	-0.01599	0.08071	-0.01992	-0.10719	0.05407	0.01689	0.15816	-0.05416	0.09845	0.07232	-0.04597	-0.05426	-0.03885	-0.05336	-0.01743	0.05256	0.06969	-0.08308	0.10646	-0.07107	0.02588	-0.04009	0.04112	0.13086	0.10804
ABHD9	0.01455	0.16724	0.10215	0.0577	0.02579	-0.10245	0.0665	0.2237	-0.00468	0.11889	-0.01358	0.15387	0.0244	-0.06734	-0.00075	0.05296	0.07539	-0.05676	0.20956	-0.02718	0.09435	0.11009	0.07748	0.1145	0.05946	0.08396	0.08919	0.14545	0.13613	0.02324	0.00792	-0.04461	0.21109	0.10582	0.01852	-0.05912	-0.00511	0.11267	-0.12735	0.08291	0.16311	-0.10939	0.16452	0.07472	-0.01699	0.19124	0.00491	-0.06155	0.04756
ABI1	-0.22455	-0.0688	-0.08119	0.2055	-0.20417	0.10356	0.12342	-0.23515	0.2597	0.02101	0.03237	-0.13847	-0.1045	0.06692	0.21042	-0.05905	0.09716	0.14874	-0.2609	-0.03437	-0.04545	-0.10516	-0.25123	-0.03668	0.06712	-0.08714	0.04219	-0.07375	-0.05111	-0.06871	-0.05869	0.14277	-0.13346	-0.11088	-0.15424	0.16171	0.03973	0.11278	0.19018	-0.0691	-0.0838	0.02019	-0.17045	0.15398	0.06203	0.02128	-0.01296	0.13069	0.04641
ABI2	-0.1408	-0.29134	-0.11581	0.09017	0.11984	0.04747	-0.15872	-0.10197	-0.12451	-0.12477	-0.29182	-0.38597	-0.21522	0.33579	0.09098	0.11057	-0.05745	-0.03809	0.0204	-0.05557	-0.17305	0.17031	-0.04738	-0.32701	-0.14852	-0.25485	0.05034	-0.14717	-0.09194	-0.10536	-0.08676	-0.27967	-0.30143	-0.06576	0.12721	-0.16675	0.20155	-0.06174	0.00913	-0.08026	-0.37074	-0.0033	-0.37413	-0.0495	0.34536	-0.16156	-0.12884	0.22403	0.16114
ABI3	0.12343	0.33606	-0.00644	-0.02097	0.04722	0.24131	0.18795	0.12635	0.10491	0.06064	0.129	0.14386	0.06097	0.03161	0.0948	0.10281	0.13504	-0.01861	0.18837	0.00353	0.06021	0.10813	-0.02485	0.11993	0.08976	0.02793	0.12489	0.07175	0.07912	0.08113	0.07029	0.07472	0.12618	0.01704	-0.01796	-0.00817	0.1048	0.26408	0.05984	0.13375	0.10981	0.05828	0.18306	0.24217	0.17083	0.1372	0.04914	0.08639	0.10496
ABI3BP	0.001745	-0.22031	-0.218995	0.106205	0.706645	-0.31409	0.336215	0.085965	0.05803	-0.04111	-0.08621	0.37382	0.435745	-0.19981	-0.11961	-0.05055	0.01288	0.01723	-0.109735	-0.21637	0.047375	-0.179365	0.18441	-0.340165	-0.14236	0.463575	0.10882	-0.2505	0.25956	0.08693	-0.12781	-0.12911	0.30039	-0.404325	-0.017905	-0.329855	0.22407	0.068705	-0.153735	-0.25095	0.462515	-0.082725	0.44913	-0.181275	-0.17005	0.215495	-0.05105	0.081	-0.1119
ABL1	-0.00295	-0.11284	0.19312	-0.08443	-0.1801	-0.19913	-0.12177	0.13513	-0.11841	0.09933	-0.05371	0.13824	0.17468	-0.06933	-0.1826	-0.02472	0.036	-0.01511	0.03565	0.04412	0.13395	0.03013	-0.11866	0.06314	-0.14095	0.2022	0.12199	0.24508	0.00895	-0.12725	-0.276	-0.24601	0.2634	0.12883	0.05829	-0.09867	-0.20102	0.03995	-0.10744	-0.15472	0.17855	-0.10738	0.22237	0.04305	-0.13481	0.06328	0.15446	-0.19054	-0.19405
ABL2	0.14397	0.15493	0.03829	-0.04507	-0.00093	0.17311	-0.00339	-0.01923	0.00082	0.12005	-0.16555	-0.14012	-0.06895	0.00517	0.09538	0.21811	0.11688	0.0033	0.18736	-0.02226	-0.01226	-0.01492	0.07716	-0.00265	0.21433	-0.09143	0.16248	-0.00923	0.07442	0.12171	-0.00427	0.15216	-0.11851	0.15846	0.0069	0.01535	0.15546	0.32672	0.24358	-0.05101	-0.23468	0.20628	-0.11559	0.02407	0.02735	0.17223	-0.107	-0.00231	0.16128
ABLIM1	-0.40093	-0.44284	0.24819	0.13595	-0.43977	-0.42148	-0.01264	0.27236	-0.36513	-0.22027	0.49707	-0.13474	0.32823	0.25247	-0.23779	-0.10847	-0.1645	-0.18126	-0.11392	0.15583	0.13052	-0.0855	-0.10537	-0.04231	0.06246	0.30353	-0.24955	0.08803	0.05096	-0.03149	-0.08536	0.02075	0.21887	0.21343	0.07824	-0.03152	-0.36463	-0.36279	-0.46117	-0.02028	0.19216	-0.19251	-0.02808	-0.33503	-0.42309	0.07309	0.19714	-0.2465	-0.35099
ABLIM2	0.14238	0.24667	-0.13371	-0.12695	-0.1852	-0.28412	0.08044	-0.03543	-0.2785	-0.19942	-0.05042	0.01698	-0.12995	0.42993	-0.20527	0.35926	-0.32785	-0.31271	0.27204	0.03702	-0.08366	0.06899	0.1733	0.11001	0.23543	-0.16237	-0.19467	-0.07554	-0.09311	-0.21107	-0.00959	0.17293	-0.17683	-0.20129	-0.04974	0.23331	-0.41113	-0.05851	-0.45335	-0.17569	-0.23411	-0.21992	0.01279	-0.28707	0.08521	0.16678	-0.03859	-0.11657	-0.03021
ABLIM3	-0.13386	0.27338	0.07463	-0.04623	-0.07202	-0.07896	0.08848	0.21184	-0.11167	0.18149	0.21261	0.17134	0.11772	-0.01271	0.08863	0.14224	0.06821	-0.05539	0.22026	0.06795	0.15206	0.06203	-0.04183	0.00169	0.05145	0.12376	0.27036	0.0406	0.21763	0.17606	-0.02552	0.03926	0.30948	0.14962	-0.0289	0.31908	-0.13299	0.17276	-0.1736	0.02396	0.14937	-0.0533	0.43232	0.055	0.0282	0.28378	0.04471	-0.11578	0.01477
ABO	0.05834	-0.00585	0.0525	0.05127	0.10203	0.20434	0.02174	0.05196	0.16593	-0.01201	0.11554	0.09025	0.01127	0.05514	0.11727	0.14941	0.05442	0.06519	-0.00739	0.06926	0.02001	0.03828	0.00397	0.09561	-0.00245	0.0447	0.07803	0.03329	0.02131	0.18259	0.0216	0.21051	0.08589	0.195	0.03055	0.11676	-0.02749	0.09329	0.04871	-0.01693	0.29926	0.0225	0.05733	0.01602	0.0597	-0.00574	0.03649	0.16822	0.04439
ABP1	-0.12146	-0.04736	-0.32891	-0.19493	-0.18662	-0.30344	-0.20549	-0.0664	-0.26396	-0.22754	0.19901	-0.19392	-0.16222	0.02571	-0.20737	-0.1834	-0.26382	-0.24551	0.11021	-0.26872	-0.09983	-0.1315	-0.15771	-0.29525	0.301	-0.24165	-0.09316	-0.0831	-0.30984	-0.31173	-0.29189	-0.18757	-0.0975	-0.29242	-0.21525	0.22191	-0.32758	-0.12419	-0.26416	-0.29735	-0.1268	-0.23518	-0.28864	-0.15827	0.03619	0.13242	-0.23338	-0.02378	-0.13423
ABR	0.04969	0.05277	0.28543	-0.35947	-0.59411	-0.41131	0.01062	0.12543	-0.5545	0.23261	0.34786	0.36118	0.10785	-0.185	-0.1796	-0.01611	-0.1078	-0.43158	0.21569	0.07371	0.0617	0.05099	0.35268	-0.05667	-0.11586	0.11704	0.22743	0.10978	0.06611	0	-0.35588	-0.01491	0.07285	0.38991	-0.11326	0.18195	-0.56787	0.38419	-0.16415	-0.28732	0.14171	-0.25723	0.39399	-0.18494	-0.4369	0.1218	0.23007	0.02086	-0.20896
ABRA	-0.01168	-0.15311	0.03199	-0.04773	0.08933	0.17861	-0.05221	0.04756	0.02035	-0.1216	-0.00081	-0.0117	-0.0536	-0.02498	-0.02199	-0.01569	-0.02232	-0.00893	0.02698	0.03243	-0.04138	-0.04932	-0.05508	0.05069	-0.0225	-0.04081	0.00519	-0.09327	-0.02481	0.05285	-0.007	0.03856	0.01657	0	-0.02253	0.03	-0.08594	-0.00923	-0.00475	-0.01474	0.08258	-0.05028	0.15193	0.01713	0.00838	0.00633	0.07685	-0.02757	-0.04685
ABT1	0.37022	-0.05662	-0.02127	-0.02583	0.02949	0.04466	0.02854	-0.06673	0.1548	0.10595	0.00805	-0.12852	0.06118	0.14002	0.1364	0.05195	0.17849	0.08071	0.0726	0.09928	0.01147	-0.09876	-0.17636	0.15061	-0.04003	0.15392	0.01032	-0.03857	0.04477	0.17555	0.01818	0.10708	-0.08168	0.00566	0.05283	0.08141	-0.04361	-0.07983	0.01878	0.08009	0.01508	0.07747	0.10022	-0.06146	-0.00629	-0.03384	0.06734	-0.09764	-0.0018
ABTB1	-0.15298	0.01763	-0.00993	0.05715	0.05168	-0.06436	0.17721	0.06373	0.11871	-0.04928	0.05649	0.06751	0.07345	0.18225	-0.07316	-0.0196	0.01859	-0.08521	0.03057	0.00561	0.0399	0.06665	-0.08615	0.03444	-0.0393	0.02309	0.02548	0.04432	0.08179	-0.04316	-0.01834	-0.10913	0.05751	-0.07895	-0.06811	0.03773	-0.13004	0.02188	-0.1455	0.03608	0.03527	-0.11989	0.16731	0.02163	0.08878	-0.01164	0.00758	-0.11037	-0.05353
ABTB2	0.42963	0.17096	0.10182	-0.03708	0.46873	-0.06805	0	0.13081	0.03201	0.0458	0.22131	0.04905	-0.07571	-0.04545	0.14732	-0.08537	-0.0231	0.06975	0.31399	-0.10887	-0.10489	0.07269	0.34325	0.09194	0.22118	-0.06566	0.02853	0.15836	0.09355	0.24012	-0.10635	0.01703	-0.03367	0.31602	-0.1134	0.39973	-0.09	0.08077	0.02737	0.14818	-0.06497	-0.07574	0.27677	-0.02172	0.05329	-0.01263	0.10884	0.20966	-0.07707
ACAA1	-0.14211	0.13092	0.07204	0.13007	0.01543	-0.04048	-0.05265	-0.15045	0.01395	-0.03998	0.04334	-0.00474	0.0327	0.10952	0.22517	0.12434	-0.05564	0.24288	-0.08116	0.03076	0.05727	-0.07236	-0.02042	0.00897	0.13529	0.00189	0.09823	-0.03373	-0.04272	-0.00042	0.06899	-0.06944	0.07107	0.06752	-0.04122	0.13774	-0.14866	0.00899	0.0272	0.25645	0.00971	0.01829	0.00462	-0.02347	0.01774	-0.06261	0.09286	0.03469	-0.08601
ACAA2	0.19418	0.08302	0.08667	0.04706	-0.11405	-0.48211	-0.14773	0.06546	-0.21562	0.01376	0.27243	-0.2098	0.02117	-0.60681	-0.03462	-0.09836	0.07713	-0.30014	-0.1833	0.07466	0.05007	-0.01871	-0.00127	-0.12554	-0.15405	0.0736	0.10392	-0.12923	-0.05934	0.18663	0.1391	0.25694	0.08306	-0.02478	0.13037	0.11301	-0.07022	0.08539	-0.37862	-0.12408	-0.03176	-0.28003	-0.15735	-0.41271	0.04802	0.02407	0.00927	-0.14341	-0.02011
ACACA	0.04082	-0.00181	-0.03089	0.01854	0.00983	0.02294	0.0552	0.1554	0.13267	-0.01477	-0.0014	-0.01879	0.02685	0.12381	0.01916	0.10124	0.02406	0.04982	0.00542	-0.02386	0.01554	-0.00533	0.03081	0.01625	-0.03315	-0.02491	0.02837	-0.01857	0.00455	-0.01547	-0.0294	-0.00994	-0.06129	0.16372	-0.02787	0.15467	0.03119	-0.00777	0.07065	0.02209	-0.05023	0.08057	-0.01494	-0.00012	0.00944	-0.03134	0.0108	0.03203	-0.02414
ACACB	-0.04801	0.19445	-0.12522	-0.02192	0.15604	-0.07798	-0.02423	0.10263	0.02198	0.07159	-0.02401	0.03932	0.03901	-0.06006	-0.04309	-0.09925	0.02309	-0.03294	-0.03591	-0.08222	-0.02756	0.02856	0.03449	-0.02924	-0.04332	0.07102	-0.08926	-0.03283	0.04394	0.08303	0.00188	-0.10413	0.09312	-0.12554	0.00967	-0.02587	0.00168	-0.08107	-0.0771	-0.0168	0.05827	-0.05611	0.11473	-0.03508	-0.01995	0.40886	-0.04547	-0.00486	0.209
ACAD10	0.04396	0.06133	0.03939	0.02607	0.11807	-0.05594	0.01723	-0.01822	0.00649	-0.13684	0.00111	-0.02705	-0.00202	0.05598	0.00696	0.0622	0.09015	0.05649	0.04544	0.05927	-0.0078	0.04187	0.06843	0.04193	0.05841	0.08211	0.04033	0.09197	5e-05	0.1106	0.05672	0.04919	0.06575	0.29234	0.01706	-0.01806	-0.01429	0.07315	-0.07391	0.05488	0.0533	0.01655	0.01869	0.0243	0.01224	0.04093	0.13544	-0.04379	0.09866
ACAD11	0.03506	-0.04051	0.03299	0.20063	0.2075	-0.08021	0.13015	0.08715	-0.06906	-0.11876	-0.0214	0.18976	0.23948	-0.00143	0.17463	-0.15422	-0.08922	0.11968	-0.06522	0.10408	0.1227	0.00034	0.17706	0.03511	-0.10738	0.18943	0.01095	0.01966	-0.03121	-0.1143	0.03027	0.06405	0.17153	-0.07145	0.00282	-0.2275	-0.14286	-0.01323	0.08332	0.10285	0.19397	-0.02551	0.25822	-0.10375	0.01377	0.01463	0.06858	-0.18569	-0.18258
ACAD8	-0.00341	-0.15259	0.01857	0.09406	0.21603	0.12439	0.08646	-0.24336	0.11766	0.04725	-0.01072	-0.02885	0.0276	0.04111	-0.11413	0.05868	-0.03363	-0.017	-0.22934	0.0505	-0.026	-0.02852	-0.02068	0.00844	0.0634	0.02347	0.01241	-0.09325	0.05646	-0.0653	0.00571	-0.02985	-0.01477	0.0971	0.01088	0.02162	-0.13992	-0.14292	-0.06939	0.07999	-0.03376	-0.03722	0.04231	0.02089	0	-0.11219	0.00511	0.05856	-0.10622
ACAD9	0.14509	-0.09164	-0.06779	-0.03369	0.04664	-0.10015	0.25365	-0.09579	0.28854	-0.15678	-0.17379	-0.01914	-0.05751	0.19968	0.15747	-0.05185	0.01642	-0.02974	-0.0799	-0.07374	-0.06815	-0.11461	-0.12121	0.02361	-0.01834	-0.0531	-0.05511	-0.14215	0.06491	0.08659	0.09105	0.04844	-0.23214	-0.11891	-0.10282	-0.29606	0.10649	0.03062	-0.03505	0.06312	0.02132	-0.05053	-0.03852	0.0377	0.12954	-0.05451	-0.10572	0.00592	0.01897
ACADL	-0.18386	-0.10594	-0.12869	0.04286	-0.17158	-0.27801	0.11733	0.34388	-0.17037	0.07757	0.08726	0.17041	0.53397	-0.05846	-0.03714	-0.15499	-0.14583	-0.14456	-0.09997	-0.07141	0.17898	-0.11236	0.02616	-0.33251	-0.10751	0.66536	-0.0544	-0.09317	0.0532	0.04029	-0.03743	-0.10558	0.63684	-0.0706	0.08504	-0.12315	-0.22213	-0.09217	-0.1517	-0.08388	0.72395	-0.13395	0.24108	-0.12938	-0.08819	0.00764	0.09362	0.25199	-0.09964
ACADM	-0.24186	-0.19819	-0.09541	0.07538	-0.06242	0.27578	0.03368	-0.2848	-0.13679	-0.23312	-0.06838	-0.15859	0.11484	-0.30043	0.18515	-0.15952	-0.32057	-0.29821	-0.46723	-0.05032	-0.08517	-0.18721	-0.38906	-0.06883	-0.1136	0.15216	-0.16048	-0.22372	-0.13862	0.03397	-0.22271	-0.25704	0.07426	-0.20944	0.02516	-0.32401	-0.13456	-0.23492	-0.09339	0.20278	-0.00933	0.13969	-0.14691	-0.38764	0.07177	-0.15455	-0.03216	-0.10174	-0.06032
ACADS	-0.14192	0.1672	0.01206	-0.0298	0.15876	0.02317	-0.03393	0.15887	0.34024	0.06712	0.20239	0.03101	-0.0247	0.11549	0.0521	0.11789	-0.02644	-0.0641	0.10348	0.0276	-0.03402	-0.01397	0.1472	-0.00575	-0.04283	0.03313	-0.05738	0.15185	-0.0595	0.01277	0.0697	0.04301	0.0194	-0.0703	-0.05251	0.12356	0.14478	-0.02094	0.36083	-0.03737	0.12668	-0.03342	0.04408	0.10651	0.1588	0.05418	0.00135	0.20041	0.32827
ACADSB	-0.07545	-0.1471	0.01676	0.01716	-0.15033	0.13214	0.06923	-0.10668	-0.07558	-0.04489	-0.11676	-0.07172	0.07017	0.17867	0.17907	-0.02618	-0.08378	0.16557	0.01637	-0.03626	-0.12763	0.05263	0.07804	-0.21208	0.02203	0.04731	-0.06042	-0.10551	-0.00063	-0.10292	-0.10474	-0.20838	-0.07522	-0.22958	-0.12931	0.21086	0.07709	-0.12267	0.40069	-0.05158	-0.11405	0.06319	-0.03425	0.00116	0.1956	-0.18081	-0.02865	0.02544	0.11486
ACADVL	-0.24021	0.22271	0.19695	-0.10263	-0.15478	-0.27289	-0.03809	0.17202	0.03258	0	0.17923	0.06718	0.00142	-0.15739	-0.12681	-0.24017	0.00816	0.0253	-0.05797	0.05398	-0.00871	-0.00148	0.16828	-0.05259	-0.15154	-0.02002	0.03826	0.06	-0.03715	-0.07974	0.1511	-0.06423	0.02295	0.00326	-0.13706	-0.15997	-0.37856	0.16417	-0.20459	-0.03766	0	-0.15062	0.04939	-0.15436	-0.0672	0.00647	0.09486	-0.0769	-0.25477
ACAN	0.022045	0.182895	-0.06796	-0.026725	-0.084885	-0.054195	-0.068385	0.103465	0.01915	-0.077205	0.06071	-0.019225	0.089925	-0.045295	0.16101	0.24115	0.252225	-0.02628	0.13141	-0.076485	-0.03063	0.11852	-0.046335	0.38411	-0.036945	0.07782	0.14691	-0.033365	0.068655	-0.080745	-0.058035	0.045345	0.233365	-0.000235000000000001	-0.07823	-0.071325	-0.008125	0.45919	0.055585	-0.074585	0.11423	-0.01449	-0.04948	0.018785	-0.046465	-0.01645	-0.050425	0.1306	0.01894
ACAP1	0.0104	0.13808	0.00367	0.02312	0.03413	0.01736	0.11562	0.02753	0.0304	0.03134	-0.02655	0.02058	0.02656	0.04356	0.05308	0.02532	0.05596	0.02336	0.10379	-0.05023	0.12977	0.36278	0.00073	0.08052	0.04368	0.02322	0.03417	-0.01472	0.06075	0.08749	-0.00539	-0.07475	0.07832	-0.07034	-0.00242	-0.04033	0.15483	0.12191	0.04769	0.05183	0.08691	-0.00506	0.09298	0.17796	0.00671	0.0494	-0.00577	0.10961	0.08727
ACAP2	-0.01468	0.0407	-0.41929	-0.02541	0.21283	-0.24889	0.13478	-0.0144	0.5434	0.12487	0.23359	0.13364	-0.0987	-0.29322	0.15706	-0.25941	-0.13331	-0.06351	-0.17848	-0.0641	0.27319	-0.25849	-0.15477	-0.00374	-0.006	-0.01209	0.0538	0.17674	-0.10331	0.19497	-0.01737	0.24708	0.29696	0.08991	-0.05198	-0.2871	-0.13547	0.0293	0.01302	-0.00474	0.24458	0.07876	-0.01163	0.22861	0.14061	0.29054	-0.05406	0.05194	-0.04556
ACAP3	-0.13545	0.00363	0.01497	-0.05257	0.10643	0.0042	0.01574	0.15829	-0.0771	0.02296	-0.0521	0.08824	0.0924	0.04948	-0.12226	0.07634	-0.04427	-0.01179	0.09694	-0.09851	-0.04712	0.0289	-0.08742	0.0676	0.07633	0.05717	0.00701	-0.05489	0.07528	-0.04148	0.03085	-0.17691	0.09304	-0.03228	-0.06285	0.02124	-0.0123	0.04991	-0.06899	0.02729	0.04568	-0.0202	0.20741	-0.0312	0.01563	-0.01904	-0.08679	0.09958	0.00414
ACAT1	-0.35673	-0.19956	-0.16524	-0.18235	-0.53636	-0.08488	-0.04086	-0.13985	0.20742	-0.27386	-0.13128	0.10872	0.26623	0.11189	-0.18035	-0.08875	-0.28189	-0.03019	-0.36166	0	-0.13797	-0.3013	-0.23338	-0.22511	-0.25345	0.19406	-0.29218	-0.36294	0.02268	-0.21512	-0.09185	-0.01181	0.1679	-0.2447	-0.14592	-0.20868	0.0509	-0.24251	0.06781	-0.08135	0.04321	-0.01389	0.21675	-0.08438	0.16908	-0.26228	-0.09247	0.18879	-0.06321
ACAT2	0.213495	0.00454	-0.05986	-0.0476	-0.094005	-0.221015	-0.173085	-0.18058	0.12144	-0.25298	0.068525	-0.170605	0.046025	-0.370005	-0.125295	0.039005	-0.120025	0.232625	-0.15021	-0.21738	-0.20909	-0.162495	0.152885	-0.11421	-0.184815	-0.02576	-0.212645	-0.137865	0.144115	-0.06628	0.044425	0.04627	-0.124955	-0.19449	-0.124035	0.635835	0.128065	-0.06978	0.190645	-0.080585	-0.029265	-0.037975	-0.10804	-0.150495	-0.22712	-0.27225	-0.184895	0.25291	0.078625
ACBD3	-0.02086	0.04681	-0.04959	0.02185	0.04291	0.09761	-0.00574	-0.01761	0.001	0.06097	0.05451	-0.1891	-0.05743	0.18435	-0.16841	0.09882	0.00959	0.0315	-0.05134	-0.01684	-0.07392	-0.03693	-0.01354	-0.19474	-0.00678	0.00661	0.08578	-0.1849	0.02061	-0.1645	0.17141	0.01041	-0.13385	0.00064	0.03703	0.09406	-0.12886	0.08545	-0.11925	-0.05353	-0.09721	-0.11614	-0.1232	-0.06452	-0.0403	-0.09107	-0.00508	-0.14001	-0.0289
ACBD4	-0.00399	-0.10145	0.01856	0.13397	0.16002	-0.03141	0.01199	0.08541	0.07296	0.07032	-0.00654	0.11947	0.11385	0.03232	0.05897	0.17779	-0.03325	0.01389	0.07213	0.05013	0.09046	-0.02951	-0.02076	0.02179	0.0389	0.10638	-0.00493	0.02573	0.1444	-0.02832	0.10756	0.0476	0.09891	0.07875	-0.03751	0.06861	-0.01266	-0.14372	0.01537	-0.02307	0.14604	0.00904	0.17165	-0.02468	0.13828	-0.02522	0.04212	-0.01082	0.08265
ACBD5	-0.18526	-0.01876	-0.05075	0.23671	-0.20337	0.15813	-0.13514	-0.01811	0.33587	-0.02724	0.15979	0.00405	-0.1317	-0.0922	0.34226	0.00413	-0.05947	-0.1154	-0.09175	-0.11879	-0.09132	-0.14636	0.02071	-0.15079	-0.04003	-0.04472	-0.05829	-0.067	-0.2384	-0.10056	-0.04207	0.04183	-0.07376	0.18409	-0.09651	0.22237	-0.03519	0.07562	0.39545	-0.03389	-0.18426	0.06054	-0.15991	-0.03357	0.15848	-0.05591	-0.13545	0.14684	0.15777
ACBD6	0.10717	0.37058	-0.0343	0.04836	0.12497	-0.16545	0.00307	0.22268	0.11251	0.06662	-0.0066	-0.15507	0.04464	0.09512	-0.14778	-0.02137	-0.26243	0.007	0.20286	0.0025	-3e-05	-0.06974	0.11332	-0.25366	0.00806	0.07168	-0.05227	-0.05629	0.02008	-0.08137	0.07993	0.12676	0.01901	-0.10799	0.19882	0.08589	0.14058	-0.03826	-0.08241	-0.08236	0.0686	0.04122	-0.09265	-0.17719	0.00112	-0.06011	0.00893	0.07079	0.05635
ACCN1	0.12889	0.14599	0.30617	-0.08574	0.00622	-0.08405	0.06288	-0.12404	-0.03585	-0.00514	-0.00033	0.02028	-0.1443	-0.06792	-0.02903	-0.15441	0.01569	-0.06982	-0.02333	0.04898	0.07319	-0.11989	0.03394	-0.19475	0.02218	-0.01374	-0.00419	0.07152	0.0237	-0.05001	0.04136	-0.06872	0.06852	0.30238	-0.05864	-0.01444	0.0564	-0.15012	-0.06795	0.03441	-0.01688	-0.05815	0.00629	0.02586	0.047	-0.04505	-0.04864	-0.03636	0.01265
ACCN2	0.37248	-0.15375	-0.13182	-0.03636	-0.10204	-0.17368	-0.05718	0.11803	-0.20456	0.00952	-0.02417	0.04848	-0.17419	0.1917	-0.20537	0.01779	-0.10092	-0.02259	0.16681	0.49341	-0.10165	0.00362	-0.10942	-0.09589	0.06462	-0.16569	0.03607	0.54461	-0.08585	0.10794	-0.22842	0.02417	-0.21249	0.20023	-0.07577	-0.21728	-0.25775	0.01037	-0.17316	-0.17673	-0.18908	-0.24386	0.19828	-0.2015	-0.19666	0.07577	0.01437	-0.01782	-0.14515
ACCN3	-0.01736	-0.10192	-0.05538	0.07697	0.02722	0.07503	-0.06858	0.0859	0.14789	-0.12718	-0.03035	0.04134	0.06901	0.00204	0.06566	0.00679	0.0443	-0.01439	-0.01397	-0.05946	-0.04609	-0.01865	0.03442	0.09205	0.03069	0.01974	-0.05593	0.04248	0.04454	0.00298	0.0111	0.08295	-0.02631	-0.05713	-0.04886	-0.05533	-0.08381	0.01793	-0.1856	0.03474	0.12914	0.00568	0.02265	-0.00268	-0.03933	0.00381	-0.11007	0.04005	-0.05998
ACCN4	0.12485	0.00105	-0.0024	-0.11136	-0.00997	-0.04712	0.02441	0.04771	0.02392	0.04283	0.05781	-0.19282	0.0071	0.10265	0.08915	-0.09748	-0.11927	0.00652	-0.00808	-0.06358	-0.05301	-0.03465	-0.10933	-0.08077	-0.04001	-0.03591	-0.05453	0.1362	-0.00681	-0.01812	-0.0539	-0.1238	0.00378	0.3151	-0.06268	-0.07063	0.03765	-0.16293	0.05441	-0.12391	-0.01655	-0.10705	-0.0544	0.02384	-0.01272	-0.01037	-0.05141	-0.14339	-0.08846
ACCN5	0.00649	-0.12971	-0.10989	0.01514	-0.07878	-0.11312	-0.07695	-0.00711	-0.00994	-0.13657	0.03766	-0.07438	-0.01328	-0.16002	-0.0009	-0.11068	-0.05873	-0.13054	-0.07964	-0.08675	-0.09596	-0.03218	-0.09319	-0.15064	-0.19668	-0.00571	-0.24833	-0.06162	-0.08693	-0.03038	-0.13696	0.02952	-0.05819	-0.14776	-0.0245	0.01571	-0.21566	-0.21007	-0.13523	-0.16032	0.02137	-0.06684	-0.15935	-0.11324	-0.06481	-0.0071	-0.18971	0.00992	-0.17303
ACCS	0.04869	-0.21668	0.21181	-0.03254	0.04263	-0.38598	0.17417	0.15892	-0.31124	-0.14458	0.17326	0.22172	0.03854	0.17218	-0.09923	-0.15088	0.04362	0.01804	0.13852	0.08302	0.15906	0.23086	0.06855	0.14303	0.14083	-0.00126	-0.02889	0.06417	0.02302	-0.31158	0.0942	-0.0226	-0.02164	0.09805	-0.23024	-0.08986	-0.12604	-0.2141	-0.23205	-0.029	0.135	-0.14539	0.24067	-0.08179	-0.18374	-0.06569	0.07673	-0.10256	-0.14139
ACD	0.0447	0.00131	0.12064	0.02096	0.04587	-0.02873	0.03065	0.43058	-0.04256	0.02292	0.09106	0.20968	0.26932	-0.03053	-0.07026	0.06351	-0.00729	-0.08829	0.25861	0.14574	0.05895	0.0594	-0.0287	0.09781	0.07925	0.2704	-0.0479	0.13823	0.20316	-0.05721	0.02379	-0.053	0.26796	0.18811	-0.06824	0.17807	0.11508	0.032	0.14413	0.12924	0.32859	-0.14912	0.2005	0.02286	0.09613	-0.08606	0.07796	0.28785	0.02043
ACE	-0.01065	0.01119	0.00355	0.02528	-0.03298	-0.05641	0.06814	-0.03597	0.04359	0.05902	-0.05065	-0.06282	-0.08203	-0.00349	-0.03801	-0.07605	-0.0195	0.00259	0.0311	-0.09417	-0.03769	0.0128	-0.02874	-0.08139	-0.04789	-0.0534	-0.02108	-0.0141	-0.0602	-0.05285	0.00857	-0.07965	-0.01542	-0.0236	-0.07509	0.01479	0.05491	-0.09334	0.05648	-0.02061	-0.04661	0.01007	-0.0438	0.10555	-0.03239	-0.04378	-0.08555	-0.08041	-0.05638
ACE2	-0.16553	-0.24893	-0.06075	-0.03566	-0.20189	0.45462	-0.07417	-0.13722	-0.09765	0.34854	0.61192	-0.00973	-0.04918	0.15952	0.09012	0.10739	-0.2028	-0.09732	-0.0342	-0.14191	-0.10015	-0.11123	0.04367	-0.43812	0.01171	-3e-05	-0.13688	-0.13978	-0.12809	-0.26545	-0.04967	0.0158	-0.01471	-0.09657	-0.06674	0.68896	0.20853	-0.42764	0.35403	-0.07772	-0.06733	0.04335	-0.04499	0.46537	-0.26605	-0.1526	-0.11232	0.02951	-0.08366
ACER1	0.08174	0.03504	0.06904	0.05259	0.09441	0.2231	0.05594	0.11273	0.04637	0.02441	0.14885	0.13675	0.05378	0.09117	0.08833	0.14876	0.09975	0.07618	0.09037	0.15308	0.09622	0.07035	0.0751	0.07903	0.08285	0.08369	0.18516	0.01698	0.05217	0.06139	0.07828	0.14029	0.13917	0.13605	0.02968	0.15983	0.07122	0.12815	0.04769	0.04324	0.1475	0.08203	0.02764	0.12354	0.12082	0.04347	0.13209	0.07608	0.10526
ACER3	0.12542	0.03196	0.07421	0.05329	0.02795	0.23685	0.01472	0.04022	0.08943	-0.04487	0.1832	0.18086	0.10137	0.11675	0.05894	0.17398	0.08157	0.29663	-0.04809	0.17433	0.07144	0.13088	0.06274	0.1324	0.08047	0.1066	0.13867	0.05056	0.05315	0.09508	-0.03091	0.12862	0.03011	0.35541	0.11808	0.13968	0.02258	0.20038	0.12151	0.00556	0.11156	0.17489	0.07529	-0.01836	0.15559	0.12009	0.17276	0.18118	0.10165
ACHE	0.28828	0.33692	-0.05872	-0.02205	0.03344	-0.08247	-0.02084	0.13921	0.00584	0.04505	0.44946	0.05893	0.17003	-0.09061	0.079	-0.01762	-0.00171	-0.02202	0.0198	-0.09047	0.05027	0.08076	-0.12153	0.02982	-0.07571	0.13664	-0.00089	-0.00348	0.01745	-0.02682	0.01845	-0.00088	0.2032	-0.06376	0.00415	0.56038	0.01892	0.09364	-0.12709	-0.04437	0.30476	-0.00015	0.18454	-0.03865	0.00975	0.06188	0.02702	0.04652	0.07638
ACIN1	0.06512	0.14587	0.0635	0.04932	0.13755	-0.1546	0.0273	0.22801	-0.13027	0.05424	-0.10049	0.09534	0.07755	-0.0965	-0.04845	-0.0903	0.04668	-0.00358	0.15205	0.00527	0.07684	-0.03801	0.07817	-0.01705	-0.13809	0.03727	0.05436	0.10869	-0.04057	-0.03807	-0.08109	-0.29528	0.16003	0.08388	0.1111	-0.13084	-0.10538	-0.00025	-0.11856	0.02688	0.08554	0.07831	0.05328	0.03239	-0.00068	0.21879	0.0135	-0.16605	-0.09106
ACLY	0.19435	0.11574	0.20026	0.04835	-0.03471	0.03416	-0.00721	-0.22997	0.25694	-0.00158	0.00206	-0.11047	-0.12316	0.02296	-0.09298	0.16579	0.107	0.10226	-0.14918	0.11703	-0.0559	0.05243	0.12665	0.01672	-0.00419	-0.10705	0.10659	0.01025	-0.04458	0.00853	0.02467	0.01762	-0.14535	0.38489	-0.03508	0.23111	0.02807	0.21799	0.1778	0.01243	-0.16433	0.13946	-0.07923	0.11387	-0.04815	0.00971	-0.02943	-0.00337	0.03717
ACMSD	-0.11173	0.16258	-0.03454	-0.07693	0.04648	-0.11247	-0.03083	-0.10505	-0.02396	-0.03344	0.01321	-0.11082	-0.02981	-0.05732	-0.06462	-0.04842	0	-0.01957	-0.10176	0.03247	0.24251	-0.04977	-0.08061	-0.05956	-0.06372	-0.02777	-0.009	-0.08171	-0.02475	-0.15152	0.00466	-0.08264	-0.06873	-0.06209	-0.01251	0	-0.10781	0.07659	-0.04543	-0.0418	-0.17293	0.0156	-0.07843	0.00828	-0.0445	-0.0591	-0.07889	-0.05411	-0.06989
ACN9	0.34139	-0.11979	-0.11295	0.08518	0.13393	0.11054	-0.02501	-0.26371	-0.00819	-0.06412	0.10699	-0.17759	-0.12482	0.22392	0.26062	0.16783	0.16724	0.16147	-0.25836	-0.00557	-0.13581	-0.03415	0.19944	-0.01212	-0.16756	-0.15374	-0.17482	-0.25329	-0.1543	0.03865	0.12452	0.43244	-0.13141	-0.00691	-0.12616	-0.20288	0.10426	-0.24344	0.20995	0.00565	-0.15566	0.14937	-0.18083	-0.02392	0.01247	-0.30654	-0.03776	0.23882	-0.04845
ACO1	0.06914	0.3139	-0.11092	-0.09005	-0.18761	0.22404	-0.05861	0.15429	-0.06149	0.11344	0.1558	-0.04845	0.08738	-0.09189	-0.0457	0.3392	-0.06292	-0.04103	0.26057	-0.00413	0.19221	-0.01569	-0.01924	-0.00923	-0.14096	0.05263	0.1265	-0.21112	0.0217	0.0999	0.02287	0.16129	0.12819	0.0442	-0.11121	0.54052	0.02218	0.20209	0.14428	-0.05125	0.0764	-0.11744	0.04322	-0.13732	0.04775	0.22819	-0.04426	0.17397	0.1159
ACO2	-0.212735	0.00587	0.062235	-0.12783	-0.166225	0.078405	-0.02795	-0.104575	-0.19222	-0.000354999999999999	-0.09458	0.038825	-0.1875	-0.12453	-0.007245	0.197485	-0.12176	-0.2191	0.044595	0.021885	-0.056635	0.0099	0.14881	-0.07088	-0.033155	-0.12713	-0.040805	0.035515	-0.21526	-0.15925	-0.18625	-0.27992	-0.04931	0.13442	-0.1066	-0.05679	-0.09705	-0.01362	-0.04516	0.054665	-0.13628	-0.05006	-0.039775	0.026875	0.14772	0.091935	0.04564	-0.54051	-0.032025
ACOT11	-0.0137133333333333	-0.0353066666666667	-0.0365333333333333	-0.0475333333333333	0.140873333333333	0.0100566666666667	0.1959	-0.06438	-0.0104133333333333	-0.0161933333333333	0.215866666666667	-0.05592	-0.00112666666666666	0.0148333333333333	-0.00641666666666666	0.04887	0.0454033333333333	-0.0817433333333333	-0.0242766666666667	0.0193766666666667	-0.138383333333333	-0.01058	-0.170743333333333	-0.03186	0.0454166666666667	-0.0290933333333333	-0.0820266666666667	-0.00421	0.170236666666667	0.0451466666666667	0.0600266666666667	-0.04825	-0.0800633333333333	-0.00790333333333333	-0.07316	0.295356666666667	-0.0935833333333333	-0.06405	0.147403333333333	-0.05399	-0.0616666666666667	-0.0640733333333333	-0.10199	-0.13727	0.20672	-0.09861	0.0092	-0.0899166666666667	-0.0523
ACOT12	0.06169	0.14392	0.07155	0.09681	0.1331	0.08774	0.09558	0.07249	0.06165	0.11199	0.19471	0.04767	0.08293	0.03987	0.11164	0.03912	0.10103	0.09586	0.08505	0.10487	0.0727	0.00611	0.05893	0.11792	0.06496	0.06995	0.09907	0.02539	0.09096	0.00812	0.09965	0.12186	0.09453	0.17337	0.04261	0.09642	0.07917	0.11602	0.07556	0.15189	0.07101	0.10277	0.03315	0.17243	0.11546	0.04523	0.02694	0.06498	0.0412
ACOT2	0.1769	-0.03233	-0.07803	0.11058	0.01315	0.23137	-0.10814	0.24218	-0.26493	0.17214	0.36891	0.16739	0.13889	-0.04412	0.06989	0.33819	0.08043	-0.19164	0.12039	0.09725	0.18991	0.02149	0.1891	-0.06402	0.15722	0.10539	0.24938	-0.19143	0.12986	0.00659	0.04655	0.16794	0.14401	0.12098	-0.13786	0.26061	-0.27963	0.11957	0.31129	-0.15375	0.15038	-0.02909	0.27502	0.05949	0.14112	0.09635	0.22324	-0.05419	0.07342
ACOT4	0.26329	-0.2115	0.05354	-0.00496	-0.04726	0.40992	-0.04	-0.00197	0.02463	0.0999	0.05083	-0.11634	-0.119	-0.04525	-0.0454	0.37656	0.0894	0.03331	0.12258	0.08126	0.00452	-0.01665	0.20596	-0.00885	0.18065	-0.09029	0.09687	-0.04324	0.19556	0.0621	0.00578	0.11333	-0.11114	0.38006	-0.02488	0.34318	0.13667	0.08101	0.51818	-0.04106	-0.12578	-0.1526	0.0234	-0.21929	-0.02635	-0.08436	-0.00655	0.14815	0.14207
ACOT7	0.26493	0.28199	0.04198	-0.09601	-0.319	0.24191	-0.20553	-0.08124	0.11548	-0.12145	0.0846	-0.19656	-0.13568	0.06202	-0.30328	0.08369	-0.14038	-0.12327	0.19923	-0.14812	-0.24255	0.01414	-0.09074	0.06644	0.01336	-0.18488	0.01519	0.20305	-0.0883	-0.11669	-0.07148	-0.12818	-0.20715	0.08225	0.00297	0.39164	0.16082	0.12933	0.32235	0.0667	-0.26476	-0.04519	-0.13203	0.27053	-0.04711	-0.1636	-0.19825	0.44376	0.21858
ACOT8	0.04798	0.2573	0.11323	-0.02026	0.1949	0.2142	-0.07728	-0.05107	0.21138	0	-0.01048	-0.01612	-0.09142	-0.00332	0.11546	0.2396	-0.01769	0.07503	0.04456	-0.04486	0.00211	0.36648	0.23559	0.05357	0.04418	-0.02348	0.0414	0.19373	-0.05102	0.11776	0.01047	-0.15107	0.0257	0.10896	0.1311	0.38778	0.32956	-0.00377	0.04369	0.07832	-0.00749	0.031	-0.05223	-0.07887	0.24384	-0.09749	0.02767	0.24933	0.24329
ACOT9	-0.22504	0.10051	0.09108	-0.11603	-0.39734	-0.00708	-0.0944	0.05685	-0.11721	0.00546	0.12693	0.02061	-0.05996	-0.03833	0.00996	0.00031	-0.10222	0.06054	-0.06458	-0.0568	0.02208	0.00763	-0.01453	-0.06832	0.04172	-0.05718	0.17192	-0.11688	-0.01419	-0.05757	-0.04575	0.16869	-0.00677	-0.0779	-0.0129	0.28606	-0.0526	0.27987	0.10732	-0.02669	-0.03834	0.10923	0.05799	0.34924	-0.12203	0.04201	-0.02916	0.56227	-0.1398
ACOX1	0.15093	0.1697	-0.16676	-0.12658	-0.25784	0.09051	-0.17364	-0.45936	0.01613	0.03243	0.23789	-0.24071	-0.29607	-0.27909	0.04771	-0.16926	0.07997	-0.16422	-0.28586	-0.16354	-0.20148	-0.35329	-0.24515	0.01942	-0.05908	-0.28715	-0.02321	-0.37873	-0.18101	0.02663	-0.21024	-0.1468	-0.31929	0.19179	-0.33186	-0.12641	-0.1367	-0.05036	0.11903	-0.23354	-0.33333	0.14586	-0.25001	0.00933	-0.16295	-0.04523	-0.12792	-0.126	-0.0655
ACOX2	0.10366	-0.01292	-0.19374	0.05274	0.30969	0.31196	-0.20587	0.27495	-0.00319	-0.1839	0.43111	0.27347	0.38305	0.27982	0.05088	-0.23525	-0.18842	0.16517	-0.07921	0.17918	0.17791	0.10399	-0.45273	-0.45174	0.06255	0.35763	0.00705	-0.16154	0.14297	-0.3316	0.07466	-0.00873	0.34695	-0.28458	-0.12129	-0.29271	-0.36301	-0.25084	-0.39538	-0.1469	0.33304	-0.30257	0.33457	-0.57903	0.14277	0.02715	0.24796	-0.3666	-0.39469
ACOX3	-0.064435	0.244695	0.14145	-0.142885	-0.04649	-0.197595	-0.04504	0.06019	0.24413	0.0654	0.07957	0.046695	0.039145	-0.05033	-0.034205	0.14409	-0.044585	0.0567	0.011635	0.021605	0.10334	-0.159025	0.214845	-0.05138	-0.15197	0.05261	0.1058	0.11998	-0.072665	0.01823	0.146175	-0.05985	0.15402	0.25536	0.0127	0.12305	-0.12161	0.077735	0.112135	-0.05744	0.15453	-0.070755	0.07416	0.08494	0.106515	-0.03452	0.066355	0.19071	-0.13134
ACOXL	-0.03348	-0.04038	0.01695	0.06814	0.088	0.001	-0.02531	0.02235	0.10645	-0.04159	0.07533	-0.04018	0.03802	0.02843	-0.07428	0.03345	0.09881	-0.01842	-0.01854	0.04814	0.00381	-0.00047	0.0757	0.07497	0.07116	-0.01298	-0.02808	-0.13621	0.02766	-0.00333	0.04344	-0.1034	-0.03427	-0.06605	0.07676	-0.04944	0.11955	-0.0568	0.05563	0.04401	-0.10861	0.09868	0	0.1534	0.00204	-0.016	0.02553	-0.06265	-0.02687
ACP1	0.24596	0.03945	0.0036	0.04742	0.12453	-0.08574	0.00325	-0.04137	0.19369	-0.13533	-0.1052	-0.08143	-0.03382	0.26672	-0.04736	-0.1508	-0.13938	-0.08809	-0.14276	0.05627	-0.15781	0.14441	0.2412	-0.05135	-0.0695	-0.00103	-0.23247	-0.00071	-0.1054	0.28328	-0.15947	-0.16142	-0.07257	-0.15185	0.09148	-0.06175	0.04196	-0.26404	0.08642	0.15046	-0.00211	0.0105	-0.06508	-0.02995	-0.54715	-0.18739	0.00433	-0.05308	0.05176
ACP2	0.05877	0.05632	-0.06036	-0.09146	0.00395	-0.08005	0.0981	-0.2163	-0.10978	-0.06398	-0.10672	-0.09564	-0.11888	-0.03452	-0.16013	-0.18652	-0.01109	-0.00251	0.07035	-0.20949	0.08867	-0.10587	0.28631	-0.11215	0.07238	-0.05606	-0.0082	-0.04942	-0.05795	0.03901	0.03867	-0.16732	0.00441	0.06797	-0.03839	-0.13468	-0.06411	0.14757	-0.10834	0.02937	-0.07894	-0.03535	-0.00699	0.06262	-0.06304	0.00051	-0.09193	-0.03909	-0.07355
ACP5	-0.81947	0.17074	-0.15901	-0.44194	-0.47145	0.54102	-0.3863	-0.26201	0.15298	0.02321	-0.17677	-0.36842	-0.10071	-0.00277	-0.04065	-0.05307	-0.12081	0.07248	-0.19187	-0.32741	0.02134	0.15091	0.01597	0.44052	0.05612	-0.14371	0.16325	-0.35113	-0.27233	0.01612	-0.06	0.12468	-0.03931	-0.67543	-0.49679	-0.47357	0.0823	0.49718	-0.63242	-0.35534	-0.08448	-0.04262	-0.12965	0.28519	0.19892	0.06759	0.39308	0.31015	0.35971
ACP6	-0.10517	0.01063	0.24167	0.10818	0.09228	-0.06914	-0.07892	0.0218	0.16979	0.07031	-0.0623	-0.02885	-0.00543	0.12625	-0.03147	0.12513	0.073	0.03032	0.12752	0.13958	-0.08053	0.00107	0.1234	-0.27044	0.12856	-0.14553	-0.12804	-0.08854	-0.00635	0.2197	0.10456	-0.12074	-0.10247	0.07179	-0.08433	0.30429	-0.01773	-0.17776	0.03907	0.05668	-0.13921	0.09191	-0.02994	-0.03426	0.15744	-0.19152	0.08392	0.0715	0.09553
ACPL2	0.12628	0.02902	0.09027	-0.0126	-0.07962	-0.08634	0.03887	-0.10575	-0.25814	0.02368	0.06858	-0.05008	0.14194	0.12464	-0.06727	-0.05334	0.11174	0.24697	0.04602	0.20858	0.08714	-0.12521	-0.14551	0.14664	0.10342	0.05577	-0.06411	-0.01977	0.09529	0.02311	0.28878	0.33697	-0.02985	-0.22111	-0.04977	-0.08191	0.22065	-0.17236	-0.19423	-0.05512	-0.05869	0.26786	0.08126	-0.00919	-0.22418	-0.17876	0.10836	0.14608	0.05016
ACPP	0.03952	-0.01257	0.02165	-0.00081	-0.00122	-0.0262	-0.05152	-0.12475	0.14817	0.09347	0.04076	-0.05372	-0.04523	0.15415	0.04962	0.1132	-0.04591	0.0561	0.01633	-0.04296	0.03914	0.06682	0.10927	-0.0338	0.04725	0.0059	-0.01876	0.06959	-0.04929	-0.12026	-0.00251	0.0885	0.00638	-0.08904	0.06673	0.01743	0.31756	-0.12385	-0.01762	0.02837	-0.02965	0.09674	0.0244	0.01684	0.05693	-0.06336	-0.03216	0.04826	0.32136
ACPT	0.004175	0.034745	0.01324	0.044845	0.13231	0.143585	0.07917	0.079995	0.02272	0.05198	0.194785	0.112055	0.082735	0.03185	0.086515	0.073125	0.00239	0.064505	0.07468	0.07441	0.04924	0.05715	0.00073	0.07176	-0.009825	0.073915	0.081785	0.02734	0.042705	-0.00267	-0.006375	0.140545	0.129705	0.07985	0.00213	0.067525	-0.00187	0.106865	0.01767	0.005215	0.23054	0.02691	0.044445	0.12072	0.07655	0.03646	0.045985	0.056755	-0.01322
ACR	0.11501	0.07127	-0.03326	0.00417	0.10844	0.16982	0.41565	0.01261	0.09951	0.00087	0.24762	0.0158	-0.06747	0.13398	0.15861	0.04049	-0.00023	0.07149	0.08919	0.10057	0.03761	0.07212	0.03477	0.09157	-0.03255	-0.00574	0.07273	0.06339	-0.03041	-0.01804	0.00488	0.1986	0.12178	0.24191	-0.00554	0.15756	-0.00907	0.16435	-0.01738	-0.01309	0.18983	0.05783	0.04353	0.18283	0.06268	0.00736	-0.02255	0.05546	0.03794
ACRBP	0.13935	0.18836	-0.04682	0.05537	0.39299	0.06537	0.00512	-0.02456	0.03366	0.02734	-0.06976	-0.05274	-0.09862	-0.06802	0.04688	-0.03327	0.06208	-0.00943	0.09648	0.00552	-0.03213	-0.00081	-0.02215	0.32235	0.00351	-0.03716	-0.03434	0.10266	0.04882	0.20392	-0.00012	-0.02594	-0.00827	-0.01194	-0.02283	0.0614	-0.00076	0.07257	0.03452	0.01615	-0.06275	-0.06586	0.0324	0.08818	0.21715	0.14568	-0.03113	-0.09312	0.09347
ACRC	-0.18578	-0.40922	-0.01168	-0.09564	-0.45294	-0.23291	-0.08688	0.13482	0.657	-0.2228	-0.01473	-0.0324	0.08247	-0.17816	-0.20022	-0.35066	0.09776	-0.12783	0.02087	0.04928	-0.121	-0.12737	-0.24065	-0.07093	-0.13911	0.03717	-0.01271	-0.05101	-0.10084	-0.29677	-0.0852	-0.14776	0.01365	-0.17909	0.00595	1.04506	-0.20329	-0.02592	-0.29123	-0.2464	-0.00577	-0.09974	0.00803	0.12915	-0.44575	-0.03907	-0.02462	-0.07972	-0.31029
ACRV1	0.14601	0.10383	0.06996	-0.08198	0.09821	0.08441	0.11682	0.09119	0.11653	0.07134	0.03436	-0.05099	0.06233	0.0861	0.0763	0.04274	0.0605	-0.01837	0.12938	0.0846	0.08286	0.04952	0.13891	0.13513	0.09467	0.03395	-0.01603	0.18615	0.10137	0.0993	0.00909	0.13819	0.07495	0.08527	0.10717	0.1812	0.13228	0.05547	0.02968	0.13851	-0.02651	-0.02203	0.05879	0.09999	0.07723	0.11457	0.05185	-0.04334	0.06322
ACSBG1	0.07169	-0.03811	0.10294	-0.04261	0.0124	0	-0.01089	-0.04881	0.13477	0.01644	0.08313	0.22615	0.02838	0.02802	0.02256	0.03755	0.0127	0.05525	-0.0171	0.14859	-0.03098	0.06173	0.06745	0.09477	0.01541	0.0095	-0.02279	0.12503	0.04592	-0.09238	-0.09563	0.03435	-0.07578	0	0.02241	0.04315	-0.03692	0.06023	-0.05013	0.02576	0.06658	0.05735	0.14942	-0.01443	-0.11068	0.01423	-0.01914	0.01647	-0.03286
ACSBG2	-0.00044	-0.08146	0.03179	0.03659	-0.05087	0.0655	0.01469	0.00678	-0.02308	-0.15038	0.08071	0.08304	0.03705	0.03612	0.04619	0.11094	-0.00629	0.03454	0.01995	0.09866	-0.05298	0.05034	-0.0451	0.06437	-0.08129	-0.07634	0.00057	-0.13403	0.06644	0.07984	-0.03753	0.12415	-0.03148	0.04452	0.06731	0.05317	-0.04417	0.08207	-0.01908	-0.05966	-0.00771	0.0282	0.10594	-0.05741	-0.03714	0.0317	-0.00848	0.00589	-0.00342
ACSF2	0.12937	-0.15127	0.17716	-0.08536	-0.09175	-0.03002	0.18793	-0.20447	-0.13875	-0.07776	-0.22397	-0.03299	0.14057	-0.15498	-0.15737	0.17942	-0.09036	-0.12075	-0.21605	-0.06607	-0.04834	0.09519	0.13877	-0.05408	0.08832	0.10854	-0.17018	-0.06956	-0.13538	0.06129	-0.06292	-0.25831	0.06979	-0.21402	0.06971	-0.12532	-0.12326	-0.05408	-0.06217	0.19259	0.04387	-0.14551	0.02076	-0.36806	0.04776	-0.08161	-0.09417	-0.14501	0.0199
ACSF3	0.01006	-0.0275	0.10208	0.03817	-0.05016	-0.07604	-0.04595	-0.01515	0.03446	0.01022	-0.06892	0.07217	-0.03259	0.10543	0.03571	0.05082	-0.07805	-0.02318	0.07066	0.03805	-0.02151	-0.03316	0.05239	-0.02036	0.00162	0.06146	-0.02413	0.07377	-0.08928	-0.05763	0.0018	-0.08841	-0.00567	0.22715	-0.0311	0.07749	-0.1154	-0.01168	0.11319	0.01962	-0.02324	-0.0209	0.03145	-0.17271	0.04173	-0.07886	0.02122	0.03207	-0.03034
ACSL1	-0.3372	0.28993	-0.17936	0.03776	-0.01238	0.09214	-0.02604	-0.15839	-0.15934	-0.10933	-0.10196	-0.04023	-0.17309	-0.15081	0.14898	0.28882	-0.00305	-0.23421	0.14059	-0.16856	0.00213	0.66097	0.0129	-0.08037	0.06619	-0.18848	0.30879	-0.07584	0.06009	0.1056	-0.27695	-0.01405	-0.15727	0.15049	-0.26187	0.13701	0.0295	0.31814	0.26381	-0.24709	0.0791	0.06721	0.00723	-0.06807	0.03752	0.6004	0.03101	0.15565	0.18658
ACSL4	0.05921	-0.08323	-0.04705	-0.05359	-0.20719	0.32855	-0.07505	0.21685	-0.05711	0.20079	0.04311	-0.03344	0.07628	0.08777	-0.01172	-0.07746	0.00635	0.08377	0.04431	0.09925	0.05615	-0.08363	0.07978	0.07365	-0.00313	0.02214	0.13607	-0.14979	0.02911	-0.00024	-0.11089	0.03206	-0.03087	0.43621	0.07338	-0.09539	-0.12276	0.13466	-0.21368	0.14393	-0.00525	0.10173	0.05442	-0.2045	-0.15937	0.05789	0.04354	-0.06767	-0.06328
ACSL5	-0.76525	-0.09345	-0.30729	-0.31517	-0.39092	0.32512	0.00047	-0.1829	-0.20616	0.22844	0.45343	0.02647	-0.03249	0.06581	-0.30339	-0.17382	-0.40633	-0.22781	-0.13642	0.00737	-0.09657	-0.33981	-0.39732	-0.31951	-0.11832	-0.06106	-0.33041	-0.2384	-0.21728	-0.44052	-0.38243	0.01786	-0.08463	0.5851	-0.38304	0.64575	0.11415	-0.34127	-0.04612	0.54012	-0.01898	0.05059	-0.13902	-0.05191	-0.49947	-0.01827	-0.03966	-0.35424	-0.27952
ACSL6	0.04834	0.0577	-0.07046	0.06536	-0.01862	-0.01679	-0.01381	-0.01904	-0.0288	-0.03957	-0.07549	0.05365	-0.1229	-0.0593	-0.01421	-0.02484	-0.01146	0.00194	-0.05373	-0.12744	-0.03278	0.0603	-0.04461	-0.02516	-0.07147	0.01914	0.03097	-0.09864	0.00249	0.04465	-0.12685	-0.0061	-0.05834	-0.05508	-0.01349	0.00655	0.15923	-0.09477	-0.08126	-0.03779	-0.05126	-0.0136	-0.03032	-0.01427	-0.02576	0.01472	0.05093	0.2814	0.04585
ACSM1	-0.07946	0.01128	0.0465	0.0541	-0.03802	0.07593	-0.07651	0.25185	-0.11248	0.0693	0.13204	0.00477	0.16706	0.04032	-0.036	0.01881	0.02735	-0.03616	0.05568	0.14522	0.0786	0.01795	-0.02759	-0.00934	0.00324	0.13947	-0.04871	-0.0597	0.04832	-0.13779	-0.0028	-0.07203	0.06894	0.15161	0.01145	0.15559	-0.00515	-0.08024	0.2943	0.04022	0.16913	-0.0163	0.10427	-0.07746	-0.01429	-0.02466	0.04596	0.03878	-0.0311
ACSM2B	0.04302	0.1213	0.10992	0.16512	0.17315	0.18882	0.02564	0	0.05269	-0.06451	0.14026	0.19747	0.11426	0.10281	0.1125	0.18316	0.13443	0.07506	0.14365	0.13647	0.0831	0.10689	0.14487	0.08362	0.06909	0.1307	0.1528	0.05542	0.23667	0.08489	0.0282	0.1976	0.12869	0.10291	0.09294	0.06837	0.03832	0.13377	0.01969	0.08805	0.13294	0.1155	0.17342	0.05274	0.09385	0.09272	0.11795	0.09999	0.13269
ACSM3	-0.07224	-0.09337	-0.05458	0.05074	-0.17378	-0.01381	-0.13034	0.05164	-0.02288	0.1195	0.03613	0.04142	0.26733	0.10664	-0.05177	-0.10038	-0.06739	-0.08787	-0.1845	-0.03505	-0.01278	-0.11875	0.12359	-0.25217	-0.08903	0.2582	-0.02983	-0.0619	0.05443	-0.03474	-0.11366	-0.07857	0.22442	-0.22292	0.03794	0.05709	-0.04684	-0.27561	0.37318	0.10738	0.1899	-0.09294	0.00998	-0.14287	0.15214	-0.19735	0.02967	-0.14056	-0.04477
ACSM5	-0.033255	0.55908	-0.013315	0.030585	-0.01863	0.014105	0.107095	0.057945	-0.004805	-0.0223	0.121885	0.088225	-0.00142	-0.043085	0.107515	-0.026985	-0.02313	-0.001835	0.03911	0.015005	0.013035	0.047635	-0.06732	-0.00596	-0.005135	0.009745	0.13413	-0.026765	0.134985	0.14837	0.035495	0.008955	0.06991	-0.061035	-0.046175	-0.012015	-0.014225	-0.00449	-0.08002	0.04263	0.21843	0.03086	0.09219	0.170305	0.01133	0.15286	0.088035	-0.083285	0.05048
ACSS1	0.05273	0.03663	0.0217	0.06345	-0.56667	-0.06309	0.39791	0.18942	0.11892	-0.21245	0.24817	0.17521	0.07699	0.14488	-0.05583	0.35385	-0.34819	-0.16616	-0.03296	0.139	0.20927	0.01187	0.35879	0.13802	-0.08042	0.10042	-0.07591	0.45025	0.02577	-0.2305	-0.01007	-0.01407	0.07365	-0.12337	0.02273	0.29359	0.23653	-0.15653	-0.09882	0.33302	0.17084	-0.19048	0.11116	-0.12073	-0.02938	0.07733	0.0958	-0.19813	0.20464
ACSS2	-0.05897	0.14648	0.12651	-0.01983	0.20496	0.38884	0.1861	0.02156	0.01013	0.06172	0.17406	0.08628	0.06767	-0.22959	-0.08856	0.02793	-0.03754	0.05222	0.01175	0.12701	0.04511	0.03343	0.3462	0.08825	-0.04941	0.05504	-0.03694	0.36265	-0.05383	-0.07063	0.04095	-0.21216	0.06244	0.19335	0.01658	0.24944	0.04457	-0.16414	-0.05023	0.14189	0.04541	0.18812	0.16343	0.20663	0.08147	0.13992	0.09264	0.03085	0.15644
ACSS3	-0.101505	-0.33361	0.2177	0.081105	-0.103045	-0.05372	0.00793	0.221005	0.055945	-0.01962	0.053785	-0.05175	0.349005	-0.134755	-0.291925	-0.115425	-0.090905	-0.06677	-0.012575	0.367245	0.109835	-0.099565	0.122695	-0.45381	0.18754	0.34841	-0.162365	-0.15865	0.214775	-0.01127	0.004025	-0.20836	0.32439	-0.05818	0.021265	-0.33499	-0.17247	-0.29602	-0.32921	-0.075415	0.35495	-0.066035	0.136855	0.006245	0.107645	0.02892	0.275425	-0.197595	0.114845
ACTA1	0.12023	0.12978	0.01502	0.02754	0.06149	-0.00219	0.03796	0.08278	-0.07374	0.04918	-0.03882	-0.00368	0.07224	0.04628	0.03031	0.08897	0.20107	-0.01499	0.12364	0.01742	0.0454	-0.03082	-0.02336	0.03773	0.05258	-0.02747	0.07731	0.05345	0.09901	-0.04833	0.06552	-0.02076	0.09556	-0.0111	0.06338	0.00896	-0.08939	0.09614	0.0295	0.04655	-0.07493	0.00828	-0.02228	-0.00283	0.0324	-0.00683	0.00667	0.33804	-0.03131
ACTA2	-0.56243	-0.10394	-0.21307	0.04448	-0.66704	-0.61134	-0.43754	0.12366	-0.52081	0.21364	0.31144	0.62625	-0.03699	-0.54768	0.03738	0.37533	0.29132	-0.1355	0.00447	0.08335	0.4456	-0.10493	-0.3251	0.18256	-0.15163	-0.18206	0.61969	-0.26234	0.26059	0.22867	-0.50113	0.12109	-0.10182	-0.3418	-0.26804	-0.185	-0.66755	0.37013	-0.07321	-0.01181	-0.12694	-0.0493	0.70402	-0.26747	0.11061	0.22548	-0.17696	0.13802	-0.03161
ACTB	-0.10024	-0.01847	0.129225	-0.055365	-0.31118	-0.06632	0.02206	-0.22004	-0.094755	0.109535	-0.13452	-0.041835	-0.070275	-0.328435	0.0257	0.13424	0.11775	0.102625	-0.15459	0.00163	0.052935	-0.00866	-0.075675	0.047515	0.05929	-0.04367	0.28633	-0.01383	0.01685	-0.02063	-0.14	-0.19461	0.00364	0.10828	0.051195	0.15136	-0.20227	0.177025	0.01208	-0.031735	-0.10173	0.056175	0.162255	-0.12732	-0.021255	0.02588	0.055875	-0.016955	0.02681
ACTC1	-0.54457	-0.13304	-0.20546	0.03456	-0.65068	-0.58962	-0.53269	-0.23822	-0.49009	0.14466	0.24142	0.65997	-0.01066	-0.42349	0.04624	0.37744	0.30625	-0.10924	-0.28845	0.06177	0.46462	-0.13021	-0.36834	0.11912	-0.14573	-0.17205	0.68617	-0.32933	0.31582	0.24757	-0.49032	-0.00156	-0.12641	-0.39442	-0.29667	-0.18381	-0.67296	0.42191	-0.04559	-0.01841	-0.18823	-0.0449	0.7729	-0.25317	0.11924	0.13464	-0.16983	0.15877	-0.04792
ACTG1	0.21378	-0.12661	0.22888	-0.13119	-0.46505	-0.1797	-0.24166	0.06151	-0.11062	0.14198	0	-0.19493	0.09744	-0.40574	0	0.01841	0.08241	0.09022	0.10375	0.09814	0.09849	-0.03544	-0.22285	0.17109	0.02146	0.10802	0.13926	0.18563	-0.0658	0.13725	-0.07013	0	0.05185	0.09029	-0.1101	0.24508	0.00473	0.07107	0.04724	-0.17259	0.05902	-0.00542	-0.04005	-0.1287	-0.07234	0.10039	0.11378	0.09694	-0.04155
ACTG2	-0.81176	-0.28284	-0.57913	-0.57523	-0.99593	-0.82449	-0.78215	-0.45074	-0.87036	-0.45034	0.58479	0.82428	-0.31572	-0.60308	-0.26362	0.29305	-0.36743	-0.71085	-0.42688	-0.36136	0	-0.43603	-0.27534	0.10102	-0.30688	-0.41431	0.20172	-0.53864	-0.10399	-0.17846	-0.76088	-0.23168	-0.50952	-0.91374	-0.7946	-0.37221	-0.92306	-0.14112	0.11111	-0.06748	-0.36623	-0.09123	0.90971	-0.70934	-0.20503	-0.18708	-0.68368	-0.21211	-0.37671
ACTL6A	0.13417	-0.08789	-0.14499	-0.0985	-0.03801	0.19939	0.0195	-0.17797	-0.09847	-0.17225	-0.13082	-0.35358	-0.11552	-0.18301	-0.06176	-0.16283	0.13408	0.10767	-0.16056	-0.09484	-0.10669	-0.11081	-0.09393	0.09708	-0.01273	-0.10134	-0.08036	-0.18597	-0.09606	-0.01999	0.1867	0.28969	-0.21631	-0.21761	-0.05553	0.03311	0.22745	0.02493	-0.17763	0.10241	-0.19242	0.10132	-0.29983	-0.03633	-0.06488	-0.2864	-0.18148	0.30314	-0.10872
ACTL6B	0.03829	-0.04181	0.04411	-0.04927	-0.18299	0.11761	-0.06735	-0.03956	-0.06114	0.05413	0.16583	0.22986	0.03386	-0.18053	0.09492	0.16602	0.15059	0.10757	-0.04476	0.04248	0.13349	-0.03081	-0.08282	0.07505	0.02149	0.0115	0.28847	0.01294	0.04162	0.075	-0.0117	0.08973	0.04576	-0.02218	-0.01321	0.14056	0.04963	0.19037	0.04012	0.01352	-0.00375	0.08545	0.3315	-0.03488	0.12544	0.04195	0.00957	0.19231	-0.00623
ACTL7A	-0.1492	-0.28973	-0.22162	0.12049	0.07802	-0.09175	-0.08481	-0.10484	0.14878	0.00563	0.20027	0.07432	-0.09988	0.07722	0.05126	0.07662	-0.10444	-0.09245	-0.10382	0.16724	0.0435	-0.20565	-0.1649	-0.08353	0.07412	-0.03523	-0.13781	-0.04896	0.12213	-0.12816	0.30324	0.1221	0.02807	-0.14487	-0.03766	0.27965	-0.01415	-0.19296	-0.05259	-0.1151	0.06234	0.11485	-0.06478	0.28943	0.18463	-0.08978	-0.08192	0.04457	0.14205
ACTL7B	-0.07003	-0.06204	-0.05626	-0.09374	0.04191	0.09786	-0.07623	-0.04952	0.00166	-0.05328	-0.05256	-0.13282	-0.10973	-0.02822	-0.07318	-0.04753	-0.02943	0.016	-0.06188	-0.05587	-0.07731	-0.01168	-0.07398	-0.03791	-0.06718	-0.09302	-0.03282	-0.00415	-0.08516	-0.08083	-0.00223	-0.04328	-0.01591	-0.14419	-0.0418	0.06779	-0.03559	-0.11173	-0.02035	0.00438	-0.03825	-0.04648	-0.06584	-0.05805	0.06444	-0.05906	-0.06877	-0.02316	-0.01346
ACTL8	-0.12217	0.01901	-0.08766	-0.09653	-0.08044	0.01585	-0.01948	-0.0338	-0.10285	0.01222	-0.04637	-0.11182	-0.09367	0.02737	-0.1052	-0.08747	0.11431	0.01748	0.02469	-0.09476	-0.01077	0.03871	-0.122	-0.17002	-0.11429	-0.08937	-0.07542	-0.09479	-0.104	0.04988	0.26414	-0.09502	-0.04408	-0.19027	-0.04232	0.04274	0.31502	-0.08892	-0.05095	-0.11474	-0.06203	0.41499	-0.11958	-0.06196	0.00791	-0.08727	-0.08533	-0.03845	-0.07387
ACTN1	-0.33386	0.00748	0.12231	0.07261	0.1083	-0.17754	-0.17515	-0.07639	0.00785	0.09841	-0.11876	0.17353	-0.27762	-0.30507	0.08278	0.30826	0.1033	-0.03968	0.24881	0.09153	0	0.00137	0.07929	0.1015	0.05752	-0.236	0.2963	0.14573	-0.03177	-0.01209	-0.19736	-0.09242	-0.22627	0.25627	-0.22039	0.05786	-0.22202	0.27701	-0.17076	-0.04187	0	-0.09925	0.25689	-0.04184	0.05367	0.22357	0.03398	0.03235	0.10768
ACTN2	0.14931	0.16515	-0.09927	-0.05212	-0.10444	-0.19008	-0.05102	0.12795	1.14033	-0.13988	0.49062	0.15784	0.20032	-0.0301	-0.05094	0.062	0.05689	-0.0033	-0.00823	0.02666	0.04831	-0.09615	0.00338	0.05721	-0.03881	0.09815	-0.08643	-0.19488	0.09483	0.57571	-0.02999	0.00289	0.02297	0	0.39719	-0.1107	0.03533	0.02917	0.05472	-0.08311	0.10555	0.11459	0.16362	-0.04897	0.31384	-0.02363	-0.03014	0.01175	-0.07437
ACTN3	-0.22073	-0.08684	0.09577	-0.0017	0.08254	-0.09938	-0.19639	-0.14355	0.08705	0.05182	-0.16512	0.1416	-0.1941	-0.14952	-0.01254	0.30056	0.05255	-0.02827	0.19354	0.03713	0.02456	-0.04088	-0.01822	0.05334	0.0434	-0.14674	0.18189	0.05738	-0.1212	-0.01196	-0.15807	-0.18158	-0.21812	0.2525	-0.17236	0.09861	-0.14321	0.19513	-0.08455	-0.07	-0.2556	-0.10562	0.21761	-0.14354	0.00458	0.04369	0.01143	0.09205	0.05688
ACTN4	0.023445	-0.01899	0.12767	0.095835	-0.22997	-0.10379	-0.090365	-0.065265	0.05142	-0.04928	-0.07594	0.10125	-0.082795	0.05823	-0.068345	-0.009765	-0.036045	0.041835	0.23003	-0.032235	-0.07658	-0.161845	-0.123075	0.005085	0.09535	-0.097385	-0.08239	0.05642	-0.097945	-0.01961	-0.061175	-0.1034	-0.07843	0.218945	0.049545	-0.018495	-0.154125	0.12654	-0.05871	-0.021585	-0.125185	-0.043715	0.085875	-0.15094	-0.1673	-0.027215	-0.048	0.06742	-0.17767
ACTR10	0.06769	-0.39407	0.04362	-0.03048	0.08656	0.02494	-0.06305	0.00888	-0.18438	-0.00498	0.00796	-0.01539	0.24817	-0.18515	0.08503	0.11798	-0.00219	-0.18821	-0.2615	0.08833	0.00143	-0.14862	0.06151	-0.22399	-0.06824	0.23932	-0.057	-0.20109	0.13268	0.11721	0.00201	-0.0697	0.12447	-0.15193	-0.03601	0.1016	-0.22415	-0.18264	-0.0983	0.11992	0	-0.28275	0.14719	-0.22592	-0.04941	-0.2843	0.01469	-0.12895	-0.12072
ACTR1A	0.28888	0.04983	0.02608	-0.14001	-0.01179	0.01489	0.00876	0.01783	-0.0013	0.15683	0.05392	-0.11648	-0.10861	-0.02756	0.112	0.28347	0.07298	0.06362	0.14995	-0.01764	0.13871	0.01784	-0.00498	0.03312	0.14035	-0.08352	0.15238	-0.05959	-0.02146	0.09409	-0.05825	-0.05562	-0.04714	0.08795	-0.03466	0.31485	-0.06281	0.26346	0.54075	0.08652	0.10589	0.21984	0.0063	-0.04811	0.32473	0.01207	-0.02735	0.1563	0.14279
ACTR1B	-0.01555	-0.17449	0.01142	-0.00044	0.04353	-0.0117	-0.26495	-0.2813	-0.12415	-0.14458	-0.2848	-0.06703	0.02821	-0.00284	-0.29745	-0.10075	-0.19437	0.04488	-0.2917	-0.09786	-0.16505	0.0162	0.12252	-0.02534	-0.0507	-0.02266	-0.09859	-0.14323	-0.08704	-0.06946	-0.06389	-0.37651	-0.01706	-0.10731	-0.03165	-0.12207	-0.11077	-0.13825	-0.12022	-0.12045	-0.09691	0.06017	-0.0289	-0.15606	-0.00816	-0.15235	-0.01754	-0.15483	-0.12933
ACTR2	-0.05447	0.02752	-0.179955	-0.139205	-0.1768	-0.094275	0.07821	-0.60595	0.015405	0.073915	-0.11137	-0.167335	-0.34393	0.04314	0.10714	-0.13918	-0.1139	-0.016595	-0.209025	-0.21166	-0.09736	-0.183465	-0.091645	-0.01462	-0.01657	-0.3455	0.09676	-0.147165	-0.231165	0.086665	-0.11943	0.03078	-0.295385	0.136785	-0.088975	-0.072155	-0.168085	0.08151	-0.03671	-0.12159	-0.25819	-0.005995	-0.238435	-0.14175	-0.22924	0.13929	-0.181295	-0.08974	-0.053965
ACTR3	0.00049	-0.23691	-0.03573	0.02688	-0.25301	0.08055	-0.04078	-0.16511	-0.09192	-0.08121	-0.13473	-0.2256	-0.30492	-0.08987	0.11237	0.01194	0.05319	-0.03512	0.0346	-0.08208	-0.23588	-0.1425	0.02478	0.07224	0.02877	-0.34638	0.05143	-0.19832	-0.24434	-0.13053	0.01168	0.06967	-0.36766	0.01683	-0.11793	0.12339	0.13254	0.13431	0.0722	-0.04749	-0.36404	0.23628	-0.19121	-0.10892	-0.07866	-0.04714	-0.12961	0.0566	0.02739
ACTR3B	-0.14657	0.16381	0.0128	0.13586	0.28914	-0.14352	0.14346	0.10171	0.23854	-0.06087	-0.08474	-0.08115	0.08559	0.26959	0.15813	0.04542	0.23215	-0.19521	-0.21191	0.13212	-0.04836	0.12955	-0.05433	-0.15171	-0.13318	0.05508	-0.09734	0.04916	0.00293	0.09315	0.19873	0.37397	-0.07743	0.00559	0.22871	-0.06283	0.23576	-0.47289	0.00378	0.31001	-0.01579	0.25295	-0.16286	0.11844	0.02869	-0.17052	0.05207	0.4636	0.14652
ACTR5	0.13005	0.02875	0.0191	0.07832	0.29124	-0.16133	0.05431	-0.15255	0.05294	-0.03873	-0.0474	0.00498	0.14115	-0.08339	-0.1082	-0.01659	0.06065	-0.05062	-0.14881	0.0689	0.02731	-0.03675	0.09493	0.19777	0.03874	0.13983	-0.01244	0.00081	0.04694	0.09429	0.09291	-0.03442	0.0584	-0.10149	0.05695	0.09088	-0.02282	0.00024	-0.02529	0.14554	0.02406	-0.06343	0.06674	0.19541	0.11778	-0.11903	0.00037	0.03377	0.10695
ACTR6	-0.04037	-0.18167	0.1065	-0.00962	0.27194	0.03858	-0.01756	-0.16908	2e-05	-0.00374	-0.06973	0.00134	0.07618	-0.00028	0.11842	-0.26812	-0.02876	0.06248	-0.28776	0.13928	-0.03063	-0.10926	0.17027	-0.09302	-0.03418	0.08964	-0.01302	0.10485	0.00884	0.02038	-0.14966	0.07253	-0.06356	-0.20501	0.09878	-0.25287	0.03535	-0.19663	-0.01636	0.04456	0.055	0.09918	0.05508	0.12902	-0.17682	-0.16993	0.09605	0.15078	-0.1108
ACTR8	0.1594	0.07965	0.05422	0.13887	0.23343	-0.10159	-0.10822	0.06122	0.16535	-0.0118	0.01832	-0.02554	0.05568	0.0543	0.19132	-0.05616	0.0187	0.07968	0.05171	0.03034	-0.0489	-0.03794	-0.10645	0.20746	0.0131	0.0819	-0.01453	0.02748	-0.01588	0.14846	0.02311	-0.0062	-0.01037	0.18129	0.08455	0.00639	-0.02235	-0.05563	0.00806	0.11721	0.05246	0.09931	-0.01568	-0.06545	-0.13751	-0.02969	0.05813	0.05177	0.04965
ACTRT1	-0.04173	-0.10946	0.03247	0.02039	-0.11409	0.01306	-0.00583	0.04664	-0.07359	-0.13414	0.12612	0.28968	0.06115	0.01072	-0.05173	0.16374	0.01955	0.04549	0.04917	-0.00064	0.10186	-0.05004	0.00252	0.10347	-0.00916	-0.04431	0.13146	-0.16551	0.06921	0.07649	-0.01899	0.01578	-0.08113	0.00283	-0.06211	-0.06006	-0.11032	0.12321	0.02357	0.02001	0.01967	0.0728	0.40832	-0.01801	-0.04636	-0.04321	-0.0068	0.09319	-0.0198
ACTRT2	-0.0823	-0.07249	-0.07418	0.03687	-0.06186	0.08118	-0.0618	0.04479	-0.0072	-0.07817	0.02757	0.01039	-0.0295	-0.04865	0.00731	-0.00042	-0.04541	-0.01715	-0.0456	-0.0976	-0.0267	-0.0272	-0.08286	-0.05928	-0.07764	-0.0316	-0.08857	-0.09238	-0.17215	-0.02567	-0.07172	0.01497	-0.09051	-0.07487	-0.05683	-0.03797	0.04384	-0.0363	0.02847	-0.09843	0.06065	-0.01717	-0.01149	-0.04431	-0.06317	-0.11473	-0.10667	0.07044	-0.00941
ACVR1	-0.45551	-0.42814	-0.00269	-0.03152	-0.22538	-0.2625	-0.29104	0.01273	-0.02208	0.11442	0.09701	-0.07815	0.12193	0.13292	-0.03781	-0.0247	-0.02036	-0.15915	-0.1302	0.03227	0.06077	-0.27371	-0.23428	0.08406	-0.04167	0.22364	0.16412	-0.25142	0.00962	0.11916	0.05353	0.24489	0.01967	0.24138	0.03909	-0.09352	0.11297	0.01105	-0.26237	-0.20393	-0.01066	-0.00398	0.01646	-0.04782	-0.38053	0.05368	0.03357	0.18231	0.01674
ACVR1B	0.11634	0.22094	0.08081	0.01235	0.02734	-0.04673	0.144	-0.02534	0.03166	0.08718	-0.06151	0.03182	-0.08529	0.02045	-0.03045	-0.14987	-0.03258	0.09541	0.06022	-0.04072	0.07014	0.00478	0.01466	-0.11877	0.02763	0.07427	-0.12831	0.08071	-0.02095	-0.05141	-0.00518	-0.04745	0.04995	-0.03036	0.02199	0.07717	0.15439	0.00227	0.13194	0.05728	-0.10411	-0.03899	0.01978	0.06288	0.07538	0.03115	0.13226	-0.00129	0.02352
ACVR1C	-0.02723	0.04189	-0.138485	0.041645	-0.117965	0.1026	-8.00000000000037e-05	0.006625	-0.006455	0.01279	0.035355	-0.027555	-0.049695	-0.06395	-0.0215	-0.150845	-0.04635	-0.079695	0.04486	-0.18325	0.01223	0.02547	0.043325	-0.22961	-0.01648	0.14054	-0.035375	-0.044035	0.04974	0.15906	-0.03606	-0.059295	-0.022555	-0.089795	-0.031725	-0.07415	0.227455	-0.148995	-0.049195	-0.090255	0.156585	-0.086885	-0.049745	0.100395	0.06919	0.414345	-0.06666	-0.03313	0.29336
ACVR2A	0.00757	0.01538	-0.03281	0.05898	0.10447	0.14147	0.03615	-0.08957	0.06086	0.07093	0.04022	0.04201	0.09554	0.02139	0.04174	0.04504	0.15686	0.21526	-0.05871	0.11782	0.05725	-0.00375	-0.11006	0.06252	0.01722	0.0696	0.21568	-0.06558	0.12241	0.03928	-0.0081	0.05849	0.03098	-0.02177	0.08662	0.3047	0.09741	0.08045	0.05615	0.01615	0.05241	0.07597	0.05394	0.02846	0.11853	0.03122	0.04906	0.0268	0.06182
ACVR2B	0.25831	0.48193	-0.00388	0.20636	0.30264	0.03414	-0.05424	0.28152	0.17649	0.03444	-0.11209	0.2078	0.07729	-0.14191	0.01857	-0.18172	0.11985	0.12217	0.30157	0.00099	0.11424	0.1161	-0.018	0.22101	-0.1168	0.03663	-0.11492	0.35299	-0.04766	0.25326	0.24013	-0.09869	0.16646	0.25988	0.17654	-0.20492	0.05141	-0.20121	-0.0215	0.00835	0.1212	-0.03074	0.03387	0.07289	-0.06087	-0.0376	-0.06214	0.06142	-0.13273
ACVRL1	-0.1144	0.15284	-0.12745	-0.11491	0.01052	0.07601	0.05963	-0.03485	0.00025	0.00865	0.00919	0.20201	-0.10323	-0.11754	0.12273	-0.00422	-0.07713	-0.02584	0.01657	-0.06501	0.10122	-0.09219	-0.20808	0.05066	-0.10735	-0.13521	0.10775	-0.07109	-0.02179	-0.05032	-0.05252	0.03898	0.02103	-0.14517	-0.11348	-0.09026	-0.00387	0.17793	-0.07032	-0.1951	-0.01261	-0.08911	0.26204	0.08818	0.30837	0.13601	-0.06752	0.02875	0.01011
ACY1	0.11876	0.19246	0.01579	0.03904	0.14797	0.1868	-0.05654	-0.04843	0.10178	-0.0507	0.04726	-0.10732	-0.05676	0.09441	0.00544	0.13607	-0.09318	0.04821	0.13076	-0.00732	-0.12301	0.00433	-0.08786	0.03219	0.02028	-0.0989	0.04748	0.02009	-0.10704	0.01305	0.11542	-0.23829	-0.07567	-0.00943	-0.1203	0	0.03575	-0.01899	0.17856	0.06137	0	0.03171	-0.16035	0.03928	0.2645	-0.12034	-0.03774	0.04145	-0.03869
ACY3	-0.02491	0.06732	-0.00628	-0.06872	-0.0219	0.1895	0.03183	-0.00317	0.13506	0.07179	0.06218	-0.01612	-0.00099	0.14558	0.10896	0.05484	-0.05216	0.04016	-0.01375	-0.00052	0.01361	-0.00373	-0.05929	0.03986	-0.04951	-0.01894	-0.03373	0.06212	-0.09091	-0.01099	-0.07558	0.08567	-0.03775	0.10568	0.02476	0.24001	0.15742	0.0669	0.11498	-0.05535	0.07235	0.06881	-0.0655	0.06433	0.02957	-0.0065	0.01724	0.05711	-0.00042
ACYP1	0.24026	-0.00773	0.17132	0.19795	0.45229	0.18406	-0.10778	0.02982	0.11124	-0.10443	0.02263	0.34864	0.03	-0.21801	-0.01649	0.11908	0.1009	-0.14764	0.01624	0.049	0.17755	-0.02373	0.42276	0.09195	0.09081	-0.10331	0.03134	0.13157	0.08126	-0.0731	0.03221	0.3678	-0.04208	-0.14696	0.02281	-0.0183	-0.09314	-0.15109	-0.04277	0.21508	0.01391	0.02977	0.19748	0.19754	0.02487	-0.0223	0.08922	0.06362	-0.16278
ACYP2	0.138235	-0.18213	0.09575	0.23035	-0.052055	0.54502	0.17779	0.13407	0.083895	-0.1077	0.009295	0.094485	0.097545	0.33895	0.48796	0.099	-0.0547	0.09791	-0.02139	0.20746	-0.07766	0.28395	0.13651	-0.16965	0.190305	0.186675	-0.055695	-0.01961	0.092435	0.190945	0.050305	0.23872	0.02592	0.168125	0.273415	0.419885	0.226465	-0.02046	0.127	0.20875	0.13998	0.204065	0.037355	-0.071905	0.116925	-0.179535	0.149805	0.23574	0.268795
ADA	-0.03569	0.31515	-0.2386	-0.27574	-0.14584	-0.04991	-0.06575	-0.13635	-0.21574	-0.21079	-0.40042	-0.28614	-0.42524	-0.21489	-0.0055	-0.1707	0.07995	-0.1931	0.18787	-0.20252	-0.09461	0.1078	-0.20688	-0.22007	-0.05578	-0.53644	0.24336	-0.17018	-0.26814	-0.04537	-0.00145	-0.18786	-0.41713	-0.54306	-0.38491	-0.51064	0.5327	0.09931	-0.00131	-0.22036	-0.35259	-0.17121	-0.21546	0.10754	0.01327	0.00523	-0.21969	-0.11806	0.4317
ADAD1	0.054	0.01	0.0823	0.02026	0.20076	0.11424	0.1731	0.09742	0.09208	0.03068	0.19934	0.19678	0.12142	0.07811	0.07465	0.12479	0.07127	0.08621	0.03961	0.10999	0.14058	0.12878	-0.00106	0.05391	0.06563	0.03116	0.10571	0.02693	0.07957	0.03897	0.05978	0.14787	0.18528	0.21088	0.02767	0.12319	0.02864	0.19279	0.05297	0.05705	0.24608	0.06555	0.04482	0.09718	0.20539	0.02927	0.07336	0.06945	0.08016
ADAD2	0.00899	0.11826	-0.07806	0.05516	-0.01827	-0.00436	0.01712	0.12018	0.06738	0.07935	0.11437	-0.06375	0.09177	0.04715	0.05482	0.06877	-0.0206	-0.01288	0.03948	-0.00041	0.1195	-0.0226	0.02635	0.05511	-0.00177	0.02509	0.06731	0.00507	0.01336	-0.00146	0.0047	-0.05246	0.08443	0.00538	-0.0387	-0.02714	-0.0087	0.01561	0.07724	-0.02618	0.17532	0.02013	-0.00411	0.07038	0.07109	0.08762	-0.00858	-0.04463	0.04457
ADAL	0.12069	-0.05814	0.02025	0.00974	0.11116	0.06206	0.02073	0.04266	0.02715	-0.00845	0.04659	-0.03479	0.04386	0.10958	0.1786	0.13455	0.07826	0.14791	0.04146	0.09255	-0.00732	0.14	0.1358	0.06027	0.04344	0.08598	0.09557	-0.09759	0.06619	-0.0506	0.00438	0.11634	-0.08833	0.04818	0.07432	0.10423	0.24994	0.13454	-0.19295	0.01994	0.0108	0.04921	-0.02769	-0.01313	0.08867	0.02473	0.07463	0.10886	0.25373
ADAM10	0.10823	-0.10262	0.10237	0.04149	-0.03992	0.11551	0.09034	-0.27194	0.00129	0.22031	0.08354	-0.18091	-0.12585	0.25077	0.04551	0.34316	0.11653	0.31137	0.15841	0.15385	-0.06341	0.08053	0.04297	0.04483	0.44994	-0.06265	0.18311	-0.02555	0.13874	-0.04131	0.0737	0.17099	-0.20934	0.15391	0.03821	0.31157	0.3104	0.25861	0.43371	-0.11733	-0.26195	-0.019	-0.1136	0.29757	0.06062	0.0274	0.13524	0.06109	0.17812
ADAM11	-0.008225	0.102875	-0.067655	-0.01061	0.00366	-0.04493	0.01648	0.036985	-0.046255	0.017445	-0.08096	-0.046645	-0.06055	0.02029	-0.08585	-0.061825	-0.05095	-0.074335	0.04663	0.02459	-0.040335	-0.02346	-0.053155	-0.007575	-0.058285	-0.067785	-0.05696	-0.06509	-0.0506	-0.034085	-0.04397	-0.06093	-0.02857	-0.165595	-0.06272	0.000565000000000001	0.03567	-0.020395	-0.0238	-0.0528	-0.084685	-0.006835	-0.033665	0.020155	0.02428	-0.07506	-0.081545	-0.084025	-0.03189
ADAM12	-0.31336	-0.22081	-0.29119	-0.27807	-0.27296	-0.40336	-0.20532	-0.20499	-0.25818	-0.191	0.13578	-0.33281	-0.02502	-0.23788	0.03109	0.36192	0.27835	-0.22296	0.20964	-0.26017	-0.02239	-0.0046	-0.23191	0.28718	0.23329	-0.0655	0.75547	-0.16568	-0.1082	0.20799	-0.20058	0.09812	-0.06061	-0.34143	-0.39329	-0.26427	-0.31046	0.68143	-0.12236	-0.17479	0.06798	-0.17878	-0.38294	-0.08368	0.14291	0.1762	-0.23597	-0.01115	0.15341
ADAM15	-0.19346	-0.02124	-0.02727	-0.13612	-0.08841	0.12586	0.00614	0.08203	-0.10586	0.03533	0.00467	-0.08446	-0.14072	-0.16361	-0.0082	0.12511	0.18844	0.0749	0.17794	0.0157	0.1246	-0.02093	-0.16016	0.1067	0.18846	-0.09594	0.55528	-0.01251	0.06719	0.03702	-0.14894	-0.13959	0.01989	-0.10868	-0.01352	-0.125	-0.02664	0.30212	-0.20916	-0.06209	-0.07427	-0.02008	-0.04962	-0.03523	0.01204	0.20508	-0.00723	-0.06432	-0.06111
ADAM17	-0.04234	0.01059	-0.01524	0.01517	0.09795	0.21887	0.10127	-0.37273	0.14973	0.05661	-0.18718	-0.10766	-0.12103	0.07093	-0.02028	0.21146	0.09588	0.05733	-0.27026	-0.00261	-0.06132	0.06421	0.08322	0.09423	0.20256	-0.07835	-0.06702	0.21975	-0.00903	0.03182	-0.08879	-0.07566	-0.0417	-0.1249	-0.01573	-0.20542	0.05869	0.18058	-0.00392	0.0674	-0.08326	0.02407	-0.1247	0.18883	0.07885	0.16495	0.01262	-0.05619	0.23531
ADAM18	-0.04532	-0.10413	-0.02787	0.00898	-0.03226	0.06942	-0.11542	0.08857	-0.05069	-0.15903	0.01593	-0.01785	0.01592	-0.01794	-0.00983	0.05985	0.13583	0.02649	0.00904	-0.00321	-0.08844	-0.0649	-0.06394	-0.06038	-0.01745	-0.00925	0.00886	-0.09376	0.04197	-0.0119	-0.03275	-0.01965	0.02073	0	0.00219	0.01224	-0.00592	0.02502	-0.03174	-0.02281	-0.05904	-0.01396	0.00982	-0.04846	0.03322	-0.02027	-0.01286	-0.07334	0.02436
ADAM19	0.081225	0.21467	0.011775	-0.0248	-0.10192	-0.041695	-0.074385	0.091345	-0.17638	0.07715	0.04894	0.10799	-0.05551	-0.03107	0.0656	0.12254	0.141605	0.03838	0.162455	0.03178	0.07498	0.11107	-0.08443	0.11345	0.04456	-0.037165	0.25875	0.082405	-0.053955	-0.04993	-0.01873	0.03767	0.02478	0.160845	-0.010095	-0.092405	-0.063405	0.350515	-0.117645	-0.045615	-0.002385	-0.010225	0.115725	0.125585	0.00545	0.136685	0.024015	0.000665000000000001	0.002105
ADAM2	-0.00243	0.00077	0.01937	0.0096	0.00202	-0.084695	-0.02015	-0.03289	0.08852	-0.02379	0.028655	0.029115	0.01823	0.02179	0.000620000000000002	0.03038	0.027855	0.01454	0.005235	0.01501	-0.00717	0.011265	0.044765	0.08862	0.017315	0.045075	-0.00958	-0.05792	-0.02249	-0.000649999999999998	-0.06282	-0.050545	-0.010165	-0.007175	-0.0187	-0.004775	0.011725	0.00267999999999999	0.00732	-0.01353	0.045635	0.04228	0.02843	0.005665	-0.005075	-0.05583	-0.06232	0.005205	-0.01545
ADAM20	0.02529	-0.0804	-0.01082	0.02718	0.04907	0.01729	0.0095	0.13053	0.11062	-0.09425	-0.0096	0.10559	0.14242	-0.01722	0.08064	-0.06717	-0.02183	0.02804	0.01482	-0.01227	-0.04216	0.00014	0.06443	0.10244	-0.02116	0.01695	-0.03403	0.02157	0.0153	0.07166	-0.03819	0.07725	0.00809	0	-0.01547	-0.07421	-0.05893	0.00553	-0.0662	-0.05711	0.13762	0.01405	0.00065	0.029	-0.0314	0.06058	-0.06207	-0.01762	-0.04336
ADAM21	0.05961	0.02516	0.01365	0.16169	0.32449	0.12664	0.07747	0.03273	0.43974	0.05715	0.14407	0.13598	0.13879	0.14504	0.17139	0.14368	0.07503	0.03236	0.0384	0.10725	0.10004	0.04973	0.06885	0.14446	-0.0038	0.08631	0.10058	0.1325	0.14925	0.15429	0.06057	0.2249	0.1275	0.25852	0.18931	0.10581	0.05941	0.14273	0.00391	0.0991	0.14861	0.18466	0.08052	0.11556	0.15136	0.10666	0.11614	0.12335	0.16465
ADAM22	0.18871	0.00443	-5e-05	-0.03786	0.11801	0.00134	0.0276	-0.09567	-0.0481	0.24333	-0.0483	0.02188	0.00305	-0.02976	-0.03694	0.13273	-0.06722	-0.03386	-0.00811	0.07076	0.00715	0.12766	0.07016	0.03548	0.0161	0.03643	-0.04883	0.06389	0.13949	0.19458	0.0244	0.02294	0.01489	-0.00346	0.03537	-0.00558	-0.09188	-0.09746	0.4849	-0.04734	0.00284	0.07646	-0.06039	-0.1321	0.12942	0.10029	-0.00897	0.15374	0.01105
ADAM23	-0.06521	-0.09295	0.18696	0.09289	-0.122	-0.2356	-0.14722	0.25608	-0.1655	0.28457	0.16565	-0.07064	0.10031	0.00819	-0.06266	0.13028	-0.11908	0.09043	-0.10069	0.26129	0.28035	-0.03487	0.00167	0.04659	-0.0653	0.12165	0.02888	-0.02651	-0.0202	-0.12127	0.06807	0.11979	0.13881	0.28514	0.05635	0.05721	-0.19108	0.01668	0.09466	0.08912	0.10927	0.0593	-0.07911	-0.10138	-0.0637	-0.02998	0.20552	-0.1323	-0.02947
ADAM28	-0.302656666666667	-0.427226666666667	0.336866666666667	-0.0951366666666667	-0.500373333333333	0.0589266666666667	-0.02107	-0.00492	0.25148	0.20132	0.0314266666666667	-0.02509	-0.32615	0.3367	-0.114513333333333	-0.314813333333333	-0.0449733333333333	0.0653666666666667	0.24028	0.32301	-0.258673333333333	0.0109166666666667	-0.255136666666667	0.09418	0.103096666666667	-0.32352	-0.116796666666667	0.17642	-0.239463333333333	0.0876366666666667	-0.125156666666667	-0.0481933333333333	-0.287743333333333	0.423113333333333	0.31228	-0.0539266666666667	0.115463333333333	0.204683333333333	-0.21351	-0.222213333333333	-0.25817	-0.0691366666666667	-0.18413	-0.0972733333333333	-0.230623333333333	-0.0361666666666667	0.321803333333333	-0.26701	-0.16144
ADAM29	-0.0567	0.03036	-0.02491	-0.00808	0.04131	0.07963	-0.0063	0.03371	-0.0065	0.03844	-0.02477	0.01822	0.06188	0.03037	0.04594	0.1261	0.04709	0.008	0.00733	-0.07344	-0.05672	0.03175	0.01226	0.01596	0.01551	0.06043	0.11253	0.02753	0.06899	0.00244	0.01767	0.04678	0.05034	-0.07927	0.05256	0.13218	-0.02705	0.03905	-0.01978	0.06534	-0.01456	0.07077	-0.00174	0.0147	0.05001	0.10198	0.12247	-0.05185	0.12865
ADAM30	0	-0.0986	-0.02252	-0.1074	-0.05876	0.0217	-0.06051	0.07192	0.08986	-0.03016	-0.02749	-0.18035	-0.1598	-0.04249	-0.03768	-0.04968	-0.00835	0.0708	0.00322	-0.14376	-0.07988	-0.03588	0.01056	0	-0.02683	0.05537	-0.03705	-0.12738	0.0203	-0.009	-0.11426	0.01481	-0.09666	0	-0.01206	0.02758	0.02157	0	-0.04149	0	0.02351	-0.01898	0	0.014	-0.09383	-0.06015	-0.0521	0.08872	-0.00718
ADAM32	0.082	-0.12891	-0.00234	-0.03494	-0.15312	0.34074	0.0139	0.13905	0.40224	0.12871	-0.01167	-0.10975	0.01036	0.07376	0.05397	0.05282	0.10315	0.0371	0.16158	0.23902	-0.06424	0.00695	0.06559	0.09949	-0.01545	-0.03425	-0.00013	0.046	-0.06513	0.03312	0.09333	0.07817	-0.13916	0.32873	-0.01357	0.00213	0.15563	-0.0436	0.07088	0.08602	0.04305	0.11121	-0.0701	-0.15186	0.06245	-0.09013	0.00642	0.04652	0.09291
ADAM33	0.07995	0.13612	-0.00571	0.02477	0.28089	0.06937	-0.01046	0.07853	0.04823	-0.05121	0.13505	0.21862	0.10527	0.02931	0.1215	0.01573	0.02537	-0.00279	0.07084	-0.0048	0.05603	0.1786	0.10362	0.04024	-0.03885	0.07329	0.09651	0.10994	0.08571	0.04646	0.00159	0.05592	0.05712	0.05424	0.01513	0.05382	0.00232	0.06282	0.04214	-0.03622	0.12869	0.01078	0.30131	0.11732	0.09062	0.06477	0.0261	0.08044	0.04197
ADAM6	-0.08892	-0.0155	-0.01391	-0.16967	0.00097	-6e-05	-0.01093	0.04075	0.03295	-0.09143	-0.14553	0.00453	-0.15027	-0.03086	-0.03382	-0.07027	0	-0.03051	-0.05326	-0.05056	0.02809	0.0301	0	-0.03835	-0.02514	0.01898	0.05185	0.07334	0.03318	-0.00502	-0.09793	-0.05632	0.02849	0	0.00682	-0.01508	-0.07808	0.01577	-0.06916	0.00643	-0.01775	0.01793	0	0.01936	0.01607	0.10821	-0.0174	-0.07861	0.02028
ADAM7	0.14606	0.20253	0.12368	0.15334	0.16197	0.10023	0.12577	0.15223	0.12524	0.07094	0.08287	0.13376	0.15897	0.14237	0.11998	0.07887	0.11006	0.11705	0.14748	0.09345	0.14315	0.08147	0.12517	0.06672	0.07184	0.18204	0.14521	0.18329	0.11035	0.12063	0.13251	0.11987	0.20684	0.10187	0.07275	0.1174	0.11533	0.07475	0.14627	0.13556	0.13814	0.19128	0.09638	0.19933	0.13166	0.08523	0.11808	0.05007	0.09442
ADAM8	-0.32111	0.18619	0.05037	-0.55958	-0.56872	-0.06816	0.39718	-0.35493	-0.41567	-0.18207	-0.75199	-0.41605	-0.71087	0.46943	-0.15153	-0.22471	-0.00489	0.03508	0.30565	-0.21425	-0.42712	0.08195	-0.51417	0.13883	0.08566	-0.70001	0.02264	-0.06796	-0.28144	-0.38668	-0.25659	0.08888	-0.66048	-0.33443	-0.25049	-0.91087	-0.04591	0.58857	-0.50067	-0.18045	-0.46695	-0.09816	-0.25839	-0.11184	-0.25106	0.06288	-0.02984	-0.11052	0.03109
ADAM9	0.40827	0.05282	0.1675	-0.32712	-0.58771	-0.14852	-0.33011	-0.1817	0.1353	0.29747	0.2429	-0.21713	-0.20517	-0.05987	0.00243	0.03444	-0.05137	-0.07381	-0.10448	0.00152	-0.22084	-0.22392	-0.32481	0.00387	-0.21432	-0.19013	0.32011	-0.08171	-0.13546	-0.12371	-0.07956	0.10201	-0.38725	0.29671	-0.27145	0.54776	-0.08566	0.15597	0.44875	-0.35135	-0.21899	-0.23889	-0.13571	-0.27763	-0.17909	-0.08166	0.03579	0.06882	-0.07836
ADAMDEC1	-0.16267	-0.10553	-0.1388	-0.24125	-0.33928	1.14979	-0.24119	-0.26614	-0.19209	0.13673	-0.16899	-0.31536	-0.24077	-0.14452	0.22586	-0.18769	0.0727	-0.19136	-0.03626	-0.21394	-0.25126	0.25307	-0.26916	0.3523	-0.11055	-0.26005	0.08792	-0.3877	-0.26142	0.12137	-0.12408	0.18384	-0.38534	-0.43939	-0.34648	-0.40631	0.32182	0.96114	-0.32089	-0.24128	-0.17423	0.09247	-0.21232	0.42569	-0.18813	-0.09912	0.13916	0.37607	0.20031
ADAMTS1	-0.73366	-0.65571	-0.45544	-0.13426	-0.02218	-0.5497	0.12393	-0.44821	-0.31056	-0.04583	-0.62827	-0.04145	-0.02111	-0.48901	-0.00451	0.0802	0.01882	-0.24983	-0.17666	-0.59872	-0.20673	-0.26754	-0.59227	0.14553	-0.35265	0.52193	-0.14013	-0.34537	0.35351	-0.27111	-0.37306	-0.36962	0.08025	-0.5123	-0.49268	-0.91926	0.20467	-0.35876	0.15582	-0.80037	0	0.05636	0.00488	0.02385	-0.14949	0.04342	-0.20314	-0.30257	0.36145
ADAMTS10	-0.19308	-0.00896	0.0082	-0.04054	-0.04717	-0.03275	-0.06195	0.19633	-0.08257	0.06159	0.19495	-0.07539	-0.06313	-0.14035	-0.01379	0.10149	0.22669	-0.01255	0.28957	0.0418	0.1056	-0.01315	-0.05584	0.09797	0.17266	-0.06586	0.54818	0.00784	0.07135	0.0437	-0.12035	-0.09369	0.07354	0.00199	0.00341	-0.04401	-0.20795	0.35425	-0.1398	-0.04238	-0.04252	-0.09229	-0.10931	0.02758	0.01834	0.17774	0.01498	-0.17367	-0.03917
ADAMTS12	-0.04328	0.0161	0.02843	-0.03404	0.022	-0.00318	-0.02001	-0.0169	-0.10721	0.03077	-0.05417	-0.01312	-0.04127	-0.02961	-0.03077	-0.08087	0.01618	-0.05506	0.01072	0.041	0.14744	-0.00603	-0.03395	0.05413	0.02669	-0.03679	-0.03702	-0.08961	-0.02053	-0.02051	0.01365	-0.00406	-0.00204	0.00604	0.03141	0.01739	0.00307	0.01899	0.01211	-0.0206	0.17453	-0.04503	0.03481	0.06416	0.01197	-0.08337	-0.02808	-0.11302	-0.0541
ADAMTS13	-0.01563	-0.1534	-0.16645	0.04363	0.17484	-0.63098	0.01605	0.17569	-0.07645	-0.10059	-0.26589	-0.099	-0.05267	0.03759	-0.04484	-0.21489	-0.18091	-0.18951	-0.0527	-0.04754	-0.10129	0.19293	-0.24376	-0.05319	-0.36739	-0.04366	-0.04915	-0.00413	0.09847	-0.22295	0.27621	-0.25486	-0.07091	-0.06375	0.01802	-0.41751	-0.33314	-0.28584	-0.21138	-0.27635	-0.08237	-0.25786	-0.11869	-0.15869	-0.30565	0.0077	-0.13186	-0.51956	-0.3025
ADAMTS14	-0.00935	0.08341	-0.05782	-0.01334	0.02662	0.00097	0.05161	0.00781	0.00082	0.01733	0.01999	-0.03936	0.01006	0.0916	-0.00579	0.07852	-0.04674	0.02107	0.13516	0.04517	0.01473	-0.02419	-0.02028	-0.0468	0.03266	-0.03281	0.05903	0.04409	-0.05197	-0.06063	0.04485	-0.01463	-0.04242	0.04245	-0.01839	0.10698	0.03774	0.10317	0.00792	-0.003	0.04478	0.03444	-0.01432	0.18742	0.05103	0.01365	-0.00553	-0.00754	0.01487
ADAMTS15	-0.0618	-0.00491	-0.03685	-0.0677	0.05194	-0.002	-0.06704	-0.03851	-0.01251	-0.02615	-0.03225	-0.04501	-0.07487	-0.05553	-0.05088	0.06148	-0.03715	-0.02886	-0.01919	-0.04195	-0.05463	-0.02445	-0.03624	-0.0323	-0.06229	-0.04739	-0.03065	-0.00939	-0.06968	-0.08247	-0.04023	-0.03324	-0.00917	-0.08522	-0.00537	0.02968	-0.04522	-0.00145	-0.0421	-0.01712	-0.11917	-0.05598	-0.04878	0.04323	-0.0032	-0.02327	-0.08581	-0.01699	0.00893
ADAMTS16	-0.19903	-0.110355	-0.12066	-0.005675	-0.211375	-0.25437	-0.04241	-0.157445	-0.193425	-0.078095	0.10621	-0.190095	0.16676	-0.10966	-0.143135	-0.01898	0.07438	-0.19026	-0.051235	-0.24629	0.10981	-0.172425	-0.115015	-0.13778	-0.13039	-0.012525	0.27837	-0.012085	0.15908	0.182335	-0.20311	-0.188965	0.22959	-0.38084	0.03852	-0.09165	-0.17203	0.01978	0.01802	-0.181585	0.022885	-0.194995	-0.113345	-0.152925	-0.052655	0.13265	-0.1677	-0.20023	-0.100925
ADAMTS17	-0.05157	-0.14504	-0.05447	0.03458	0.0593	0.02636	-0.07972	-0.01935	-0.06525	-0.28538	0.10424	0.03142	-0.03057	-0.03742	0.05564	4e-05	-0.0135	-0.03891	0.0223	0.03906	0.02786	0.01887	-0.09231	0.04197	-0.0337	-0.04807	0.09271	-0.073	-0.05456	-0.06966	-0.01635	-0.05207	-0.03908	0.15649	-0.03745	0.04083	-0.02477	0.12359	-0.13453	-0.03741	-0.05243	0.07684	-0.01719	0.1374	-0.04263	-0.09091	-0.03193	0.00466	-0.03023
ADAMTS18	0.33982	0.41077	-0.02734	-0.04469	0.01425	-0.00612	0.05703	0.08778	0.02279	0.10052	0.01824	0.02938	-0.07612	0.05161	-0.02658	-0.00757	0.16181	0.01143	0.08919	-0.05582	0.03659	-0.01282	0.04915	-0.00993	0.15278	0.05373	0.03432	0.13582	-0.00785	0.04896	0.06854	0.04388	-0.02259	0.19383	-0.00845	-0.02134	-0.08272	-0.03499	-0.05032	0.16422	0.055	0.02745	0.01789	-0.05021	0.02963	0.13422	-0.03968	0.03743	0.06161
ADAMTS19	0.18663	-0.060615	0.05883	0.060155	-0.01796	0.01287	-0.063955	0.39409	0.00984	0.4148	0.25379	0.218925	0.1063	0.017155	0.0617	0.00351	0.022455	-0.03448	0.05227	0.069455	-0.03194	0.004825	0.021035	0.019535	-0.001355	0.149285	0.11345	-0.01258	0.17104	0.190575	-0.060865	0.146205	0.14611	0.960355	0.14129	0.03069	-0.122525	0.064365	-0.049765	0.082665	0.57833	0.0579	0.19568	0.08578	-0.071945	-0.04552	0.12227	0.128875	-0.051735
ADAMTS2	-0.02928	0.02402	-0.13743	-0.01961	-0.28991	-0.25177	-0.09991	0.2963	-0.21114	0.0813	0.24476	-0.09008	0.14509	-0.15117	0.03469	0.14398	0.16429	-0.06072	0.17165	-0.10412	0.22333	0.05121	0.00107	0.13846	0.14077	0.06489	0.40852	-0.14345	0.17049	0.21493	-0.0981	-0.01442	0.07668	-0.22903	-0.0515	-0.16206	-0.01437	0.39393	0.15686	-0.17368	-0.06231	-0.04977	0.10723	0.02814	0.02043	0.21773	-0.03228	0.02162	0.17718
ADAMTS20	-0.01277	0.05998	-0.02589	-0.04247	-0.04136	0.11612	-0.01134	-0.02616	-0.00912	0.04294	-0.00957	-0.06059	-0.08997	0.0027	-0.01105	-0.02257	-0.01619	0.02559	0.02089	-0.03586	-0.05174	0.05004	0.07893	-0.21684	0.0039	-0.0078	-0.00581	0.01055	0.08214	-0.14021	-0.06685	-0.09318	-0.03868	0.00446	0.00362	0.05171	0.08222	-0.06873	-0.02102	0	0.0571	-0.05548	-0.01752	0.05033	0.04301	-0.02713	-0.02662	-0.08808	-0.0286
ADAMTS3	-0.05249	-0.07186	-0.15772	-0.0851	-0.20652	-0.29138	-0.1481	-0.12375	0.0203	-0.01496	-0.12634	-0.13418	-0.00345	-0.22871	-0.11362	-0.20101	-0.22497	-0.21344	-0.26257	-0.28119	-0.13902	-0.14569	-0.09852	-0.1817	-0.21482	-0.05053	-0.19467	-0.13192	-0.14545	-0.05123	-0.08263	-0.10444	-0.17331	-0.30649	-0.15643	-0.14059	-0.19203	-0.20321	-0.22487	-0.2041	-0.02464	-0.08415	-0.24399	-0.22276	-0.09869	-0.09309	-0.23532	-0.09412	-0.30619
ADAMTS4	-0.0531	0.04357	0.01985	-0.0381	-0.01422	-0.0382	0.09069	-0.05454	0.01409	0.04195	-0.07682	-0.06231	-0.05083	-0.01564	-0.04163	-0.04035	0.00215	0.0221	-0.04491	-0.11069	-0.01726	-0.02156	-0.12901	-0.09265	-0.09218	0.01208	0.06907	0.0244	0.02089	-0.02543	-0.01101	-0.0769	0.02829	-0.10921	-0.06339	-0.00199	-0.00709	0.10629	0.01378	-0.05776	0.07547	-0.03171	-0.10785	-0.02179	-0.06854	-0.00148	-0.03883	-0.05456	-0.0558
ADAMTS5	-0.51157	-0.19798	-0.49657	-0.45884	0.24106	-1.04932	-0.3069	-0.12227	-0.94488	-0.08137	0.29855	0.07774	0.69218	-0.90595	-0.33951	-0.14179	-0.41686	-0.67948	-0.47811	-0.74072	0.49367	-0.51508	-0.76935	-0.27246	-0.49317	0.66155	-0.21872	-0.29067	0.24967	-0.10125	0	0.04287	0.54978	-0.60145	-0.06941	-0.69464	-0.31033	-0.20868	-0.60731	-0.83956	0.52712	-0.79846	0.08795	-0.45531	-0.41604	0.0619	-0.06987	-0.31132	-0.44119
ADAMTS6	0.11604	-0.04697	-0.10144	0.17386	0.01155	-0.17506	-0.05348	0.24214	-0.092	0.04454	0.11181	0.01528	-0.02387	0.08486	-0.0669	0.04188	0.25347	-0.0595	0.07702	-0.04321	0.08007	0.18218	0.07209	0.67104	0.19348	0.06685	0.32331	-0.02781	0.08073	0.0468	-0.04101	0.18326	-0.03748	-0.1899	0.17218	-0.02978	0.03743	0.60473	-0.06082	-0.02557	-0.17311	0.11044	-0.03705	-0.03137	0.02373	0.47616	0.00687	0.01455	-0.0321
ADAMTS7	0.02427	0.16563	0.00355	0.02891	0.12243	-0.00706	0.184685	0.085795	0.081295	0.13929	0.141975	0.18199	0.04109	-0.059155	0.06255	0.097	0.110545	0.01074	0.140805	0.091215	0.16137	0.04686	0.12929	0.034495	0.0777	0.034245	0.159215	0.16847	0.08952	0.057355	0.032845	-0.01727	0.30627	0.09644	0.00388	-0.08957	-0.029455	0.115015	-0.0803	0.128315	0.21236	0.00223	0.18068	0.157025	0.094995	0.175755	0.09003	-0.01988	0.046215
ADAMTS8	-0.11987	-0.2281	0.10036	-0.0108	-0.05868	0.04627	-0.10049	-0.08422	0.06048	-0.0752	0.04844	0.17884	-0.01482	-0.0298	0.01942	-0.04419	-0.06801	-0.03675	-0.1223	0.00548	-0.09698	0.08492	0.17732	0.02719	-0.08842	-0.0607	0.00042	0.0347	-0.04125	0.00791	-0.09277	-0.01299	-0.07229	0.70336	-0.05904	-0.12391	-0.09962	-0.0761	0.0903	-0.0005	0.11749	0.00214	0.32349	-0.055	-0.02844	-0.07587	-0.0964	0.041	-0.05678
ADAMTS9	-0.12257	0.08017	0.07292	0.09872	0.03265	-0.18215	0.02107	0.48182	-0.07731	-0.1137	-0.06094	-0.07235	-0.01538	-0.11659	0.00822	-0.17133	-0.02194	-0.05651	0.3098	-0.02937	0.11647	-0.02679	0.06828	0.11907	0.07045	0.15417	0.13448	0.31023	-0.01195	0.35583	-0.09717	-0.03591	0.13446	-0.08245	0.06518	-0.0668	-0.18492	0.1569	0.01059	-0.06941	0.01947	0.13093	-0.02613	-0.08215	-0.08156	0.45357	0.07038	-0.00763	0.09466
ADAMTSL1	-0.0248725	0.00328	0.002585	0.0997725	-0.0173025	0.111105	0.0576975	0.05206	0.051975	0.1140375	0.0202625	0.069795	0.0275625	0.009845	0.077215	0.1201175	0.0537625	0.0820275	0.06235	0.0096925	0.0544975	0.04369	0.0327175	0.0824225	0.073935	0.0392125	0.1668775	0.034285	0.0830175	0.1000625	-0.0133575	0.145215	0.1102225	0.008675	0.0252675	0.0955175	0.01792	0.1923775	0.03163	0.0749575	0.0405175	0.02155	0.1502525	0.03922	0.1180825	0.0986	0.00931	0.013985	0.0173275
ADAMTSL2	0.00766	0.15869	-0.05906	-0.00514	0.07519	0.01787	0.09585	0.06526	0.10289	0.31164	0.11758	0.1252	-0.09983	0.04823	0.04293	0.16845	0.05325	0.03252	0.23711	0.16567	0.35756	0.09007	0.09407	0.0207	0.05934	0.00157	0.14957	0.13198	0.09547	0.00312	-0.00124	-0.06395	0.36013	0.13045	-0.04491	0.05021	-0.13798	0.13344	-0.03989	0.02846	0.17856	0.00415	0.05717	0.15814	0.25046	0.09822	0.0625	0.05807	0.06345
ADAMTSL3	-0.022205	-0.059405	-0.036485	0.19172	-0.09411	-0.351855	0.10639	0.14819	-0.18251	0.0668	0.07222	0.47603	0.08379	-0.219425	0.169885	-0.269935	-0.026185	-0.1079	0.274165	-0.14318	0.16555	0.012795	0.0568	0.139405	0.041225	-0.0997	-0.04243	0.33981	0.03745	0.104525	-0.008065	-0.000270000000000006	0.146505	-0.01491	0.04084	-0.431805	-0.207285	-0.111115	-0.379455	-0.182845	-0.024775	0.01487	0.32697	0.039625	-0.2204	0.315725	-0.00168499999999999	-0.073545	-0.04399
ADAMTSL4	0.00407	0.181603333333333	-0.00713333333333333	0.04404	0.03086	-0.220573333333333	0.14645	0.17327	0.0556233333333333	0.01132	0.0272966666666667	0.346946666666667	0.10377	-0.07087	0.04379	-0.121876666666667	0.0363166666666667	-0.03239	0.119483333333333	-0.121396666666667	0.153873333333333	0.09706	-0.0322833333333333	0.0866133333333333	0.04804	0.0159966666666667	0.11957	0.126413333333333	0.11626	0.00447666666666667	0.0855633333333333	-0.0275	0.141803333333333	-0.0641533333333333	0.04233	-0.111153333333333	-0.00914	0.125333333333333	-0.0949033333333333	0.0128266666666667	0.05382	0.0779666666666667	0.27526	0.0526033333333333	-0.0179333333333333	0.23705	0.01173	-0.0170133333333333	-0.0682766666666667
ADAMTSL5	0.15136	0.08219	0.1041	0.1156	0.16217	0.18116	0.04337	0.1033	0.07732	0.00158	0.30276	0.17212	0.12831	0.10232	0.15966	0.19464	0.13367	0.11232	0.00824	0.20843	0.09755	0.12918	0.08082	0.08843	0.07478	0.10779	0.26764	0.07867	0.09383	0.06552	0.05777	0.18607	0.13879	0.06521	0.07591	0.11535	0.00722	0.13407	0.00453	0.06401	0.11711	0.13151	0.14672	0.23223	0.24256	0.05449	0.18878	0.09227	0.13415
ADAP1	-0.09217	0.08317	0.04411	-0.0913	-0.02567	-0.02042	-0.02171	-0.1236	-0.0649	-0.03187	-0.0011	-0.03942	-0.12635	-0.00722	-0.10234	-0.00613	-0.07223	-0.04033	0.02101	-0.02197	-0.09162	-0.03592	-0.06955	-0.05762	0.0087	-0.08917	-0.11719	0.009	-0.1156	-0.10051	-0.07299	-0.09307	-0.11914	-0.0298	-0.03098	0.24336	-0.07564	-0.09971	0.00471	-0.08846	-0.08928	-0.05414	-0.12577	-0.06166	-0.06161	-0.11448	-0.06484	-0.01125	-0.01125
ADAP2	-0.29546	0.24628	-0.18707	-0.138	-0.39722	0.24654	0.43682	0.08755	0.17425	-0.00546	0.12564	0.06986	-0.23905	-0.05212	0.18919	0.21889	0.21234	-0.0032	0.3679	-0.08701	0.18905	0.18019	-0.20318	0.16418	0.20753	-0.22766	0.49388	-0.1019	0.15879	0.11296	0.15985	0.17786	-0.03738	-0.12729	-0.16227	-0.33815	-0.06562	0.29932	0.01064	0.29309	0.07386	0.13752	0.07965	0.42999	0.06151	0.34766	0.15223	0.01787	0.21943
ADAR	0.16508	0.10879	0.00442	0.0724	0.19315	0.01969	0.0357	-0.11564	0.01964	0.02569	-0.04361	-0.03051	0.0826	0.06926	-0.0337	-0.08386	0.1149	0.06543	0.00858	-0.06145	-0.06265	-0.03966	0.05477	-0.02038	0.06149	0.03673	-0.10494	0.04624	-0.01436	-0.00778	0.0511	-0.01973	-0.00282	0.16891	0.04158	-0.0156	0.04887	0.0851	-0.04292	0.05657	-0.00165	0.07374	-0.01792	0.1046	-0.09653	0.00734	-0.01144	-0.12463	0.17353
ADARB1	-0.18133	-0.1235	-0.03322	-0.2673	-0.04002	-0.30641	-0.10224	0.09141	0.03091	-0.16394	-0.06205	0.26559	0.02162	-0.03929	0.04165	0.04516	0.15722	-0.16006	0.24422	0.10998	0.08265	0.10718	-0.01436	0.20402	0.22031	-0.03957	0.3702	0.20291	0.37955	0.03316	0.06652	0.22981	0.03299	-0.19822	0.08199	-0.32913	-0.0915	0.19462	-0.30025	-0.07854	0.00726	-0.1702	0.24487	0.22883	-0.22023	0.19837	-0.02299	-0.12979	-0.08312
ADARB2	0.03799	-0.08684	-0.01316	0.29226	-0.12489	-0.12001	-0.15723	0.09081	0.06552	-0.15903	0.12674	0.41116	0.02025	0.01577	0.08438	-0.03823	-0.00523	0.07445	0.00955	-0.00597	-0.10378	0.05164	0.20224	0.0188	-0.05795	0.01213	0.04194	0.00357	0.1491	0.06119	0.01455	0.06911	-0.05589	0.07324	0.01112	-0.05567	-0.08196	-0.01899	-0.10233	-0.06991	-0.00404	0.04396	0.13955	-0.05842	-0.04939	-0.12623	-0.01753	0.00485	-0.08609
ADAT1	0.03413	0.05315	0.09411	0.02399	0.03965	-0.20681	-0.01123	0.1241	-0.05588	0.15204	-0.01632	0.05874	-0.01393	0.04956	0.14901	0.12988	-0.06893	0.00501	0.1083	-0.00339	0.02785	0.03	0.13532	0.04349	0.0798	-0.00861	0.06187	0.16687	-0.10174	0.01429	0.13755	-0.01391	0.03095	0.40031	-0.01456	0.14878	0.01981	0.06528	0.27392	0.09473	-0.01801	-0.01403	-0.05168	-0.07098	0.02273	0.18057	0.12172	0.23464	0.05141
ADAT2	0.1753	-0.09755	-0.01575	0.30737	0.24782	0.06172	0.33542	-0.25216	-0.18267	-0.1996	-0.1114	-0.10454	-0.05129	-0.04292	-0.19399	-0.31095	-0.0125	0.16508	-0.14032	0.13891	-0.08626	-0.09184	-0.16114	-0.10805	-0.10366	-0.05947	-0.07578	-0.02077	0.00452	-0.13124	0.21148	-0.06337	-0.10769	-0.33307	-0.00656	0.07095	0.11263	-0.07437	-0.04937	0.04034	-0.1578	0.04324	-0.08981	0.02093	0.24212	-0.0622	0.02469	-0.20497	-0.17438
ADAT3	0.00693	0.18564	0.16403	-0.04281	0.04005	0.11512	0.13226	0.07876	0.25126	0.13104	0.11079	0.01666	-0.03816	0.08751	-0.00732	0.0734	0.02418	0.18337	0.1595	0.09697	-0.05979	0.04494	0.16829	0.11545	0.035	0.00183	0.01864	0.23388	-0.0222	0.04055	0.05461	0.16127	0.10809	0.3511	-0.09286	0.06563	-0.11265	0.13111	0.07521	0.03309	0.03182	0.00632	-0.01131	0.13909	0.13773	0.08695	0.06	0.04291	0.00886
ADC	-0.0228	-0.11312	0.04276	0.05618	0.06943	-0.05611	0.03862	0.04033	-0.02006	0.07411	-0.02655	0.08289	0.15717	-0.04153	-0.06901	0.11944	-0.01097	-0.00665	-0.09345	0.10072	0.03445	-0.03924	-0.11601	0.10639	0.02519	0.26817	0.00972	-0.02273	0.07257	0.01848	-0.06289	-0.06676	0.08354	-0.01128	-0.03959	-0.07211	-0.00935	0.0374	-0.08024	0.06773	0.19331	-0.01597	0.13438	-0.05891	-0.06546	-0.10334	0.07068	0.02857	0.05875
ADCK1	0.08493	0.03806	-0.08589	-0.05152	0.08681	-0.04894	-0.02232	0.03345	-0.07741	0.03641	-0.12897	-0.06593	0.01915	0.06558	-0.04973	-0.02127	-0.1184	-0.09836	-0.06354	-0.1417	0.04832	-0.09191	0.08607	-0.03969	0.1103	-0.12164	-0.15093	0.07435	-0.00712	-0.03068	-0.05581	-0.17505	-0.05428	-0.03393	0.02484	0.03999	0.04114	-0.19502	0.08382	0.02498	0.05757	0.0492	-0.1055	-0.02209	0.03779	0.06692	-0.03239	-0.03933	0.03042
ADCK2	0.04965	0.05224	0.05484	0.03971	0.06153	0.03848	-0.08956	0.26941	0.06219	-0.10969	0.01475	0.07829	0.07333	0.06319	0.17853	0.16437	0.00353	0.07132	0.00189	0.01043	-0.06855	0.03608	0.03969	0.04586	-0.03305	0.00552	-0.00701	0.08667	0.01921	0.04707	0.04079	-0.01122	0.02234	0.23621	0.05822	0.06571	-0.07331	0.10684	0.08487	0.02	0.09136	0.10395	0.10039	0.06124	0.09307	-0.01264	-0.00175	0.03051	0.02748
ADCK4	0.13488	0.28593	-3e-05	-0.04692	0.09023	-0.03249	0.0224	0.08568	-0.00895	-0.03135	-0.12473	0.10188	0.01621	0.13838	0.05181	-0.004	0.05451	0.01942	0.20503	-0.01414	0.01937	-0.01602	0.06685	-0.0607	0.00145	0.05411	-0.08786	0.06221	-0.06625	-0.15148	-0.0037	-0.11672	0.11843	0.04682	0.15647	-0.08533	-0.20907	0.08895	-0.09035	0.1618	0.08913	0.02579	0.04154	0.01638	0.1607	0.05892	0.03039	-0.0629	-0.15325
ADCK5	-0.15252	0.23664	-0.13252	0.00468	0.18024	-0.02457	0.04898	-0.1746	0.10951	-0.11467	-0.10731	-0.20775	-0.13316	-0.05475	-0.24774	0.29516	-0.14158	0.12591	0.11541	-0.18642	-0.10468	-0.12131	0.22065	-0.02359	0.05858	-0.19628	0.0187	0.0282	-0.27017	-0.34353	-0.06915	-0.15563	-0.09684	-0.22417	-0.19187	-0.07258	-0.36328	-0.22462	-0.21207	0.1176	0.01132	-0.14669	-0.21017	0.3668	0.32433	0.05385	-0.17796	-0.08619	0.03607
ADCY1	0.05622	0.16394	0.01578	0.05138	0.0969	0.08053	0.05485	0.06189	0.0723	0.10746	0.09947	0.03169	0.09683	0.06009	0.09815	0.06225	-0.00317	-0.00751	0.00815	0.04534	0.10023	0.02863	0.02144	0.10709	0.00911	0.03366	0.13028	0.11023	0.01059	0.10624	0.04013	0.10754	0.12875	0.10761	0.04247	0.11794	0.04858	0.12045	0.07224	0.04479	0.03529	0.06576	-0.00742	0.06062	0.13224	0.09047	0.06831	0.14039	0.03508
ADCY10	-0.0635	-0.00403	0.00593	0.00946	0.02554	-0.04401	0.00352	-0.00699	0.00598	-0.06743	-0.01039	-0.03615	-0.03792	-0.04446	-0.02058	0.0407	0.07799	0.0211	0.01085	0.01855	-0.06344	-0.01319	0.0029	-0.04141	0.00725	-0.02003	-0.04901	-0.03169	-0.01935	0.04454	-0.0432	-0.03373	-0.01796	-0.11948	-0.10227	0.01687	0.08143	0.00416	0.04717	-0.02259	-0.04016	0.00197	-0.0252	0.08709	-0.03352	-0.05606	-0.06208	-0.02997	0.00049
ADCY2	0.64274	-0.31294	-0.05652	-0.03163	-0.18014	-0.06448	-0.20362	-0.12824	-0.05064	-0.04677	-0.05217	-0.03241	0.22149	-0.15926	-0.10239	-0.01173	-0.16503	-0.10999	-0.1096	-0.03384	-0.12357	-0.0652	-0.13332	-0.14434	0.09653	0.20322	-0.13814	-0.10504	0.06793	-0.11078	-0.10272	-0.09616	0.10752	-0.14513	-0.02538	0.04665	-0.2595	-0.14536	-0.02573	-0.03399	0.19625	-0.19896	-0.00619	-0.24119	-0.13949	-0.06519	-0.09396	-0.03669	-0.11996
ADCY3	-0.42215	-0.00301	-0.27725	-0.05317	-0.18604	-0.30107	0.37189	0.03589	-0.13962	-0.13683	0.05762	0.09238	0.23002	-0.30274	-0.11056	-0.10384	-0.20306	-0.40821	-0.05201	-0.0319	0.22654	-0.22513	-0.14785	0.00399	-0.05612	0.13079	-0.12858	-0.20794	0.14283	-0.21976	0.19104	-0.16743	0.18333	-0.40092	-0.00673	-0.14797	0.16281	-0.18136	-0.206	0.05218	0.20658	-0.10866	0.10431	0.05499	-0.21437	0.01405	-0.06685	-0.1215	0.01415
ADCY4	-0.01999	-0.0034	-0.28688	-0.20665	-0.15674	-0.0113	-0.08313	0.13066	-0.20098	-0.05058	0.09065	0.4433	-0.02289	0.18961	-0.08112	0.04984	-0.07613	0.01457	0.11041	-0.13712	0.13467	0.00521	-0.26422	0.11263	0.00382	-0.13974	0.09996	-0.10344	0.24529	0.04742	-0.04831	-0.07752	0.02686	-0.16247	-0.23468	-0.13898	-0.23019	0.19824	0.0372	-0.21528	-0.12536	-0.08055	0.42819	0.02013	-0.06723	0.3492	-0.11877	0.2286	-0.02047
ADCY5	0.57978	0.12417	0.06421	-0.08789	0.16657	-0.08705	-0.15657	-0.07811	-0.11388	-0.2105	-0.16119	0.018	0.00232	0.07277	-0.00352	-0.3009	-0.32958	-0.17325	0.18212	-0.12487	0.03449	0.01224	0.2208	-0.27933	-0.22058	0.00016	-0.11239	0.45837	-0.085	-0.11245	-0.21816	-0.26585	0.08728	-0.37263	-0.18736	-0.26524	-0.08885	-0.30092	0.13414	-0.31585	0.03734	-0.13435	0.06903	-0.1136	0.09345	-0.1027	0.15751	-0.16465	-0.10749
ADCY6	-0.00242	0.31346	0.01816	0.01093	0.09061	0.21501	0.10414	0.19379	0.50008	-0.01467	0.06949	0.11261	-0.0432	0.12573	0.235	0.17792	-0.00572	0.03402	0.29647	-0.06944	-0.05408	0.05792	0.10532	-0.04641	0.10059	-0.06764	0.17447	0.01231	-0.02449	-0.00913	-0.00403	0.13788	-0.03935	0.01427	-0.07752	-0.05357	0.11753	0.09284	0.21074	-0.02384	0.00622	-0.02047	0.02334	0.11156	0.36963	0.00949	-0.0621	0.26941	0.13059
ADCY7	-0.15843	-0.05775	-0.02827	-0.06858	-0.06526	0.06918	-0.07733	-0.10122	0.02831	0	-0.04871	-0.06495	-0.00573	0.00832	-0.04468	-0.03212	-0.0132	-0.04349	-0.03196	-0.02415	-0.02063	-0.05767	-0.10726	-0.05339	-0.03719	0.04341	0.03502	-0.14263	-0.06597	-0.08615	-0.03784	-0.01737	-0.0201	-0.1759	-0.11746	-0.12384	-0.07502	0.07191	-0.05492	0.01634	0.06315	-0.07717	-0.05	-0.08446	-0.05537	-0.05142	-0.03772	-0.05202	0.0012
ADCY8	-0.17422	-0.2321	-0.18935	-0.02287	-0.16239	-0.30777	-0.14448	-0.12282	0.23946	-0.17064	-0.12314	0.58656	-0.13522	-0.01335	0.0597	-0.23542	-0.20091	-0.07217	-0.16919	0.22844	-0.13108	-0.14041	-0.12971	-0.31278	-0.09742	-0.20072	-0.18327	-0.14425	-0.13538	0.05625	-0.08482	-0.19519	-0.20324	-0.36303	-0.16575	-0.20632	-0.20373	-0.30589	-0.25827	0.48155	-0.25977	0.15852	0.35651	-0.34384	-0.28505	-0.21131	0.09086	-0.20654	-0.20898
ADCY9	0.00927	0.14203	0.00607	-0.10739	0.05183	0.11548	0.04224	0.10809	0.03992	0.09205	0.06409	0.0539	0.05321	0.08306	0.0987	0.1842	0.23886	0.02392	0.00032	0.0381	0.15287	-0.07771	0.3382	-0.12659	0.09382	0.0611	0.13878	0.11814	0.11787	-0.02703	-0.0496	0.03563	0.34906	0.12457	0.02685	0.0295	0.21295	0.0653	0.00417	0.30166	0.23334	0.00794	0.36379	0.17052	0.14297	0.06742	0.03588	-0.06565	0.10484
ADCYAP1	0.01636	-0.08041	0.3346	0.05834	0.01187	0.20994	-0.11766	-0.00929	0.11566	-0.06187	-0.02917	0.05642	0.08203	0.04449	-0.04518	0.09888	-0.01367	-0.02103	0.02236	-0.00049	-0.04106	0.13022	0.03182	-0.0118	0.10182	0.02884	0.01666	-0.00766	-0.00083	0.01927	-0.00136	-0.01498	-0.02863	0.08066	-0.03035	0.00827	-0.07378	0.00385	-0.01921	0.04343	0.12908	0.02718	0.02423	-0.0296	0.03276	0.02271	0.39285	0.05082	0.01955
ADCYAP1R1	0.1904	0.13282	0.02505	-0.00597	0.22808	0.1285	-0.01472	0.23698	0.22328	0.04755	0.13893	0.03777	0.13836	0.16312	0.03143	-0.00211	-0.02227	-0.00845	0.0635	0.07526	0.05551	0.12072	0.0756	-0.02683	0.04889	0.09465	-0.05762	0.2728	0.01906	0.05359	-0.00463	0.11391	0.15581	0.03408	-0.01781	-0.06484	0.01949	-0.06506	0.07944	-0.00079	0.18092	0.02851	0.01001	0.10948	0.27969	0.05287	0.05132	0.15623	-0.06775
ADD1	-0.1535	0.15597	0.07518	-0.03832	-0.05522	-0.26693	-0.03411	0.30893	0.02988	0.13922	0.14186	0.23953	0.27267	-0.30018	-0.00051	0.05335	0.05985	-0.0492	0.13007	-0.01225	0.21991	0.04782	0.04651	0.32623	-0.16442	0.25278	-0.00815	0.08944	0.16373	0.00483	-0.03982	-0.22011	0.32979	0.14861	0.01255	-0.08409	0.00218	-0.0128	-0.07121	-0.13394	0.29654	-0.13035	0.31057	-0.05968	-0.05522	0.11592	0.05942	0.02688	-0.05756
ADD2	0.04076	-0.0946	-0.02747	0.01765	-0.00671	0.05635	0.01464	0.03431	0.05071	0.0019	0.10839	0.03089	-0.02452	0.00025	0.0363	0.00698	0.07207	0.00416	0.00326	0.02811	-0.03863	-0.00156	-0.03741	0.12718	-0.02047	0.00314	0.13725	-0.00906	0.0396	0.04766	-0.05042	0.06172	-0.04267	-0.0163	-0.02391	0.04608	0.04441	0.09778	-0.05957	-0.05618	-0.01077	0.05294	0.04966	0.05248	-0.00759	0.02568	0.11677	0.00786	-0.0535
ADD3	-0.07183	-0.12093	-0.14175	-0.26856	-0.07644	0.34971	-0.04609	0.15789	0.3021	-0.08136	0.05984	-0.02479	-0.0117	0.18212	-0.36697	0.19149	-0.11024	-0.12711	-0.15018	-0.22697	-0.12197	-0.08737	0.00424	0.23188	-0.22515	0.0154	-0.22299	-0.17493	-0.12347	-0.02374	0.08728	-0.2187	-0.13299	-0.12494	-0.20837	0.16559	0.4243	-0.16172	0.34292	0.01965	0.02901	-0.32115	-0.03094	-0.33419	-0.23654	0.04607	-0.12306	0.06492	-0.27869
ADFP	-0.2087	0.56874	-0.47552	-0.14372	-0.02971	-0.19863	-0.29269	-0.38582	-0.00549	-0.20497	-0.06404	-0.23332	-0.16171	-0.29417	-0.27544	-0.16984	0.43351	-0.1493	-0.18578	-0.44048	0.02811	-0.04648	-0.02032	-0.25796	-0.48451	-0.14095	0.56007	-0.5899	-0.03702	0.17791	0.04558	-0.10237	-0.2739	0.07131	-0.29247	-0.37567	0.07062	0.52018	0.30173	-0.14762	-0.25261	-0.1925	-0.05578	-0.17712	-0.1732	0.06081	-0.28603	0.13349	-0.01356
ADH1A	-0.29465	-0.34375	-0.32886	-0.1588	-0.30983	-0.33507	0.23987	-0.14838	-0.306	-0.02199	0.23776	0.75156	0.21582	-0.04457	0.19833	-0.0189	-0.2106	-0.3154	-0.25271	-0.22504	0.30083	-0.05546	-0.26252	-0.51034	-0.32381	0.05395	-0.25675	-0.27332	0.44793	0.41425	-0.19648	-0.30025	0.09806	-0.23665	-0.09051	-0.23821	-0.32916	-0.43776	-0.20021	-0.31222	-0.17161	-0.15943	0.7602	0.07888	0.21722	0.60493	-0.12778	-0.29511	0.53506
ADH1B	-0.51907	-0.50654	-0.49295	-0.2971	-0.51646	-0.5062	0.27887	-0.29823	-0.48794	-0.10986	0.29412	0.87886	0.23584	-0.21962	0.28317	-0.02352	-0.3407	-0.43542	-0.48805	-0.40756	0.36948	-0.05876	-0.38314	-0.73095	-0.55495	-0.02452	-0.44563	-0.48039	0.50264	0.46927	-0.36562	-0.48	0.06887	-0.34676	-0.16629	-0.49686	-0.51205	-0.55482	-0.41572	-0.42743	-0.11206	-0.17855	0.86262	0.11084	0.28019	0.80797	-0.24653	-0.46158	0.65027
ADH1C	-0.4903	-0.29193	-0.51295	-0.28651	-0.33433	-0.31296	0.29252	-0.19907	-0.27831	-0.04668	0.35545	0.85551	0.16774	-0.10408	0.24507	-0.12119	-0.38936	-0.35286	-0.30965	-0.36651	0.29731	-0.10064	-0.35819	-0.50434	-0.57436	-0.02346	-0.45362	-0.31708	0.4984	0.42997	-0.35362	-0.23449	0.11309	-0.23048	-0.11667	-0.40231	-0.34188	-0.32657	-0.22371	-0.46251	-0.15608	-0.29557	0.89317	0.13028	0.30507	0.83706	-0.2406	-0.35822	0.59781
ADH4	-0.02426	-0.13009	-0.06171	-0.03562	-0.15638	-0.22088	-0.11477	0.17428	0.10693	-0.09263	0.21248	-0.03352	-0.06386	-0.05493	-0.03537	-0.09029	-0.04128	-0.12689	0.01516	-0.04852	-0.10397	-0.08518	-0.09465	-0.10796	-0.153	-0.0619	-0.04131	-0.10661	-0.05129	0.10633	0.04664	-0.0071	-0.13619	-0.16043	-0.08525	-0.06571	-0.12031	-0.10869	0.05634	-0.05257	-0.17292	-0.05921	-0.0698	-0.0808	-0.1685	0.08878	-0.03983	0.02716	0.13663
ADH5	0.08372	-0.546685	0.05713	-0.068495	-0.01786	-0.119375	-0.091075	-0.15958	0.114405	-0.03626	0.04022	0.087545	0.27118	0.22831	-0.179645	-0.18366	-0.172585	-0.178415	-0.48204	0.09247	0.10915	-0.2081	-0.054675	-0.03807	-0.162155	0.27362	-0.14054	-0.09567	0.067825	0.143705	0.076285	-0.14815	0.169705	0.15424	0.05868	-0.100535	0.00546	-0.19421	0.34915	-0.149915	0.120285	-0.235975	0.200155	-0.286465	-0.051235	-0.185065	0.032145	-0.08316	0.049325
ADH6	0.02697	0.16853	0.08796	0.07052	0.10055	0.02808	-0.00224	0.08129	-0.04345	-0.08762	0.14488	0.11555	0.06394	0.01435	-0.00488	0.09999	0.06356	0.05385	0.03206	0.06632	-0.04057	0.01559	0.06982	0.02052	0.05167	0.0863	0.07262	-0.0092	0.03586	-0.00322	0.0394	0.05064	0.10732	-0.00459	0.02603	0.06427	0.03211	-0.02984	0.35956	0.01397	0.06734	0.0027	0.08728	0.02985	0.05382	0.01016	0.0938	-0.0169	0.05899
ADH7	-0.05545	0	0.03732	-0.03542	0.09361	-0.07515	0.10173	0.01222	0.02541	0.04054	-0.0398	-0.06929	-0.0697	0.07752	0.10235	-0.05369	0.03259	-0.02262	0	-0.06258	0.05	0.05566	0	-0.07428	0.01177	-0.03431	-0.0179	0.08938	-0.05302	3e-05	0.01339	-0.07881	0.03021	-0.03635	0	0.01324	0.03602	0	-0.07492	-0.00394	-0.09442	0.01994	0	-0.03105	-0.02578	0.00405	-0.07786	-0.08918	-0.04084
ADHFE1	-0.10161	-0.08664	-0.00504	0.21689	0.41758	-0.15222	0.36614	0.31854	0.08366	0.0242	0.03513	0.38904	0.31716	-0.06924	-0.0852	-0.09114	-0.14803	0.08336	0.1384	0.13462	0.02254	-0.02411	0.16866	0.05715	0.04746	0.31409	-0.07127	0.10175	0.16658	-0.16931	-0.02029	-0.02722	0.2811	0.06482	-0.09617	-0.23122	-0.10422	-0.17095	-0.31904	0.17349	0.40233	-0.11859	0.40536	-0.03084	0.2104	0.11327	0.07677	-0.12233	-0.10666
ADI1	0.141085	-0.082915	-0.143795	-0.06587	-0.16181	0.26389	0.04071	0.02641	0.26581	-0.067835	0.152935	-0.20915	0.0126	0.16535	0.009255	0.014495	-0.049665	0.3448	-0.093085	0.0984	-0.01187	-0.006145	0.10031	-0.112745	-0.06807	-0.06322	-0.09626	-0.149935	-0.03614	-0.130055	-0.229035	-0.172825	-0.020315	0.051235	-0.11688	0.19979	-0.14071	-0.11234	-0.00781	-0.06021	-0.21037	0.17456	-0.1712	0.05414	0.058885	-0.17168	-0.0385	0.03504	0.15877
ADIPOQ	-0.01517	-0.05034	-0.04941	-0.0303	-0.0145	-0.00554	-0.041035	-0.02151	0.00972	-0.041445	0.09235	-0.047955	0.00137	0.0061	0.120865	0.022595	-0.0308	-0.058865	-0.023815	-0.092985	-0.04948	0.07398	-0.02883	-0.05589	-0.126415	-0.0265	-0.051185	-0.014695	-0.00106000000000001	0.367065	-0.04086	0.031655	-0.052265	-0.038345	-0.007315	-0.03941	-0.116345	-0.162115	-0.11561	-0.018415	-0.00515	-0.086305	-0.114575	0.00961	0.117715	0.414775	-0.08084	0.006875	0.4122
ADIPOR1	0.07904	0.22841	0.14428	0.01486	0.03444	0.14058	0.14833	0.21978	0.18448	0.09617	-0.14469	-0.02432	-0.05901	0.13682	-0.04275	-0.07559	-0.05787	0.25446	0.20609	-0.02421	-0.10763	0.06517	0.09019	-0.08877	0.04312	-0.0686	0.06881	0.09486	0.00504	-0.08285	0.09608	-0.22365	-0.0485	0.14247	0.04008	0.07736	0.17695	-0.006	0.00512	0.03412	-0.02485	0.06238	-0.00765	-0.02895	0.03768	-0.07009	-0.00156	0.04883	0.15739
ADIPOR2	-0.0011	0.18731	-0.05338	0.19407	0.04656	0.02331	0.01103	-0.08732	0.03275	-0.08636	0.1213	-0.00847	0.12811	-0.0722	0.06875	0.01454	0.13478	0.06395	-0.02897	-0.05514	0.01005	0.0449	0.00094	0.03442	0.01551	0.07064	0.08506	-0.00616	0.05858	-0.03307	5e-05	-0.15019	0.03398	-0.01699	-0.02187	0.20428	-0.04046	-0.01831	-0.09905	0.01579	0.01511	0.0165	0.07187	-0.12399	-0.07574	0.00934	0.01372	0.1416	0.18372
ADK	0.0782066666666667	-0.03271	-0.0895466666666667	-0.28354	-0.0892966666666667	0.05936	0.06047	-0.24465	-0.131113333333333	-0.0304866666666667	-0.122036666666667	-0.136776666666667	-0.216806666666667	-0.144253333333333	0.09551	0.173666666666667	-0.230146666666667	0.147203333333333	-0.24429	-0.0647133333333333	-0.03856	-0.305036666666667	-0.0134833333333333	-0.229653333333333	-0.00165	-0.26433	-0.0415566666666667	-0.240013333333333	-0.182063333333333	-0.08724	0.142516666666667	0.10487	-0.295683333333333	0.0355933333333333	-0.11936	0.228486666666667	-0.06092	-0.10351	0.32558	0.09908	-0.30864	0.104896666666667	-0.18225	-0.12827	-0.103796666666667	-0.160016666666667	-0.10322	0.0508666666666667	0.08412
ADM	-0.06659	0.36979	-0.48614	-0.31507	-0.81206	-0.54005	-0.66784	0.13605	-0.73864	-0.12026	0.30975	0.04519	-0.13365	-0.32926	-0.41477	0.35394	0.06056	-0.37547	-0.07411	-0.15019	0.26256	0.10204	-0.17934	-0.27299	-0.2488	-0.0269	-0.08879	0.28373	-0.18475	-0.32564	-0.4692	-0.00085	-0.2041	0.51091	-0.43533	0.02229	-0.18602	0.26935	0.49771	-0.38241	0	-0.35374	-0.05289	-0.42483	-0.56236	-0.0705	-0.44115	0.30586	-0.1044
ADM2	-0.06771	0.08193	-0.04019	-0.08072	-0.02852	0.02004	-0.03718	-0.07807	-0.0733	0.04873	-0.08012	-0.11983	0.09477	-0.05219	-0.06377	-0.08031	-0.07741	-0.05778	-0.03646	-0.03967	-0.05043	0.00743	-0.11805	-0.06061	-0.07429	-0.02149	-0.03267	-0.04145	-0.07724	-0.07888	-0.07022	-0.08773	-0.01645	-0.03773	-0.02034	0.04799	-0.01695	0.03995	0.03106	-0.09807	0.00537	0.01775	-0.13013	0.00666	0.10009	-0.07326	-0.09747	-0.10134	-0.04537
ADNP	0.2319	0.05854	-0.05357	-0.01525	0.33798	-0.32589	-0.08652	0.18309	-0.13039	-0.00618	-0.10889	-0.08134	0.0049	0.05096	-0.14615	-0.13071	0.00528	-0.2702	0.16617	0.00137	-0.07341	0.09502	0.08602	0.22331	-0.05532	0.01779	-0.08977	0.05828	-0.05503	0.09543	0.19503	-0.23319	-0.03981	0.10314	0.35225	-0.21662	0.24154	-0.12449	0.07099	0.08688	-0.01872	-0.26199	-0.0698	-0.29333	-0.11102	0.12725	-0.10069	0.02807	0.11941
ADNP2	0.38973	0.32509	0.13635	-0.01696	-0.09425	0.02528	-0.00759	-0.21204	0.01515	0.22933	0.0386	-0.02704	0.2325	0.07892	-0.04861	-0.06228	-0.06734	0.15604	-0.14505	0.15258	-0.00373	-0.1251	0.08549	0.09065	0.02896	0.20764	0.02771	0.13632	6e-05	0.00633	-0.07609	0.22506	0.12876	0.17961	0.11966	0.13935	0.25424	-0.00978	0.33692	-0.01505	0.11755	0.2032	0.08114	-0.03879	-0.13961	0.16416	0.07135	-0.1108	-0.11458
ADO	0.02032	-0.16911	0.02256	-0.14089	-0.01326	-0.06892	-0.08472	-0.13126	-0.19963	0.02382	0.00625	0.00661	0.13831	0.01882	-0.03371	-0.12062	-0.19802	-0.02646	-0.17552	0.06623	-0.04034	0.19358	-0.18253	0.08696	0.00893	0.23568	-0.06406	-0.05274	-0.01778	0.28263	-0.02828	0.09932	0.0721	0.01497	0.06033	-0.08957	0.09832	-0.17811	0.08124	0.08247	0.16081	-0.119	0.01886	-0.24617	-0.36187	0.06849	0.02118	-0.12859	-0.22795
ADORA1	0.15113	-0.17359	0.14102	-0.06713	0.18477	-0.11644	-0.14013	-0.19071	-0.02614	-0.19778	-0.01683	-0.09825	-0.16247	0.14827	-0.121	0.09606	-0.04479	-0.05364	0.12547	-0.01357	-0.12504	-0.09144	0.12985	0.03961	0.13557	-0.15841	-0.06738	0.06881	-0.06923	-0.06098	0.02219	0.01403	-0.09565	0.10974	-0.11475	-0.18267	-0.16682	-0.13704	-0.06699	0.03562	-0.11594	0.12776	-0.14178	-0.17559	-0.03163	0.00169	-0.02882	-0.06337	0.0397
ADORA2A	-0.01249	0.24039	-0.03066	-0.0516	0.06364	0.0482	0.09011	0.04042	0.00088	0.01069	0.09916	0.06101	0.04563	-0.02251	0.05567	0.06099	0.0288	0.06093	-0.00416	-0.02105	0.07158	0.09335	-0.04163	0.03073	-0.01964	0.02925	0.09029	0.04297	0.07693	0.0446	-0.01143	0.05521	0.09813	0.05327	0.03826	0.04578	0.03523	0.09022	0.07601	-0.01796	0.10623	0.01891	0.11339	0.10122	0.10042	0.09773	-0.01919	0.02395	0.0101
ADORA2B	0.1939	0.40401	0.29676	-0.09384	-0.22255	-0.08482	-0.13944	-0.11556	-0.3027	-0.12988	0.09559	0.21506	-0.10765	-0.01306	-0.12794	-0.15257	0.04991	-0.01985	-0.01674	0.44327	0.20302	-0.11573	0.07984	-0.11513	-0.0554	-0.19287	0.24924	0.33747	-0.16657	-0.11109	-0.05798	0.23322	-0.10638	0.43541	-0.14919	0.51748	-0.07978	0.24677	-0.12876	-0.16332	-0.16975	-0.11263	0.30905	-0.22183	-0.12179	-0.13435	0.16885	0.097	-0.1915
ADORA3	-0.05842	0.13317	0.010045	-0.01496	-0.06362	0.40651	0.087585	-0.03946	0.049705	0.034805	-0.04488	0.0354	-0.029945	0.03676	-0.02435	0.18607	0.051445	-0.07626	0.000729999999999995	0.02093	-0.05728	0.11506	0.033295	0.0298	0.055955	0.01357	0.147265	-0.063315	0.140305	0.080475	0.026875	0.035125	-0.04038	-0.025765	0.001255	0.00430499999999999	0.121865	0.030915	0.10542	0.22252	-0.02116	0.049175	0.029305	0.238945	0.084055	0.04677	0.106125	-0.0306	0.02917
ADPGK	-0.0014	0.01941	0.06879	0.08289	0.01714	0.16894	0.08241	0.02159	-0.14509	0.00816	0.45326	-0.06218	0.00788	0.19012	0.09147	-0.11558	0.20213	0.3012	0.08584	0.05932	0.00504	0.01252	0.09448	0.03552	0.0934	-0.02662	0.19311	0.01637	0.20981	0.05681	0.08982	0.19944	0.00119	-0.03945	0.01888	-0.05779	0.05474	0.1697	0.00217	0.03734	-0.04298	0.1532	0.051	0.30734	-0.06792	0.03469	0.02848	-0.00446	0.05872
ADPRH	-0.007505	0.02965	-0.013665	0.016225	-0.040615	0.063045	-0.00367	-0.074995	0.040245	-0.021315	-0.095845	-0.123905	-0.031445	0.01785	0.02867	0.063885	0.037385	-0.009215	-0.00357	-0.06588	0.03733	-0.03044	0.01425	0.00227	0.025375	-0.05064	0.00952	-0.02432	0.02477	-0.01453	-0.034075	-0.02478	-0.00788	-0.062465	0.060255	-0.059645	0.031625	0.137455	-0.064275	0.091875	-0.085895	-0.0022	0.03398	0.04047	0.00919	0.01216	-0.03444	-0.03507	0.06251
ADPRHL1	-0.069755	0.05896	0.20492	0.02972	-0.051485	0.07058	-0.19315	0.02745	0.046365	-0.16225	-0.039535	-0.06803	0.00915	0.185715	0.048235	-0.042535	0.037345	0.070365	0.119785	0.08285	-0.0245	-0.06728	-0.034415	0.00426	0.07856	-0.020675	-0.167145	0.001035	-0.089735	-0.20711	0.15051	0.10808	-0.1146	0.11045	0.05309	0.01458	0.081595	-0.15092	0.404455	-0.033015	-0.12962	-0.12331	-0.167435	-0.204365	-0.12263	0.001305	-0.013785	0.019445	0.005395
ADPRHL2	-0.19896	-0.08748	0.1403	0.01394	0.08785	0.07391	0.07432	-0.27165	0.03068	-0.20622	-0.18858	0.12793	-0.03151	-0.13163	-0.03229	0.07547	-0.05723	0.24026	-0.18152	0.03482	0.07414	0.06066	0.09705	-0.02067	0.01467	-0.05279	-0.01125	0.01978	0.05195	0.07016	-0.01221	0.03689	-0.0116	-0.15165	0.21112	-0.07461	-0.06973	-0.08294	-0.22052	0.03977	-0.0462	0.10256	0.07388	0.14711	0.15869	-0.17212	0.10736	-0.10626	0.09672
ADRA1A	-0.03067	-0.10281	-0.01019	-0.02909	0.00103	0.02126	-0.11849	-0.03939	-0.07336	-0.04482	0.05065	0.05509	0.02185	-0.00452	-0.03295	0.04111	-0.01577	0.00507	-0.01919	-0.03478	-0.04343	-0.00565	-0.03926	-0.01041	-0.01482	-0.02284	0.00039	-0.14142	-0.01815	-0.06696	-0.02265	-0.0341	-0.00992	-0.05521	-0.05447	-0.02192	0.00748	-0.03219	-0.02838	-0.02711	-0.08835	-0.04859	0.02626	0.032	-0.02434	-0.10287	-0.06379	0.00468	0.07757
ADRA1B	-0.223105	-0.279135	0.09671	-0.045035	-0.22579	-0.06993	0.02599	-0.31147	-0.46895	-0.26372	-0.174135	-0.2157	-0.146235	0.019095	-0.13203	-0.3101	-0.132505	-0.33002	-0.08513	-0.363215	-0.0128	-0.222955	-0.262895	-0.283295	0.05175	-0.159875	0.144615	-0.25334	0.00966	-0.2643	-0.22215	-0.025665	0.02566	-0.274965	-0.2956	-0.426925	-0.48612	-0.06158	-0.313175	-0.11755	-0.13148	-0.30944	-0.15531	-0.116145	0.29591	0.198295	-0.203115	-0.32898	-0.300645
ADRA1D	-0.0592	0.07216	0.01707	0.09127	0.03863	0.05728	0.05363	0.20057	0.02281	0.05677	0.06857	0.10922	0.07274	0.00681	-0.00422	0.07406	0.06748	-0.01541	0.16107	0.06935	0.12604	0.08472	0.17927	0.00942	0.06922	0.0605	0.10415	0.12717	0.04697	-0.03967	0.00123	0.03031	0.20849	0.02789	0.06319	0.03238	-0.06098	0.04792	-0.07703	0.03802	0.09381	0.0144	0.07749	0.09775	0.08387	0.06592	0.08698	-0.11997	-0.03521
ADRA2A	-0.09435	-0.17364	-0.48781	-0.03103	-0.29673	-0.73977	-0.36818	0.14341	-0.52582	0.08485	0.32348	-0.27831	0.33875	-0.15061	-0.21074	0.25398	-0.39722	0.03493	0.03376	-0.06667	0.18307	-0.31857	-0.26071	-0.27327	-0.01231	0.38793	-0.1828	-0.39106	0.38323	0.10519	-0.22847	-0.18981	0.21526	-0.52479	0.01317	0.50565	-0.34916	-0.21937	0.39986	-0.07149	0.41114	-0.42329	-0.18387	-0.51926	-0.30336	-0.04461	-0.25556	-0.5096	-0.07399
ADRA2B	0.0416	0.10351	-0.048945	-0.08855	0.18709	0.10619	-0.03196	-0.02566	0.031125	-0.0716	-0.001075	-0.015085	-0.105735	-0.07743	-0.09449	-0.01863	0.0467	-0.044505	0.02805	-0.11237	-0.06226	0.02238	0.137025	-0.11044	-0.064835	-0.06554	-0.0854	0.053865	-0.02325	-0.051995	-0.00526	-0.005005	-0.03074	-0.075535	0.021875	-0.017125	-0.07677	-0.248855	-0.00799	-0.035205	-0.020135	-0.062725	-0.031975	0.101965	0.019965	0.08283	-0.0187	-0.022065	-0.012275
ADRA2C	0.22737	-0.0862	-0.201595	-0.515635	0.31357	0.43785	-0.028095	-0.42226	-0.93043	-0.238295	-0.70717	0.15746	-0.635515	-0.547145	-0.64206	-0.03713	-0.348525	-0.480065	-0.028965	0.0555	-0.449665	0.176895	0.580525	0.07163	-0.233575	-0.44953	-0.04057	0.13317	-0.31109	-0.3604	0.39142	-0.25911	-0.662765	-0.380865	-0.16022	-0.822675	0.243465	-0.24866	-0.829645	-0.65998	-0.14518	-0.06464	-0.11404	0.45906	-0.10436	-0.030635	0.203755	-0.762395	-0.250365
ADRB1	-0.06847	-0.09187	-0.09081	-0.03421	-0.0161	0.02239	-0.01787	-0.02972	0.01142	-0.06849	-0.15324	0.00637	-0.0825	-0.07045	0.02887	-0.04899	-0.03542	-0.07275	-0.06343	-0.08918	-0.01216	-0.0648	-0.06216	-0.11834	-0.05969	-0.10648	-0.10639	-0.1149	-0.12969	-0.02313	-0.01787	-0.09219	-0.1229	-0.15999	-0.11539	-0.05982	-0.06567	-0.09131	-0.07455	-0.11137	-0.03563	-0.15155	-0.06848	-0.06565	-0.09508	-0.10518	-0.15603	0.04313	-0.09009
ADRB2	-0.13503	0.1701	-0.07252	-0.13397	-0.08567	0.2111	0.00266	0.0102	-0.16067	0.00695	0.14922	0.3793	0.04975	-0.07045	-0.01627	-0.01445	-0.06395	-0.09065	-0.02347	0.10143	0.04039	0.09032	-0.06334	-0.03729	0.0347	0.02574	0.0619	-0.25633	0.27409	0.21513	-0.04229	0.01127	0.01012	0.18035	-0.08483	-0.02499	-0.0842	0.09082	-0.20962	0.00937	0.17816	-0.13712	0.6079	0.14949	-0.00388	0.31585	0.12371	0.05159	0.04623
ADRB3	-0.04033	-0.06395	-0.1542	0.00273	-0.01812	-0.02945	0.01384	-0.01792	-0.04015	0.00916	0.03803	0.11377	0.32115	-0.04977	-0.0226	-0.00177	-0.04624	-0.02545	-0.044	0.01475	0.09341	-0.08292	-0.0876	-0.11927	-0.12482	0.38989	-0.04845	-0.02672	0.12158	-0.055	-0.0528	-0.00845	0.45542	-0.11074	0.0339	-0.00978	-0.1131	-0.09998	-0.0799	-0.12256	0.49299	-0.06336	0.1878	0.02916	0.00642	-0.0643	-0.00016	-0.09228	-0.06133
ADRBK2	-0.05545	-0.10916	-0.05048	0.0253	-0.11868	0.07164	-0.05884	0.08685	-0.10684	-0.08678	-0.11618	0.09527	0.07625	-0.19828	0.01303	-0.10984	0.2503	0.16893	0.1011	0.0858	0.10006	-0.02819	0.16059	0.08146	-0.03949	-0.05764	0.03974	-0.01744	-0.02489	0.11787	0.2852	0.12018	-0.09524	0.1075	0.15572	-0.33608	0.14063	0.04935	0.03241	0.0756	-0.01269	0.06057	0.1005	0.08794	-0.13128	0.10742	0.0582	0.05692	0.11165
ADRM1	0.1374	0.44247	-0.06613	-0.09688	0.09978	0.05468	-0.07292	0.0857	0.10458	-0.00971	-0.14894	-0.08811	-0.24853	-0.0834	-0.09424	0.04128	0.02245	-0.10547	0.34899	-0.20662	-0.10675	0.55378	0.1545	0.10229	0.05358	-0.22925	-0.09725	0.09102	-0.10265	0.06824	-0.08597	-0.25493	-0.14616	0.12425	-0.07149	0.07908	0.20382	0.06064	0.14746	-0.03074	-0.16341	-0.06664	-0.14571	0.10764	0.12616	0.01199	-0.22535	0.32255	0.291
ADSL	0.00127	-0.03238	0.10806	-0.07085	-0.15361	-0.11968	-0.07758	-0.01817	-0.30666	-0.0513	-0.02022	0.0273	0.0314	-0.20539	0.03411	-0.02361	-0.06656	-0.1056	-0.22865	0.11308	0.07626	-0.17626	-0.03617	-0.09153	-0.08892	0.01351	-0.03663	0.12015	-0.06366	0.05619	0.00861	-0.05419	0.02023	-0.17014	0.58572	-0.0462	-0.04672	0.00679	0.09922	0.05632	0	0.01333	-0.03323	-0.08502	0.22263	-0.07957	0.09631	0.0648	-0.00712
ADSS	-0.12963	-0.05761	-0.02483	-0.00903	0.0731	0.10413	0.12636	0.01796	0.24292	0.23839	-0.10904	-0.19997	-0.18173	0.16841	-0.23161	0.12199	-0.05635	-0.02063	-0.12213	0.01805	0.00622	-0.16706	-0.02829	-0.2392	-0.04446	-0.15087	-0.06283	0.14146	-0.30909	-0.20872	0.3001	-0.11848	-0.05727	0.07289	0.03455	0.09111	0.03435	-0.0424	-0.0646	0.03329	-0.18513	0.05072	-0.32561	0.20056	0.0443	0.09523	-0.03497	0.01734	0.09672
ADSSL1	0	0.12472	0.156	-0.0134	0.53615	0.26914	-0.19376	0.08214	-0.28783	-0.01498	0.06873	0.11774	0.00895	0.1038	0.2591	0.26816	0.08332	-0.07222	0.21984	0.10789	0.08889	0.15509	0.12836	-0.12929	0.05438	0.06332	0.09374	0.09104	-0.09411	-0.01128	-0.00772	0.21062	0.07742	0.01499	-0.0401	-0.02999	-0.26897	0.12215	0.05672	0.04785	0.11885	0.19371	0.0924	-0.21724	-0.0314	0.0121	0.07655	0.15406	-0.13034
AEBP1	-0.34235	-0.50776	-0.18055	-0.0469	-0.30489	-0.67012	-0.41045	0.25788	-0.54188	0.04967	-0.09539	-0.05874	0.04633	-0.5112	-0.3465	0.21339	-0.00767	-0.21403	0.20966	-0.01273	0.26965	-0.21137	-0.33557	0.26136	0.09373	0.01867	0.19414	-0.39753	0.30675	0.09821	-0.33198	-0.48381	0.13811	-0.41553	-0.11567	-0.52151	-0.57087	-0.1663	-0.50242	-0.22361	-0.11862	-0.33963	-0.01303	-0.5226	-0.33783	-0.01918	-0.05165	-0.36272	-0.02467
AEBP2	0.14649	0.02182	-0.11759	0.18954	0.01711	-0.08665	0.05269	-0.01433	-0.05117	-0.05659	-0.06891	0.10169	0.12573	0.12681	0.04072	-0.14507	0.058	-0.14156	-0.08189	-0.04743	-0.03826	0.3351	-0.10074	-0.01299	0.00075	0.12062	-0.08826	0.14074	-0.11326	-0.08267	-0.06477	0.02923	0.04921	0.01753	-0.05511	0.00054	-0.09302	-0.11507	-0.08243	-0.15827	0.11547	0.05543	-0.01512	-0.01667	-0.06238	0.02046	0.0341	-0.17302	0.02021
AEN	-0.03466	0.12481	0.18567	-0.18939	-0.36468	-0.05476	-0.12107	0.11059	-0.45392	0.22096	-0.04256	-0.06838	-0.11377	-0.07845	-0.01617	-0.12603	0.05276	0.01462	0.16047	0.10851	-0.05183	0.07574	-0.01342	-0.24944	-0.00155	-0.05076	0.19818	0.19182	-0.03351	-0.11063	-0.19249	-0.21818	-0.05878	0.34693	-0.07237	0.19486	0.02416	0.14726	0.20638	-0.14219	0.11	-0.04732	-0.09944	0.2362	-0.0845	-0.08682	0.15154	-0.17669	0.0865
AES	-0.160225	-0.2535	0.16667	-0.16637	-0.09346	-0.108405	-0.08744	0.046225	-0.109045	-0.012765	-0.00854	0.311875	0.27363	0.087945	-0.108635	-0.107505	-0.245065	-0.276795	-0.049305	0.038105	-0.09461	0.068655	-0.20644	0.12522	-0.136595	0.230755	-0.108845	-0.009575	0.020685	-0.099085	-0.08844	-0.01954	0.12887	0.14079	0.002095	-0.067895	-0.08719	-0.244355	-0.367415	-0.25203	0.161405	-0.199035	0.305775	-0.345205	-0.404695	-0.17486	0.11093	-0.23121	-0.24148
AFAP1	-0.00827	-0.16928	0.1836	-0.1088	-0.02403	0.01853	-0.07932	0.15485	-0.1765	0.08932	-0.03285	-0.11275	0.10483	0.21206	-0.11437	0.20711	0.06672	-0.0905	0.21646	0.02629	0.0081	-0.09112	-0.06013	0.23773	0.17702	0.11469	0.04478	0.04461	-0.04951	0.08334	0.03891	-0.01903	-0.00768	0.34924	-0.1026	0.06018	-0.17434	0.13952	0.01058	-0.15981	-0.05794	-0.1231	0.07286	-0.20674	-0.16155	0.05311	0.02544	-0.06317	0.11857
AFAP1L2	-0.61453	-0.69317	0.38263	-0.18476	-0.46902	-0.66528	-0.41764	-0.16385	-0.4628	-0.26417	-0.14081	-0.09969	-0.11838	0.244	-0.05668	-0.29388	-0.47945	-0.39974	0.16223	0.2329	-0.1214	0.27305	-0.48399	-0.42514	0.2366	-0.05088	-0.31952	0.33039	0.17186	0.40402	-0.39145	0.11191	-0.1271	-0.66487	0.14759	-0.30868	0.03702	-0.00048	-0.57067	-0.37065	0.01874	-0.32167	0.08556	-0.75495	-0.48643	0.15109	0.34685	-0.25197	-0.53179
AFF1	0.12319	0.04405	0.05526	0.058825	0.030535	0.03969	0.084205	0.140405	0.056475	0.111595	0.12458	0.126375	0.014425	0.08395	0.09053	0.123795	0.148385	0.10458	0.08356	0.074865	0.08128	0.041635	0.084425	0.01076	0.08375	0.080995	0.16732	0.093245	0.04774	0.091745	0.045865	0.12588	0.094825	0.222885	0.042255	0.121235	0.077185	0.14584	0.120125	0.038745	0.10886	0.099	0.12663	0.096635	0.044135	0.128855	0.097695	0.049925	0.116185
AFF2	0.0358	0.02166	0.10329	-0.00311	-0.0011	0.01289	0.00607	0.14001	-0.00753	0.07324	0.04703	-0.0229	0.00797	-0.00487	-0.04393	0.03635	0.05517	-0.01323	0.01719	0.16903	0.02383	0.10491	0.07407	0.01566	-0.02742	0.03937	0.02827	0.19441	-0.00887	0.07839	-0.005	0.01195	0.04121	0.31431	0.09056	0.06502	-0.04976	-0.02119	-0.0768	0.13508	0.00565	0.05052	-0.05447	0.20497	0.04199	0.0937	0.01569	-0.03567	0.0604
AFF3	0.026385	0.05484	0.06275	0.033745	0.040055	0.084745	0.022015	0.224575	0.01489	-0.02032	0.0213	0.11693	0.069635	-0.029515	0.02458	0.01326	0.032195	-0.005185	0.00987	0.00863	0.16421	0.018125	0.05798	-0.03561	0.00651	0.058055	0.046685	0.035745	0.05307	0.04748	0.0157	-0.016645	0.057905	-0.040035	0.01435	0.00758	0.0426	0.008695	0.000505	0.054235	0.07019	-0.00421	0.09136	0.075185	0.03158	-0.058935	0.06585	0.02011	0.044725
AFF4	0.07518	-0.02334	0.03604	-0.01321	0.05015	0.08796	0.05482	0.06216	0.07248	0.08414	0.06024	-0.01308	0.06131	0.05179	0.07872	0.01229	0.05884	0.00967	0.07841	0.06358	0.03233	0.0133	-0.00327	-0.01534	0.06597	0.01173	0.08662	-0.00979	0.04613	-0.06836	-0.04689	0.00161	0.07893	0.22345	-0.0248	0.1281	0.10066	0.13377	0.21106	-0.00792	-0.00663	0.03397	0.0311	0.04273	0.02587	-0.02221	-0.00037	0.02049	0.16608
AFG3L1	-0.03542	-0.16361	0.05402	0.13511	0.09601	-0.75728	-0.02387	-0.0971	-0.6215	-0.10402	-0.16946	0.08421	0.12992	-0.17808	-0.18928	-0.4597	0.13039	-0.13733	-0.13224	-0.08742	0.00479	-0.08821	0.22063	0.03761	0.04212	-0.00369	0.00218	-0.02701	0.00982	-0.32597	0.05586	-0.44904	0.14787	-0.2747	0.07132	-0.34105	-0.33673	-0.06854	-0.23826	0.12977	0.07794	-0.11663	0.10102	-0.1252	-0.4936	-0.05072	0.08366	-0.47886	-0.25518
AFG3L2	-0.13476	-0.216925	-0.07947	-0.070425	-0.09232	-0.153745	-0.00053	-0.61464	-0.009685	-0.284995	-0.351015	-0.315945	-0.122005	-0.04553	-0.294335	-0.17565	-0.21208	0.115825	-0.485195	-0.13365	-0.19488	0.28756	0.039915	-0.122865	-0.283405	-0.11021	-0.09538	-0.247265	-0.232765	-0.17139	-0.094635	-0.32623	-0.26862	-0.252295	0.01888	0.052105	0.19397	-0.262615	-0.253085	-0.049655	-0.25522	-0.04289	-0.204855	-0.012635	-0.08663	-0.152495	-0.09252	-0.31283	0.14568
AFM	0.00854	0.86956	0.0298	-0.14238	0.06916	-0.10644	0.04728	-0.1201	0.08413	-0.12461	-0.01407	-0.10919	-0.1287	-0.00613	0.03555	0.0146	-0.02824	-0.06585	-0.01378	-0.06288	0.03259	-0.00626	0.01702	0.07045	-0.01326	0.06861	0.0294	0.03442	-0.01799	0.00029	0.03934	0.01101	0.01929	0.14633	-0.02833	-0.05367	-0.02527	0.10119	-0.07749	-0.00997	0.00263	-0.05114	-0.0109	-0.07377	0.03419	-0.01233	0.01104	-0.01384	-0.05162
AFP	-0.0426	1.49362	0.11627	0.06723	-0.04697	-0.07793	0.07681	-0.03598	-0.04671	-0.02041	-0.08786	-0.0576	0.18105	0.00809	-0.11844	-0.29938	-0.0255	-0.03664	-0.0103	-0.0454	-0.05046	-0.0144	-0.05512	-0.19177	0.0341	0.15732	-0.00361	0.0324	-0.00204	-0.08014	-0.0021	-0.13175	0.30094	-0.177	-0.01225	-0.01742	0.01829	0.03568	0.09817	0.01575	0.27024	-0.01574	-0.06424	-0.05934	-0.02466	-0.02222	0.02346	-0.10038	-0.10226
AFTPH	0.01101	0.04479	-0.030215	0.018105	0.04435	0.03799	0.097	-0.013655	0.33082	0.04442	0.05136	0.05217	0.006725	0.27106	0.035595	0.062575	0.00732	0.004405	0.089885	-0.0326	-0.15175	0.10633	0.12723	0.043825	0.052545	-0.03103	-0.11686	0.00173000000000001	0.022635	0.0455	-0.00605	0.10012	-0.114175	0.090985	-0.042535	0.10236	0.001645	-0.09414	0.04263	0.020835	-0.04736	-0.07916	0.098665	-0.080175	-0.163935	0.02859	-0.044585	-0.078755	0.07652
AGA	-0.18942	-0.11604	-0.02079	-0.06197	-0.08346	-0.01147	-0.0291	-0.07228	0.15478	0.0651	0.20734	-0.1662	0.0816	0.05563	-0.02916	0.18803	-0.15081	-0.02202	-0.03991	0.01366	0.13858	-0.11845	-0.09101	-0.00194	-0.12092	-0.01512	0.07863	-0.23591	0.01715	-0.14111	-0.10524	0.00324	-0.10893	0.11208	-0.01721	0.35475	0.01959	0.10305	0.29075	-0.17568	-0.05665	0.14638	-0.10851	-0.24607	0.10827	-0.17451	0.03652	0.36886	0.12787
AGAP1	-0.11271	0.20201	0.13279	0.04466	0.23898	-0.25417	0.22325	0.1318	0.02557	0.06085	-0.00283	0.02322	-0.03435	0.05859	0.1249	0.09627	0.00635	0.19017	0.29735	0.04535	-0.0729	-0.01438	0.16888	-0.02172	-0.10998	-0.09099	0.11148	0.19799	-0.14812	-0.09887	-0.11325	-0.13616	-0.03861	0.37737	0.10886	-0.14729	0.22512	0.11179	-0.08004	0.16526	-0.04468	-0.09188	0.0137	-0.29693	0.07776	0.11806	0.0725	-0.17074	0.06131
AGAP2	0.01395	0.0573	0.04256	-0.00716	0.06345	0.14506	0.00303	0.09949	0.06732	0.01022	0.10897	0.1043	0.00591	0.03652	0.04066	0.11575	0.02804	0.05982	0.05837	0.0467	0.07369	0.03832	0.0173	-0.01622	0.01665	0.06429	0.02712	0.06111	0.02762	0.02205	0.02554	0.07276	0.15154	0.07917	0.05846	0.07377	0.04684	0.03173	0.05213	0.03262	0.17553	-0.00499	0.01157	0.09337	0.08925	0.01727	0.00705	0.05896	0.07112
AGAP3	-0.41711	-0.09822	0.03834	0.15586	0.21025	-0.37762	0.12591	0.04447	0.00292	-0.09915	-0.17254	0.03582	0.0722	0.44135	0.09881	0.07623	0.17832	-0.19158	-0.08398	0.09963	-0.01512	0.12871	-0.2549	0.1446	0.02538	-0.00353	0.02847	0.06484	0.00627	-0.05796	0.06229	0.11995	-0.02644	-0.07866	0.00643	-0.24145	-0.00911	0.01003	-0.2799	-0.01557	-0.0064	-0.02751	0.12582	0.23242	-0.12137	0.11545	0.08496	0.03727	0.00352
AGAP7	-0.11974	0.12035	-0.07888	-0.01822	0.22362	-0.68757	0.13461	0.25518	-0.43631	-0.07964	-0.18619	0.13282	-0.01133	-0.06074	-0.19921	-0.32369	-0.04889	-0.05387	0.18404	-0.11633	-0.06503	-0.08174	0.12741	0.03461	-0.00988	-0.15789	0.00744	0.04284	-0.06033	-0.18471	0.09429	-0.14448	-0.05129	-0.09665	-0.04025	-0.4121	0.02507	-0.04477	-0.20142	0.04039	-0.0212	-0.17384	0.06167	-0.09977	-0.42072	0.14587	-0.00208	-0.30893	-0.09962
AGBL1	0.06705	0.17181	0.09285	0.0675	0.07924	0.0297	0.0889	0.03588	0.09523	0.00981	0.09572	-0.00751	0.09189	0.12391	0.1124	-0.01475	0.05599	0.01848	0.07523	-0.00504	0.02781	0.00958	0.05808	-0.01203	0.05402	0.06556	0.01319	0.14454	0.04652	0.08195	-0.00115	0.03626	0.05869	-0.00088	0.05124	0.08165	0.08911	0.12658	0.1082	0.05211	0.00423	0.09448	0.0269	0.21776	0.07567	0.14675	0.06667	0.01922	0.0606
AGBL2	-0.2445	-0.43041	0.7174	0.04274	0.3928	-0.45539	-0.22188	0.01913	-0.1476	-0.17891	-0.18898	0.92852	0.10685	-0.08506	0.15654	-0.38275	-0.08693	-0.10744	-0.21991	0.44277	-0.11118	-0.16655	0.39794	0.22326	-0.13448	-0.01673	-0.19636	0.49857	-0.00761	-0.04948	0.21692	0.09465	-0.03807	0.12444	-0.07064	-0.40129	-0.05656	-0.43008	-0.42616	-0.05031	-0.16163	-0.22507	0.54192	-0.17468	-0.3338	-0.12235	0.43975	-0.28686	-0.39748
AGBL4	-0.15715	-0.08432	-0.2002	-0.05466	0.03095	0.03483	-8e-05	0.02072	0.05576	-0.07545	0.07991	0.01717	0.02225	-0.1191	0.16756	-0.1008	-0.11364	-0.13884	-0.12907	-0.05627	-0.06434	-0.03739	-0.17177	-0.08897	-0.19675	-0.06264	-0.12662	-0.06424	-0.11803	-0.04657	-0.06428	-0.06039	-0.0059	-0.02614	-0.02892	-0.08549	-0.12215	-0.03874	-0.06191	-0.18832	0.0998	-0.08736	-0.14507	-0.04092	-0.04833	-0.00771	-0.17452	0.04706	-0.17404
AGBL5	0.10889	-0.0856	0.10996	0.17059	0.28421	-0.18683	0.12318	-0.02527	-0.06564	-0.05963	-0.16003	-0.15484	-0.16724	0.14615	-0.05724	0.10894	0.19179	0.16061	0.10668	-0.02761	-0.06079	0.29894	0.13426	0.02292	-0.05074	-0.19105	-0.03075	0.05807	-0.06369	0.24948	0.28678	0.07547	-0.1353	-0.0088	0.14907	-0.07918	0.08964	-0.0656	-0.12658	-0.1298	-0.16184	-0.22146	-0.14393	0.02012	0.15787	-0.12459	-0.00791	-0.11145	0.21673
AGER	0.16004	0.01867	0.04111	0.1257	0.1382	-0.12303	0.08136	0.41852	-0.06573	0.01848	0.1152	0.17782	0.119	0.06687	0.09968	-0.11833	0.2441	-0.0349	0.21197	0.02351	0.03275	0.06122	0.0848	0.1979	0.04221	0.14328	0.05183	0.09784	0.09454	-0.11036	0.0783	0.04875	0.17328	-0.07839	0.06762	-0.10055	-0.11672	0.02801	-0.12192	0.04657	0.10746	0.02562	0.10935	0.08443	0.08577	0.06133	0.03832	-0.06215	-0.11174
AGFG1	-0.06761	-0.156665	-0.027465	-0.09712	-0.073685	0.265225	0.02995	0.05611	0.075755	0.09192	0.03081	-0.206035	-0.08957	0.128725	0.164675	0.081045	0.101055	-0.032855	0.165425	-0.133935	-0.01799	-0.037735	-0.078175	-0.02821	-0.06277	-0.11389	0.226155	-0.07403	-0.073615	0.14851	0.104865	-0.04037	-0.14917	0.048505	0.034725	0.01907	0.326015	0.306105	0.494225	0.14989	-0.197775	0.016745	-0.16061	-0.045905	0.016795	0.016505	-0.092095	0.054485	0.159835
AGFG2	0.03639	0.125295	-0.029285	0.071645	0.10198	0.1935	0.016005	0.028125	0.25877	-0.00939	0.047065	0.04515	0.0286	0.05941	0.207655	0.134105	-0.07004	0.11715	0.032935	0.003205	0.06163	0.00754	-0.033745	-0.025405	-0.01017	0.050895	-0.042525	-0.003195	-0.01305	-0.06567	0.00903	0.091285	0.10152	0.046855	-0.00498	0.09274	0.139695	-0.08561	-0.053495	0.07914	0.063615	0.060195	-0.020885	0.00641	0.056835	-0.025875	0.001355	0.07899	0.01325
AGGF1	0.213155	-0.19888	-0.01989	0.00254	0.079215	0.1649	-0.064605	-0.00538	0.148885	0.10879	0.07549	0.028155	0.00272	-0.1303	0.030135	-0.022665	-0.07225	-0.03145	-0.03833	0.02081	0.020155	-0.09359	-0.068735	-0.00115	0.1139	0.01897	-0.001585	0.04859	0.03314	-0.033315	-0.02429	0.109295	0.051315	0.1846	0.03137	0.108695	0.109405	-0.013745	0.2952	0.034405	0.04655	0.0179	-0.08405	-0.01955	0.002505	0.04443	-0.046715	0.02967	0.01863
AGK	-0.00062	0.19854	-0.03069	0.26568	0.1811	0.04415	0.10132	0.0891	0.11457	-0.0066	0.01335	0.09943	0.15191	0.07843	-0.0478	-0.00327	0.09873	0.03236	-0.02682	0.04194	0.06462	-0.01701	0.07366	-0.04516	-0.00137	0.22491	-0.01656	0.02052	0.09742	0.00059	0.09867	0.00827	0.20017	-0.02587	0.20497	0.02674	0.05921	-0.01047	-0.04689	0.09618	0.17416	0.03782	0.1242	0.11186	0.20226	0.03654	0.00876	-0.0489	0.01527
AGL	0.04453	-0.37851	-0.02084	0.11527	0.01694	0.06324	0.15387	-0.0905	0.10212	-0.06628	0.01551	0.02431	-0.00025	-0.07349	0.09417	-0.01125	0.21172	-0.02253	-0.02884	0.04458	-0.08244	-0.07565	0.02507	0.13675	0.1215	-0.01833	-0.05174	-0.10484	-0.01764	0.10755	0.10004	-0.07602	-0.11801	-0.01268	0.1009	0.00206	-0.02942	-0.17106	0.14075	0.17558	-0.05604	0.14908	0.07425	-0.22164	-0.01625	-0.05563	0.0299	0.14418	-0.02429
AGMAT	-0.0577	0.69362	-0.22386	-0.04089	-0.08542	0.2773	-0.02376	-0.21664	0.34768	-0.23067	0.30227	-0.34033	-0.22718	0.06751	0.15752	-0.09858	-0.049	0.04621	0.05927	-0.00578	-0.19836	0.02981	-0.07988	-0.09029	-0.17074	-0.26005	-0.08928	-0.08996	-0.16224	-0.02485	0.16195	0.28618	-0.29594	-0.19122	-0.06481	0.59337	0.13534	0.03094	0.30746	0.06009	-0.19466	0.3319	-0.26997	-0.02412	-0.07356	-0.09941	-0.11635	0.06965	0.1301
AGPAT1	0.01391	0.19668	-0.10545	0.1432	0.06545	-0.15698	0.03018	0.26813	0.03102	0.12963	-0.08889	0.02888	0.02382	-0.03758	0.04337	0.17951	0.15325	0.03057	0.31195	-0.12781	0.02976	0.21811	-0.14485	0.08164	-0.03543	-0.00241	-0.01272	-0.05002	0.13953	0.1262	0.17518	-0.18087	0.02241	0.1414	-0.03059	0.32808	0.02129	-0.01964	-0.05231	-0.13598	0.0032	0.15904	0.01652	-0.2354	0.03413	-0.0368	-0.13802	-0.10617	0.01323
AGPAT2	-0.28623	0.38508	0.17318	-0.31358	-0.7773	-0.17709	-0.14955	-0.08154	0.12443	-0.03934	0.03587	-0.17434	-0.37741	0.31204	-0.53244	0.14757	-0.43632	-0.25975	0.16175	-0.19459	-0.2505	0.11051	-0.30632	-0.13398	-0.11214	-0.38468	-0.16254	0.35414	-0.24808	-0.30244	-0.27768	-0.13859	-0.34267	-0.09406	-0.43837	0.46665	-0.30417	0.05454	0.17304	-0.18901	-0.3924	-0.17843	-0.35241	0.04356	-0.18827	0.2377	-0.10393	0.3148	0.06651
AGPAT3	-0.13439	0.00195500000000001	0.11585	-0.0224	0.0029	-0.06774	0.033345	-0.01605	0.150975	0.02633	0.181945	0.03868	-0.00888	0.17036	0.04023	0.111245	-0.14943	-0.089675	0.197695	0.04454	-0.028895	0.09616	0.138685	-0.03847	0.085575	-0.00275	0.107815	0.124175	-0.076785	0.01826	-0.070975	0.178905	-0.00487	0.284235	-0.099555	0.17101	0.005655	0.117535	0.23485	0.020585	0.03839	0.12827	0.09579	0.098545	-0.10662	0.10147	0.078915	0.04316	-0.02001
AGPAT4	0.26252	0.29675	0.06371	0.10754	0.12279	-0.13085	0.10182	0.37036	0.16195	-0.09707	0.00582	0.00515	0.03511	-0.08469	-0.03812	0.10468	0.05626	0.00641	0.04302	0.07035	0.15309	0.11699	0.20769	-0.00683	-0.02603	0.24523	0.07757	0.15228	0.11421	0.17406	0.0871	0.05811	0.21843	0.12948	0.13616	0.33284	-0.00188	0.09609	-0.02349	-0.02841	0.15388	0.03797	0.11357	-0.01121	0.0177	0.11082	0.11388	-0.0035	0.0597
AGPAT5	0.11475	-0.16455	0.0313	0.02166	-0.05276	0.14867	-0.17308	-0.22085	-0.03594	-0.0546	0.01048	-0.14705	-0.12869	-0.08272	-0.03835	0.06725	0.05019	0.13486	-0.07386	-0.0241	-0.05886	-0.07736	0.01471	0.00023	-0.03083	-0.11537	0.3103	0.00562	-0.0463	0.05309	-0.05884	0.125	-0.24435	-0.06584	-0.12561	0.22166	0.12862	0.10093	0.23364	-0.01732	-0.29983	0.12917	-0.12794	-0.01738	0.1554	-0.1266	0.06911	0.06199	0.03438
AGPAT6	0.47436	-0.05516	-0.01504	-0.13087	-0.16045	-0.31524	-0.25435	-0.26309	0.07646	-0.09068	-0.32055	-0.21511	-0.10501	-0.26569	-0.23751	-0.12322	-0.09977	-0.00039	0.00154	-0.1576	-0.12732	0.27189	0.00037	0.24171	-0.20783	-0.03433	-0.02745	-0.01049	-0.13752	-0.09596	-0.0977	-0.32499	-0.14185	0.09772	-0.20994	-0.05733	-0.15497	-0.00194	0.02899	-0.12158	-0.19984	-0.12912	-0.03452	-0.31747	-0.1581	-0.10187	-0.10826	-0.09169	-0.12307
AGPAT9	0.14571	0.06224	0.05044	-0.02282	-0.05233	-0.0818	0.13126	0.2625	-0.07791	-0.04703	0.30829	0.23447	0.47396	-0.02458	0.09696	-0.0829	-0.0633	-0.07155	-0.0629	-0.0264	0.09184	0.07568	-0.12627	-0.08932	-0.08737	0.354	0.03376	-0.03963	0.09112	-0.09735	-0.03004	0.04615	0.45269	0.05543	0.05691	0.05628	-0.07464	-0.03789	0.16398	-0.02455	0.41752	-0.09803	0.16688	0.02119	0.05894	0.08054	0.03758	-0.0914	-0.06985
AGPS	-0.03183	0.141755	-0.000880000000000001	0.015085	-0.071465	0.192675	0.136955	-0.01741	0.013055	0.025115	0.16406	-0.203475	-0.0467	0.136935	0.056205	0.041015	0.011865	0.055175	-0.04168	-0.011245	0.059405	-0.13273	-0.029445	-0.008425	-0.03048	-0.087855	0.04862	-0.03383	-0.04744	0.022125	0.09876	0.085725	0.009785	0.08678	-0.009115	0.413975	0.10984	0.08614	0.185335	0.055455	-0.1255	-0.0249	-0.143625	0.14966	0.0443	-0.117885	-0.0097	0.074755	0.197385
AGR2	-1.12599	-1.12606	0.22847	-0.75641	-0.97852	-1.13134	-1.04409	-0.81424	-1.21528	0.5229	1.37486	0.09811	-1.0332	-0.73546	-0.90513	-1.03305	-0.80243	-0.81605	-0.97551	-0.82352	-0.60995	-0.91238	-0.00929	-1.35206	-0.62574	-1.05286	-1.11757	0.23903	-1.17353	-1.2956	-0.78687	-0.81688	-1.11781	0.32574	-0.35316	1.38553	-1.15516	-1.19391	0.62482	0.23247	-1.02202	-0.91634	-0.26831	-1.16544	-1.0097	-1.0564	-0.13686	-0.61583	-0.53003
AGR3	-0.56731	-0.88365	0.48494	0.21564	-0.37404	-0.61971	-0.28374	-0.2832	-0.75661	-0.36508	0.92178	0.45697	-0.50156	-0.21281	-0.43213	-0.47324	-0.02932	-0.23409	-0.37753	0.24919	-0.14863	-0.53979	0.34001	-0.51222	-0.06697	-0.53285	-0.46329	0.1427	-0.43181	-0.61915	-0.01531	-0.18653	-0.71578	-0.25539	-0.33375	1.213	-0.6216	-0.73526	0.13967	0.26738	-0.58706	-0.39517	0.42355	-0.48279	0.1348	-0.44005	0.32082	-0.56053	-0.43651
AGRN	0.12265	0.03927	0.0098	0.04357	0.10757	0.02911	0.0495	-0.09287	0.12769	0.09122	-0.01679	-0.12335	-0.09836	0.09014	-0.01275	0.04162	0.04209	0.00557	0.21586	-0.05122	-0.03979	-0.00545	0.04061	0.04571	0.03173	-0.1281	-0.05574	0.0484	-0.00294	0.12153	0.10153	-0.11963	-0.07678	0.08451	0.0634	0.02837	0.17972	0.08311	0.22895	-0.00859	-0.00507	0.03205	-0.14543	0.10863	0.14266	0.03184	-0.02751	0.15655	0.09633
AGRP	6.99999999999997e-05	0.11102	-0.03652	0.02969	0.00952	-0.041665	0.06475	-0.03408	0.015145	0.03389	0.19696	-0.009005	-0.047555	0.021105	0.05997	-0.004855	-0.01117	-0.05291	-0.052485	-0.09758	0.00162	-0.07214	0.04532	-0.07949	-0.015085	-0.02314	0.076395	0.06202	0.116835	-0.0512	-0.00889	-0.02232	0.185155	-0.008505	-0.003475	-0.076295	-0.00929000000000001	0.00105	-0.00332	0.010665	0.075135	-0.08016	0.127975	0.20044	0.02438	0.034975	0.007905	-0.1611	-0.04316
AGT	-0.20001	1.47348	-0.16186	0.24865	0.13511	0.37425	0.85387	0.18455	0.27289	0.03372	-0.03498	0.51861	0.08683	-0.09302	-0.10424	-0.19795	-0.28474	-0.23221	-0.07534	0.25038	-0.08708	-0.11031	0.22465	-0.42442	0.04653	0.07789	0.09952	-0.13345	0.45858	0.14092	0.53304	-0.19521	-0.16003	-0.31532	0.13282	-0.16537	-0.26103	-0.32125	-0.14181	0.57776	-0.04653	-0.15231	0.41976	-0.25888	-0.04516	0.43592	0.14282	-0.01415	-0.02537
AGTPBP1	0.25929	-0.19762	0.0091	-0.03849	-0.12658	-0.15179	0.01239	-0.13831	0.20948	-0.2187	0.04359	-0.08538	-0.11208	0.01542	-0.20709	-0.2538	-0.10487	-0.21639	-0.30662	0.01743	-0.12288	-0.10896	-0.36165	0.1211	0.058	-0.13864	-0.08453	0.09396	-0.04213	0.16117	0.18151	0.30345	-0.25998	-0.02459	-0.00543	0.06005	0.01414	0.01943	0.04231	0.09759	-0.26986	-0.15292	-0.09464	-0.33984	-0.39314	-0.00736	-0.00639	0.22653	-0.30392
AGTR1	-0.0756	0.75852	-0.03877	0.03804	0.01542	0.03621	0.06206	-0.09596	-0.00053	-0.02306	0.08652	-0.00737	0.08498	-0.02126	-0.02899	0.06924	-0.02361	0.01523	-0.02813	-0.04571	0.11476	0.02858	-0.03746	0.03918	0.01557	0.11173	0.02526	0.02474	0.06456	0.02179	-0.00757	-0.052	0.16867	0.05218	0.0234	0.02839	0.02339	0.03028	0.00847	-0.00894	0.07726	0.04099	0.03856	0.12126	0.22222	0.04764	0.06602	-0.10524	0.00332
AGTR2	0.29153	-0.03727	0	-0.20377	0.07456	-0.03533	-0.07331	0.05129	0	0.05282	-0.07022	-0.11796	0.01393	0.10188	0.02881	-0.00412	0.02623	0	0.05096	-0.04852	0.08373	0.0618	0.0932	0	0.06928	0.02471	-0.0021	0.0739	0	0.0843	-0.09954	-0.02726	0	0	0.10752	0	-0.03791	0	0.03914	0	0	-0.02144	0.27454	0.07355	0.03595	0.04864	0	-0.06696	0.06948
AGTRAP	0.032805	0.124815	0.082385	0.024775	0.095135	0.1327	0.040905	0.090055	0.31861	0.045305	0.148245	0.05682	-0.077035	0.108025	-0.069745	0.095445	0.065015	-0.02601	0.181275	0.04011	0.016555	0.17863	0.20027	0.073	0.101765	-0.03019	0.07799	0.176315	0.0453	0.05663	0.08487	0.046005	0.05181	0.15795	-0.027015	0.03657	0.07931	0.21651	0.129845	0.05379	-0.037095	0.037605	0.06669	0.14959	0.209495	0.06348	0.034465	0.094795	0.17199
AGXT	-0.14635	0.21747	-0.07265	-0.01535	-0.0445	-0.14242	-0.01948	-0.01614	-0.08038	0.03147	-0.08009	-0.11707	-0.07176	-0.07794	-0.02551	-0.08703	-0.07145	-0.06181	-0.04295	-0.01062	-0.02796	-0.01032	-0.01107	-0.01424	-0.05531	-0.06819	-0.06224	-0.04267	-0.05013	-0.0866	0.01292	-0.06954	-0.0151	-0.00932	-0.08598	0.02774	-0.08236	-0.07335	-0.07217	-0.06808	-0.12379	-0.11072	-0.07713	0.11821	-0.0395	-0.0651	-0.07254	-0.05866	-0.06688
AGXT2	0.12175	-0.04105	-0.00653	-0.03592	-0.08889	0.04585	-0.03209	0.01993	-0.14862	-0.03319	-0.05778	-0.15909	-0.00937	0.02165	-0.0405	-0.03572	-0.00141	-0.0184	-0.03999	-0.18796	-0.00918	-0.13743	-0.04343	-0.03359	-0.00248	-0.11329	-0.03294	0.02071	-0.0294	-0.02551	-0.13934	-0.00484	0.00412	0	0	-0.04764	-0.06925	-0.18249	-0.04307	0	-0.00754	-0.0552	0.04425	0.00951	-0.03931	0.0591	0.02143	-0.07364	0.01545
AGXT2L1	0.18771	-0.15297	0.02116	0.05827	0.14071	0.04442	-0.02635	-0.041	0.09587	0.0203	0.00804	-0.06991	0.06797	0.05464	-0.02363	0.01501	-0.08671	-0.02947	0.2522	-0.14611	-0.00649	-0.0553	0.34586	-0.05456	-0.00081	-0.1395	-0.0569	0.15145	0.01192	0.02688	-0.02578	0.0187	-0.01531	-0.0597	0.04832	-0.08111	-0.03307	-0.10118	0.01733	0.04773	0.06971	-0.07811	-0.03077	-0.0629	-0.01903	0.06783	0.09124	-0.06446	0.01315
AGXT2L2	-0.09783	0.0086	0.06688	0.00443	0.04266	-0.21693	0.12645	0.0997	-0.16105	-0.08034	0.00996	0.13653	0.12329	0.03518	-0.10569	-0.08679	-0.00256	0.14064	0.06853	0.03844	0.09336	-0.08677	-0.08814	-0.158	0.07289	0.10419	0.13833	0.03683	0.15247	-0.19811	0.15506	-0.08197	0.11516	-0.10031	-0.03762	-0.12267	-0.14128	0.04149	-0.18854	0.07214	0.1166	-0.03473	0.16363	0.09119	0.08154	0.07745	0.08986	-0.21341	-0.07002
AHCTF1	-0.0755	0.04896	-0.17837	-0.07345	-0.10002	-0.02794	-0.08127	0.00729	-0.00716	-0.03927	-0.18862	-0.15399	-0.04956	-0.03151	-0.19047	0.00331	-0.07569	0.05825	-0.08122	-0.15282	-0.01922	-0.13849	0.09109	-0.17215	-0.16576	-0.0118	-0.09542	-0.10507	-0.17221	-0.23092	0.16888	-0.23179	-0.01847	-0.02373	0.09583	-0.05609	-0.04581	-0.00746	-0.0034	-0.11768	-0.08699	0.08584	-0.18201	0.0957	-0.14759	0.00687	-0.22214	-0.0689	-0.02264
AHCY	-0.04538	-0.01736	-0.04161	-0.14995	-0.10199	0.26927	-0.04397	-0.14386	-0.20141	-0.20266	-0.21779	-0.17606	-0.2519	0.06667	-0.18441	-0.0489	-0.06835	0.09569	-0.17605	-0.06556	-0.24436	-0.1024	0.09909	-0.21156	0.01225	-0.19957	-0.17138	0.14051	-0.27396	-0.08667	0.06473	-0.28769	-0.34187	-0.15278	0.04111	-0.02307	0.10909	-0.2171	0.09923	-0.05278	-0.25612	0.09241	-0.43117	-0.03307	0.01084	-0.22601	-0.06971	-0.07409	-0.05741
AHCYL1	-0.26539	-0.137205	0.13456	0.09986	-0.127315	0.287715	0.1674	0.14117	0.460285	0.00247	-0.071645	0.0994	-0.124415	-0.12577	-0.088765	0.172055	0.049815	0.0226	0.22941	0.108615	-0.09502	0.0824	-0.13871	0.099825	-0.06958	-0.09796	-0.087485	0.082665	-0.024955	-0.00964	0.155965	-0.149025	-0.09888	0.17702	0.040125	-0.02011	-0.27392	-0.04562	0.26796	0.25695	-0.10952	0.058695	-0.02021	-0.17272	0.076695	0.22452	0.095435	-0.071935	0.2947
AHCYL2	0.18131	0.19744	0.14226	0.07753	0.0497	0.05946	0.08794	0.06134	0.02561	0.09722	0.23387	-0.0147	-0.01446	0.10809	0.057	0.085	0.09963	0.10886	0.05811	0.04761	0.07103	0.07113	0.12219	-0.00895	-0.01321	0.06359	0.03183	0.01185	0.03163	-0.03902	0.06236	0.07091	0.06887	0.11901	0.0343	0.35358	0.04456	0.01551	0.18852	0.02875	0.01023	0.09187	-0.00202	-0.06058	0.08018	-0.00624	-0.01911	-0.05603	0.09595
AHDC1	-0.10387	-0.20094	-0.15169	0.13199	0.34792	-0.11248	0.07334	0.24265	0.43847	-0.0047	0.1489	0.18549	0.15199	-0.20905	0.06427	0.13792	0.01585	-0.19568	0.0692	-0.05732	0.21359	-0.00622	-0.13149	0.14797	0.11105	0.15718	-0.04202	0.10074	0.06054	0.152	0.18308	0.05443	0.27736	0.15742	0.18972	-0.17125	0.02895	-0.06573	-0.2879	0.19777	0.29299	-0.04285	0.10558	0.07139	0.21728	0.25793	-0.0108	0.13514	0.19736
AHI1	0.02267	-0.26646	0.05079	0.2709	-0.03715	-0.05356	0.11236	-0.10987	-0.13644	-0.0087	-0.09143	0.1721	0.11314	-0.01873	-0.11684	-0.13427	0.02717	-0.00537	-0.25135	0.06855	-0.0353	-0.0456	-0.06568	0.05631	-0.11495	0.09631	-0.07877	0.05198	0.00936	-0.11082	-0.04289	-0.14885	-0.03561	0.18654	0.07738	-0.0906	-0.03136	-0.04839	0.10095	0.13062	0.00739	0.10033	0.06564	-0.11505	-0.0941	-0.02786	0.0105	-0.06307	-0.03416
AHNAK	-0.496195	-0.3598	0.01926	0.17038	-0.35614	-0.17698	-0.054295	-0.162935	-0.112065	-0.18843	0.072505	0.14684	-0.05215	-0.3364	-0.018805	0.08546	-0.119775	0.18712	-0.0515	-0.073835	-0.04327	-0.05647	-0.0124	0.117135	-0.082495	-0.12434	-0.170195	0.13012	0.02202	-0.240455	-0.236055	0.283025	-0.022205	-0.08713	-0.10508	0.05804	0.14783	-0.183955	-0.15582	0.06897	-0.054055	-0.061335	0.233475	0.200115	-0.187845	-0.09686	-0.021875	-0.030795	-0.18069
AHR	-0.57956	-0.18109	-0.00605	-0.06644	-0.20995	0.06718	0.02475	-0.3117	0.12336	0.25932	0.0729	-0.15526	-0.33102	-0.18063	-0.02408	-0.02696	0.06893	0.54727	-0.26997	0.12976	0.02779	-0.18552	-0.1376	0.07347	0.181	-0.3538	0.00732	-0.36413	0.12795	0.05884	0.25296	0.17698	-0.34087	0.27314	0.06381	0.32214	0.13649	0.081	0.3135	0.2082	-0.41209	-0.06136	-0.099	0.05785	-0.25453	0.05582	0.01779	-0.15075	0.09553
AHSA1	-0.03418	-0.04127	0.07329	0.05409	-0.00557	0.42343	-0.22082	-0.63154	-0.01067	-0.19916	-0.33885	0.0926	-0.03716	-0.13827	0.05762	-0.00192	-0.00604	-0.02711	-0.57762	-0.03584	-0.22522	-0.20477	0.10079	-0.14247	-0.015	0.00173	0.01853	-0.00848	-0.20871	-0.04932	-0.22934	-0.45464	-0.08707	-0.00203	-0.03893	0.09177	-0.01173	-0.12981	-0.00945	0.0249	0	0.2952	-0.02398	0.04984	-0.00389	-0.24264	-0.04812	-0.0382	-0.11307
AHSA2	0.021	-0.15541	-0.06934	0.22623	0.21415	-0.91316	0.25539	-0.04342	-0.50983	-0.30113	-0.12048	-0.08649	-0.18575	-0.03417	0.09001	-0.5294	0.04672	0.30192	-0.0264	-0.10795	-0.1343	0.01339	0.04722	-0.07422	-0.11586	-0.07975	0.1723	0.00865	0.26287	-0.38642	0.13357	-0.162	-0.13145	-0.64935	0.05304	-0.48732	-0.4808	-0.10632	-0.55996	-0.12279	-0.16263	-0.30497	0.06519	0.18187	-0.49328	-0.06946	0.0494	-0.59368	-0.38127
AHSG	0.18404	1.71991	0.03689	-0.03364	0.16536	0.05088	0.03318	0.14245	-0.00965	0.05808	0.11097	0.02434	0.08699	0.04411	0.07846	-0.01434	0.08659	0.05587	0.02152	0.00711	0.09406	0.07402	0.09469	0.03894	0.01171	0.0723	0.07649	0.10233	0.04743	0.05958	-0.00732	0.13907	0.10755	0.03105	0.09021	0.02782	-0.01963	-0.01434	0.0685	0.0558	0.10432	0.08363	0.04487	0.0705	0.0751	0.06375	0.09194	-0.07812	0.00569
AICDA	0.06803	0.0912	0.03855	0.05634	0.03318	0.07536	0.04776	-0.03022	0.01328	0.04642	0.00597	0.01012	-0.03006	0.02781	0.13594	0.03875	0.04651	0.00977	-0.04055	-0.00305	0.01966	0.08843	0.09323	-0.01076	0.03569	-0.0435	0.11551	0.03694	0.02491	-0.05843	0.09618	0.0914	0.06348	0.02549	0.03227	0.03279	0.04121	0.04521	0.06969	-0.00059	-0.04259	0.05741	0.00266	0.02322	0.02992	0.075	0.0912	0.06571	0.14107
AIDA	-0.07226	-0.00814	-0.0576	-0.00852	-0.07034	0.26134	0.10159	-0.03224	0.00445	0.08829	-0.03925	-0.03671	0.00706	0.09878	-0.06876	-0.01004	-0.07012	0.11651	-0.08009	-0.05044	-0.09545	-0.04317	-0.01707	-0.1236	-0.0095	0.0193	0.11669	-0.06551	0.0091	-0.03761	0.15049	-0.30657	-0.04011	-0.15662	0.09204	-0.0067	0.22543	0.05849	-0.11898	0.09718	-0.04078	0.17061	0.022	-0.05457	0.01138	0.02992	-0.04981	0.09406	-0.01441
AIF1	-0.20864	0.1078	-0.19542	-0.28883	-0.72302	0.14675	0.40914	-0.27355	-0.06036	-0.04992	-0.23834	-0.13912	-0.45681	-0.13971	-0.04522	0.20815	0.18169	-0.19093	0.10094	-0.09288	0.11863	0.27041	-0.52473	0.15384	0.0977	-0.34141	0.55659	-0.60511	0.13286	0.2	-0.06196	0.20715	-0.2595	-0.52446	-0.41922	-0.46606	0.02074	0.50561	-0.18393	0.12813	0.01898	-0.03929	0.22054	0.32041	0.14922	0.0108	0.1285	0.14332	0.07756
AIF1L	-0.13632	-0.35166	-0.085035	0.080315	-0.155145	-0.148555	-0.489805	-0.220595	0.127015	-0.247645	-0.390435	-0.383355	-0.49004	0.40017	0.13263	0.372675	0.060875	0.03467	0.001835	0.17611	-0.145585	0.172065	-0.23247	0.14488	-0.307905	-0.55781	-0.14397	0.171285	-0.131975	0.06243	0.129425	0.390395	-0.565945	-0.29813	0.15393	-0.64677	-0.094505	-0.22289	0.28008	-0.42479	-0.47851	-0.26443	-0.271425	0.149055	-0.00331	0.09978	0.14506	0.380965	-0.097695
AIFM1	0.03259	-0.11617	-0.01141	-0.13439	-0.09088	0.36332	-0.02051	-0.34505	0.27605	-0.09349	-0.30196	-0.20511	-0.46186	0.04416	0.31351	-0.07155	0.25219	0.35597	-0.12381	-0.10289	-0.25322	0.04805	0.39786	0.06622	0.1087	-0.51515	-0.23838	-0.12615	-0.11623	-0.21296	0.24675	0.14691	-0.53709	-0.04147	0.11652	-0.18342	-0.01086	-0.25768	-0.00725	0.03098	-0.45761	0.40387	-0.26676	0.16601	0.05816	-0.10595	-0.03931	-0.14001	0.20702
AIFM2	-0.1223	0.27113	-0.1164	-0.11191	-0.09543	0.11466	-0.17908	-0.26886	0.05552	-0.14126	-0.02863	-0.05838	-0.18215	0.03508	0.14846	-0.07281	-0.24919	-0.02264	-0.04685	-0.08698	-0.06544	0.00306	-0.1762	-0.06117	0.045	-0.13232	-0.08482	-0.05562	-0.13327	-0.02967	-0.09817	-0.11789	-0.0348	0.17559	-0.11236	0.16251	0.11476	0.03092	0.01222	-0.11137	-0.12193	-0.03675	-0.08002	-0.16202	0.02078	0.14138	-0.1013	0.13961	0.05725
AIFM3	-0.09175	0.29805	-0.07727	-0.0744	-0.03876	-0.03912	0.00742	-0.03816	0.13369	0.05405	-0.01487	-0.06695	-0.02002	0.03684	0.00673	0.06362	-0.05253	-0.02106	-0.1198	0.03345	0.10459	-0.0259	-0.01785	-0.12821	-0.01542	-0.04095	-0.01222	-0.02203	-0.04555	-0.1208	-0.00102	-0.04749	-0.02547	0.03043	-0.00561	0.00173	0.06099	-0.04893	-0.00684	-0.02491	-0.07322	-0.01725	-0.05748	-0.00577	0.0579	-0.0246	-0.05904	-0.01381	-0.00932
AIG1	-0.13455	-0.42972	-0.04386	0.02547	-0.01901	0.18167	0.12342	0.27849	-0.04108	-0.32617	-0.03278	0.04643	0.17511	0.02328	-0.26043	0.00732	-0.1769	-0.35984	-0.03216	0.17777	-0.04318	-0.08749	-0.17231	-0.28872	-0.07265	0.12106	-0.12318	-0.02574	0.01418	-0.10051	-0.22412	-0.03253	0.09628	-0.00041	0.02993	0.20699	0.0583	-0.2518	0.23918	-0.11487	0.11543	-0.27026	-0.03922	-0.21843	0.09033	-0.25061	0.08196	-0.2752	-0.10876
AIM1	-0.13148	-0.17463	0.20838	-0.04628	-0.42455	0.20209	0.30375	-0.11919	0.11339	0.00446	0.25523	-0.0443	-0.16558	0.22826	0.12566	-0.12433	-0.06427	-0.16199	0.06721	0.12661	-0.09465	-0.02331	-0.08246	0.15838	-0.11546	-0.16479	0.00152	0.09528	-0.1167	-0.00859	0.05273	-0.02897	-0.23898	0.43449	-0.33428	0.43643	0.26212	0.24336	0.42846	0.02287	-0.28545	-0.01206	-0.03539	0.47566	-0.1007	0.00455	0.137	-0.07362	-0.01571
AIM1L	-0.02203	0.02296	0.00438	0.04875	-0.001855	-0.104505	-0.011125	-0.03255	-0.021985	0.183065	0.160125	-0.20138	-0.15682	0.008605	-0.039355	0.19652	0.03862	-0.1202	0.06104	-0.072645	-0.179725	0.01474	0.122895	-0.12311	0.19549	-0.1947	-0.07194	0.143805	-0.210945	-0.092525	-0.030055	-0.023995	-0.18199	0.11788	-0.009585	0.30102	-0.03041	-0.07785	-0.00733	-0.031605	-0.1961	-0.08992	-0.170715	-0.003485	-0.018285	-0.01115	-0.018835	-0.036985	0.06547
AIM2	-0.24049	-0.15942	-0.24075	-0.14331	-0.17556	0.75587	0.06869	-0.13493	-0.05826	-0.12028	-0.14106	-0.05671	-0.22553	-0.13523	0.14555	-0.21911	-0.00138	0.14666	0.13909	-0.20845	0.01289	0.18424	-0.23143	-0.23156	-0.08987	-0.21266	-0.02573	-0.22203	-0.09754	-0.08211	-0.05819	-0.02328	-0.25214	-0.3303	-0.28806	-0.30792	0.23082	0.16154	-0.27332	-0.14963	-0.03303	0.03827	-0.18404	0.36161	-0.26728	-0.02584	-0.20112	0.17112	0.10994
AIP	-0.01646	-0.0674	0.00243	0.02161	0.0115	0.06238	-0.1285	0.08117	0.02157	-0.10974	-0.10044	0.03517	0.15781	0.10315	-0.12297	0.18038	1.84e-06	-0.06643	6e-05	-0.00783	0.0618	-0.04528	-0.05383	-0.00988	0.00941	0.14834	0.0228	-0.02945	0.11103	-0.15792	-0.10708	0.01946	0.19609	-0.2066	0.05786	0.02291	-0.25335	-0.06241	-0.25672	-0.07392	0.11861	0.01657	0.04428	0.05532	0.1637	-0.11465	0.00919	-0.01089	-0.01967
AIPL1	-0.00891	-0.04478	0.0246	-0.02171	0.02755	-0.03201	-0.07863	-0.00889	0.04556	-0.05848	-0.00076	-0.00087	-0.0596	0.02523	-0.02567	-0.00758	-0.04051	0.00913	-0.01503	-0.02813	-0.04424	-0.01608	0.05477	0.00524	0.03988	0.03521	-0.01113	-0.08683	-0.00738	-0.04952	0.0066	-0.06513	-1.07e-07	-0.12474	-0.00613	0.03684	0.05523	-0.05973	0.0837	0.05116	-0.07194	-0.05784	0.01379	0.0021	0.04152	-0.10091	-0.01629	0.01448	0.00758
AIRE	0.03778	0.02573	0.03386	0.04595	0.02153	0.06001	0.01062	0.04691	0.03971	-0.03556	0.14281	0.11657	0.06753	0.14641	0.02317	0.025	0.00745	0.0375	0.06249	0.001	0.089	0.06505	0.01252	0.06014	0.0127	-0.00485	0.07031	0.02038	0.00667	-0.00282	0.02151	0.06264	0.00364	0.02053	-0.01547	0.06271	0.04939	-0.01675	0.03228	-0.03904	0.04158	0.0147	0.07481	0.07506	0.05392	0.03324	-0.00319	0.06474	0.0239
AJAP1	-0.12439	-0.06895	-0.1087	0.21789	0.11773	-0.10903	0.04562	-0.00643	-0.09755	-0.00024	0.01759	0.00301	0.07843	0.04059	0.44912	-0.0714	-0.06663	-0.17423	0.22178	-0.0954	0.00808	-0.05184	-0.09578	-0.14715	0.35877	0.19102	0.2964	-0.02254	0.03453	-0.11112	-0.00612	0.0655	0.04796	-0.10696	-0.16313	-0.09646	-0.08143	0.16054	-0.17191	-0.1984	0.10888	0.07364	-0.08622	-0.04381	0.01359	0.0513	-0.0037	-0.04986	-0.14399
AK1	-0.12118	-0.12817	-0.06083	-0.16997	-0.22666	0.17604	0.04212	0.04486	-0.28491	-0.17639	0.25076	0.36175	0.18232	0.02677	-0.09538	0.23591	-0.0862	-0.33374	-0.03181	-0.09319	0.05313	-0.18429	0.14905	-0.30017	-0.0475	0.16858	-0.02669	0.06458	0.07081	-0.20932	-0.15768	-0.19182	0.18629	-0.21987	-0.26711	0.1332	-0.25955	-0.08456	0.06281	-0.32273	0.35079	-0.05716	0.18932	-0.18605	-0.0455	-0.06779	0.11487	0.00165	-0.15604
AK2	-0.01273	0.03537	-0.02676	0.05323	-0.00107	0.119	0.07542	-0.1104	0.21588	-0.12212	-0.15512	-0.16148	-0.15507	-0.0108	0.15445	0.19342	-0.08134	0.16665	0.06774	-0.00291	-0.14051	-0.08076	-0.09208	-0.13054	0.13032	-0.12906	0.06677	0.01156	0.08038	0.08764	0.18179	0.13046	-0.13719	-0.09487	0.00437	0.1498	-0.05982	0.0735	0.24429	0.09558	-0.10073	0.17576	-0.18438	0.01102	0.42029	-0.18905	-0.0542	0.1826	0.22286
AK3	-0.04007	-0.12673	-0.01918	-0.0491	-0.04843	0.01661	-0.18167	-0.04418	0.03396	-0.0843	-0.0468	-0.05553	0.05775	0.15234	-0.10456	0.06016	-0.25163	0.17488	-0.24029	-0.15176	0.01507	-0.09576	-0.1305	0.00593	-0.17893	0.07395	-0.14673	0.32575	-0.14295	-0.04116	0.09879	0.20186	-0.03781	0.08963	-0.10426	-0.10956	0.04106	-0.18156	-0.09003	-0.04511	-0.02563	-0.09258	-0.22817	-0.23125	-0.18381	-0.09996	0.11858	-0.18484	0.02205
AK3L1	-0.01811	-0.16123	0.09864	-0.30591	-0.10089	0.26622	-0.02059	-0.41401	0.14733	-0.26835	-0.01928	-0.12854	-0.30117	0.01724	-0.00481	0.27739	0.08564	-0.00761	-0.08464	0.08655	-0.24642	0.25311	0.12905	-0.22743	-0.01196	-0.35117	0.11308	0.22219	-0.21028	-0.13	-0.11899	-0.03124	-0.3723	0.47688	-0.31971	0.52265	-0.15632	0.00207	0.05749	-0.12866	-0.43793	-0.01743	-0.15102	-0.28383	-0.02483	-0.13194	0.05967	-0.20543	-0.00194
AK5	-0.29819	-0.392	-0.04028	-0.12197	-0.22795	-0.42909	-0.13882	-0.1728	-0.18592	0.12507	-0.0657	-0.22404	-0.07898	-0.28279	0.10844	0.13769	-0.05731	-0.14758	-0.26454	-0.00314	-0.14884	-0.15315	-0.32704	0.13721	0.24859	-0.08236	-0.10998	-0.19963	0.15814	0.07579	-0.17228	0.09135	-0.26249	-0.25384	-0.22527	-0.21166	-0.36513	0.13663	-0.36014	-0.31844	-0.15285	-0.12476	-0.03459	-0.36973	0.07773	-0.02002	-0.13453	0.14714	-0.0958
AK7	-0.12327	-0.0652	0.50801	0.05635	0.0633	-0.14011	-0.13069	0.0258	-0.18426	0.0034	-0.07342	0.45279	-0.06994	0.009	-0.05102	-0.00784	-0.15821	-0.05271	-0.08218	0.37172	-0.0842	-0.00936	0.33487	-0.18627	-0.108	-0.19725	-0.09602	0.47468	-0.09859	-0.12123	0.03719	-0.05462	-0.12564	0.38022	-0.14834	0.26451	-0.03019	-0.20778	0.58949	-0.12809	-0.22963	0.04406	0.31496	0.16584	-0.05153	-0.16297	0.21749	0.04107	-0.16302
AKAP1	0.34614	0.2637	0.00623	0.04325	0.01218	0.15755	-0.0027	-0.09921	0.02355	0.14321	0.33156	0.29624	-0.00317	-0.12632	0.01855	-0.05276	-0.00581	-0.00684	-0.02551	0.07971	-0.08494	0.02124	-0.05333	0.15494	0.00236	-0.04424	-0.29141	0.03943	-0.07345	-0.12084	-0.01983	-0.08884	-0.05565	0.21739	-0.13466	0.26158	0.0718	-0.08192	0.20704	-0.03354	-0.0122	0.16126	0.24647	0.29021	-0.12259	-0.00992	-0.01936	0.07638	-0.01223
AKAP10	0.04682	0.04561	0.17758	0.10262	0.00241	-0.0107	0.15153	-0.04492	-0.0484	0.13405	-0.02816	0.06706	0.17684	0.08044	-0.08251	-0.06555	0.06162	0.07524	-0.02151	0.04586	0.10648	0.15057	0.04229	0.07436	0.07972	0.18513	0.09678	0.22281	0.21404	0.03649	0.07632	-0.09682	0.25235	0.12902	0.02598	-0.09532	0.1912	0.08038	0.19196	0.03416	0.17361	0.06708	0.22548	-0.04195	0.12805	0.06858	0.02847	-0.06225	0.03863
AKAP11	0.08951	-0.14097	0.03097	0.00464	-0.07816	0.20342	0.15467	0.23675	-0.06803	0.05968	0.3129	0.29191	0.29227	0.08835	0.01545	-0.08767	0.01766	0.08498	-0.0335	0.21154	0.17628	-0.15258	-0.17132	0.25973	0.11782	0.29771	0.02767	0.13003	0.17365	0.03593	0.02351	0.31491	0.27544	0.17446	0.01873	0.03033	-0.11581	-0.02991	-0.10129	0.08059	0.37935	-0.1575	0.33465	-0.09335	-0.50001	0.21403	0.18267	-0.15843	-0.27672
AKAP12	-0.28982	-0.49966	-0.23165	0.1796	-0.54367	-0.59475	-0.28997	0.24423	-0.55724	-0.32083	-0.11425	0.12326	0.29203	-0.69598	0.21673	-0.26539	-0.17843	-0.3862	-0.15647	-0.146	0.3283	-0.54822	-0.42838	-0.14016	-0.2387	0.40048	-0.37244	-0.25058	-0.31598	-0.20931	-0.2281	-0.29719	0.67311	-0.23385	0.08337	-0.56831	-0.52871	-0.14618	-0.49341	-0.48549	0.25921	-0.35425	0.06304	-0.32537	-0.32755	-0.09505	-0.1777	-0.52359	-0.26283
AKAP13	-0.28858	-0.10362	-0.07067	0.00677	-0.24251	-0.33995	0.0016	0.14084	-0.40061	0.09254	0.05828	0.10897	-0.01483	-0.21456	0	0.03506	-0.02709	-0.24198	0.17103	-0.11206	0.15599	0.00367	-0.1488	0.0992	0.0355	0.00692	0.04648	0.06036	0.05485	-0.07666	-0.14042	-0.1673	0.03496	0.38745	-0.04116	0.12374	-0.29869	0.14411	-0.19367	-0.26632	0	-0.05144	0.02394	-0.03897	-0.35819	0.09134	-0.10779	-0.37331	-0.00199
AKAP14	-0.01076	-0.20446	0.63434	-0.04134	-0.15231	0.10593	-0.13876	0.01688	-0.05664	-0.23483	-0.01044	0.77015	-0.05598	0.02259	-0.06486	-0.10515	-0.09686	-0.07391	-0.09961	0.51506	0.05243	-0.0888	0.25693	-0.05404	-0.06355	-0.07006	-0.02404	0.51211	-0.07095	-0.17547	-0.05896	0.09851	-0.09936	0.42195	-0.08117	-0.15381	0.09478	-0.15812	-0.18787	-0.11188	-0.09737	-0.00457	0.53026	0.26853	-0.1373	-0.05607	0.40464	-0.11724	-0.11551
AKAP3	0.09253	-0.00025	0.01485	0.00374	0.11411	0.04603	-0.05703	-0.08962	0.20701	-0.07288	0.01166	-0.06069	-0.12297	0.01191	0.21622	0.05607	0.04553	-0.00198	-0.0219	-0.01014	-0.03235	0.05391	0.02023	0.02353	0.01588	-0.03522	0.06991	0.10216	0.04361	0.06595	-0.09027	0.1696	-0.03126	0.09142	0.0426	0.02165	0.02015	0	-0.00321	0.19331	0.07333	-0.02265	0.02199	0.00716	-0.03959	0.12024	-0.06827	0.04453	0.15042
AKAP4	0.04464	-0.0803	0.00954	-0.02312	-0.00321	-0.03435	-0.07181	-0.00303	-0.04089	-0.07837	0.12181	-0.01853	-0.01483	-0.01314	0.01802	-0.09961	0.01145	0.03459	-0.0409	-0.0368	-0.03335	-0.04579	0.05108	-0.04057	-0.01508	-0.0882	-0.09506	-0.11567	-0.08376	-0.04008	0.1455	-0.05557	-0.07314	-0.08334	-0.04342	0.05204	0.10849	-0.06681	0.02697	-0.0232	-0.04225	-0.06008	-0.01351	0.04602	-0.15011	-0.09978	-0.04615	0.01446	0.46567
AKAP5	0.04234	-0.08013	0.02787	-0.03923	0.04646	0	-0.0375	-0.07618	0.00045	0	-0.10597	0.00757	-0.09021	-0.0139	-0.00764	0.17456	0.00411	0.04069	0.00251	0.0597	-0.11452	0.06994	0.04549	0.0035	0.03598	0.09169	0.00497	-0.07188	-0.01946	-0.03868	-0.02244	-0.05495	-0.05024	0	0.04095	0.02591	0.09495	-0.02833	0.16024	-0.04452	-0.06378	0.02121	0.03115	0.08223	-0.01044	-0.0452	0.06887	0.00569	0.16073
AKAP6	0.06405	-0.02294	0.02129	0.04214	0.00231	0.11562	-0.01557	0.30115	0.10363	0.06968	0.06189	0.14108	0.08049	-0.01771	0.06665	0.05206	0.05749	0.05459	0.03729	0.10026	0.06639	0.14599	0.0564	0.17082	0.0163	0.09976	0.05215	0.05592	0.04721	0.12673	-0.10949	0.14584	0.06775	0.12362	0.07319	0.07846	-0.00113	0.10596	-0.08548	0.04491	0.12517	0.13038	0.20153	0.05959	0.05092	0.0542	0.00767	0.12364	0.04971
AKAP7	-0.07893	-0.12389	0.02432	0.18286	-0.02239	0.07252	0.09098	0.20592	-0.23484	0.12114	-0.02386	0.05491	0.16022	-0.01053	-0.10103	-0.06454	-0.22569	-0.15253	-0.16599	0.19026	-0.00808	-0.11474	0.13063	-0.18384	-0.16126	0.27998	-0.00356	-0.1359	-0.01203	-0.05231	-0.04202	0.09717	0.20673	-0.36925	0.08686	-0.20185	0.02342	-0.0984	0.48655	0.19322	0.31477	-0.11093	0.04903	-0.24743	-0.09921	-0.09822	0.08701	-0.10781	-0.0241
AKAP8	-0.04051	0.07565	-0.10684	0.21024	0.26119	-0.19444	0.2265	-0.129	0.01603	-0.07436	-0.26493	-0.1796	-0.14266	0.06324	-0.0948	-0.13203	0.01291	0.11353	-0.04236	-0.14468	-0.05202	0.17148	0.08794	0.06782	0.16666	-0.12757	-0.05564	-0.16324	0.04098	-0.14629	0.3074	0.06577	-0.21483	-0.18481	0.10049	-0.10136	0.12538	0.0143	-0.138	0.19813	-0.18015	0.10653	-0.13226	0.10383	0.17911	0.03141	-0.1323	0.05454	0.28686
AKAP8L	0.07871	0.02162	-0.14677	0.25955	0.52267	-0.19145	0.05122	-0.02901	-0.01958	-0.19991	-0.41589	0.03426	-0.05182	-0.09735	-0.25585	-0.07402	-0.01113	-0.10033	0.11317	-0.17745	-0.1275	0.09764	0.17401	-0.00132	-0.04587	-0.02983	-0.13054	-0.05598	0.03463	-0.08956	0.03979	-0.57977	-0.05868	-0.02532	0.11661	-0.15408	-0.23152	-0.1776	-0.34061	0.16932	-0.08331	-0.053	0.03202	-0.07993	-0.16797	0.01073	-0.08909	-0.08419	0.08639
AKAP9	0.08957	-0.01341	0.16141	0.12586	0.00813	-0.56912	-0.12181	0.26506	-0.25084	-0.10849	0.0375	0.28748	0.27955	0.07717	0.28599	-0.06204	0.06967	-0.07183	-0.01082	0.10784	-0.06617	0.04318	-0.04787	-0.03695	-0.05413	0.27004	-0.04933	0.12343	-0.04362	-0.09777	0.04536	0.14717	0.15888	0.18969	0.23365	-0.11137	-0.24904	-0.13594	-0.20192	0.04315	0.15305	-0.07971	0.14197	-0.23542	-0.60546	0.04874	0.13293	-0.23168	-0.23664
AKIRIN1	0.12097	-0.01959	0.0242	0.06159	0.05742	-0.11023	-0.03197	-0.42273	-0.02169	-0.05317	-0.09754	-0.11393	-0.17224	-0.19855	0.20087	0.0221	0.132	0.07801	-0.23115	-0.19096	0.03694	0.06811	-0.03283	-0.10978	-0.10324	-0.09711	0.00446	-0.05341	0.02853	0.4001	0.1007	0.0591	-0.08591	0.03832	0.31526	0.06844	0.06071	0.10625	0.14769	0.09954	-0.05817	0.11827	-0.107	-0.22524	-0.06672	0.02836	-0.0504	0.01013	0.07799
AKIRIN2	0.04593	0.298455	0.077135	0.14952	0.033555	0.3342	0.10744	0.09663	0.126765	-0.01597	0.10111	-0.06399	0.11305	0.12469	0.06794	-0.112355	0.137025	0.03773	-0.107965	0.123985	0.023245	-0.014815	-0.19705	-0.16142	0.002115	0.121435	0.074145	0.046165	0.092185	0.106505	-0.009245	-0.000545	0.111705	0.188985	0.142385	-0.18827	0.159595	0.08242	0.02201	0.04438	0.130845	-0.11392	-0.00677	0.366495	0.26428	-0.06328	0.095155	0.067375	0.11164
AKNA	0.0009	0.08405	0.11492	0.01239	0.02694	0.02802	0.06653	0.05201	-0.01166	0.07863	0.01807	0.13498	0.13689	-0.03584	-0.02266	0.06101	0.03526	0.03315	0.07086	0.07436	0.02058	0.06036	0.09172	0.02969	0.01782	0.21186	0.04724	-0.00258	0.09045	-0.06187	0.00648	-0.00692	0.10398	0.06002	0.03306	0.1152	-0.01582	0.03782	-0.02189	0.02994	0.1042	0.03626	0.1879	0.05253	0.05527	-0.04283	0.0505	-0.0178	0.03933
AKR1A1	-0.13091	-0.09245	0.15379	0.04373	-0.21886	0.3241	0.08067	0.20086	0.04338	0.07259	0.01309	-0.05433	-0.07032	-0.23238	-0.0777	0.14722	0.05208	0.04247	0.15253	0.04512	-0.02235	0.0197	-0.16727	0.17667	0.03739	-0.07864	0.00889	0.10076	-0.00621	0.14532	0.14407	0.16092	-0.01024	0.13169	-0.03111	0.29843	0.16	0.06305	0.25168	0.11859	-0.12773	0.15369	-0.06694	-0.09663	0.25887	0.00381	0.106	0.24687	0.17003
AKR1B1	0.25614	-0.08443	-0.00942	-0.15255	-0.02632	-0.19239	-0.23496	-0.20671	-0.26187	0.12429	0.60012	-0.18497	0.0785	-0.28435	-0.10526	-0.04073	-0.1169	-0.12204	0.11101	-0.00738	-0.11891	0.17251	-0.01502	-0.0273	-0.16677	0.0548	0.08807	-0.28442	-0.0451	0.04664	-0.20035	-0.22588	0.05048	-0.19343	0.04043	0.1035	-0.04492	0.03069	-0.42163	-0.25758	-0.04032	0.14007	-0.11197	-0.11436	0.08805	-0.16764	0.09949	0.28865	0.132
AKR1B10	-0.33878	-0.83208	-0.45435	-0.46786	-0.64111	-0.6659	-0.49836	-0.48759	-0.79121	0.75971	1.44041	-0.6282	-0.34121	-0.40369	-0.55074	-0.45857	-0.22125	-0.61737	-0.55267	-0.48876	-0.49244	-0.5866	-0.52883	-0.80939	-0.54481	-0.45523	-0.29644	-0.58986	-0.64993	-0.52832	-0.3637	-0.37596	-0.53695	0.09518	-0.55923	0.72739	-0.74423	-0.90034	-0.02501	-0.60877	-0.59019	-0.58975	-0.71915	-0.3462	-0.29885	-0.27671	-0.37578	-0.20976	-0.48766
AKR1C1	0.476415	-0.109495	0.080345	0.17764	-0.180095	-0.40506	-0.125185	-0.047065	-0.09716	-0.048765	0.26063	-0.1117	0.236535	0.03044	-0.147605	0.033875	-0.204445	-0.328655	-0.406165	-0.055005	0.049	-0.197875	-0.115395	-0.475405	-0.175975	0.23303	-0.23482	-0.30297	0.0498	0.19208	-0.079935	-0.28146	0.2125	-0.29936	-0.013805	0.16023	-0.38648	-0.12791	-0.18864	-0.145615	0.19067	-0.254745	0.024045	-0.34655	-0.038115	0.198685	-0.12491	0.366755	0.26836
AKR1C3	0.13108	0.0833	0.00135	0.08816	-0.48869	-0.41025	0.12702	-0.40129	0.12345	-0.2272	0.47926	-0.15387	0.2016	0.12431	-0.37796	-0.05723	-0.30266	-0.43969	-0.53393	-0.13351	0.17978	-0.15604	-0.21155	-0.62259	-0.27242	0.2017	-0.38306	-0.49372	-0.04991	0.08875	-0.37249	-0.4035	0.08088	-0.39461	0.24656	0.53309	-0.49875	-0.25472	-0.13259	-0.3076	-0.00059	-0.46863	-0.08304	-0.39958	0.18046	0.01401	-0.16675	0.33839	-0.01836
AKR1C4	-0.07008	0.09273	-0.04847	-0.03852	0.02963	0.0542	-0.10593	-0.09551	0.02869	0	0.04429	-0.09721	-0.06354	-0.03371	-0.03567	0.04803	0.03571	0.02908	-0.03965	-0.03616	-0.09216	-0.01555	-0.01624	0.04218	-0.04355	0.10066	0.03164	-0.0003	-0.03187	0.1638	-0.0289	0.0513	0.00417	-0.02609	0.09503	0.17134	-0.11819	0	-0.04795	-0.04438	0	0.02553	0	-0.00855	0.00525	-0.01612	0.01476	-0.02611	0.05337
AKR1CL1	-0.02546	0.03348	0.02248	0	-0.01643	-0.10949	-0.02569	-0.0278	-0.06882	-0.06746	-0.04426	-0.02253	0.01818	0.02563	-0.03919	-0.04368	0.08008	-0.04769	-0.01346	0.05451	0.03912	-0.0012	0.06651	0.07849	-0.0185	0.02724	-0.05753	-0.0674	-0.00068	-0.04631	-0.01931	-0.077	0.02213	-0.00501	0.00407	0.05122	-0.05684	0	-0.00471	0.06406	-0.07335	0.01598	0.03504	-0.00055	0.07858	-0.05427	-0.01403	-0.02166	0.04466
AKR1CL2	0.0712	0.16956	0.08722	0.20276	0.05904	0.05335	0.07034	0.05374	-0.01976	-0.0699	0.00521	0.01327	0.02285	0.0222	-0.02173	0.16532	0.07776	0.04716	0.00993	0.10728	0.00792	0.02097	0.09095	-0.00916	0.13275	0.09877	0.12586	0.04933	0.01453	0.07873	0.20069	0.12855	0.09776	0.26797	0.10557	0.03298	0.1013	0.10111	0.03197	0.17599	0.11716	0.30664	-0.0589	0.06863	0.15449	-0.00354	0.11445	0.07384	0.14199
AKR1D1	0.0501	-0.05763	0.01179	0.01462	0.04352	0.17438	-0.09772	0.037	0.03756	-0.04952	0.03008	-0.04499	0.01717	-0.00245	-0.01286	0.00933	0.00625	0.06365	0.05447	0.02283	-0.06395	0.0612	0	0.02202	0.00678	0.15999	-0.01502	-0.07522	0.0178	-0.00838	-0.01413	0.03407	-0.00439	0	0.0607	0	-0.02076	0.09774	-0.03013	-0.02365	0.13482	0.09011	0.00232	-0.03606	0.05036	0.05371	0.03458	-0.04227	0.06279
AKR7A2	-0.19195	0.08929	0.09122	0.06523	-0.07418	-0.19896	0.26837	0.23345	-0.04089	0.03851	0.09303	0.08611	0.08695	-0.19537	-0.12567	0.13384	-0.18157	-0.11298	0.00286	0.01229	0.03656	-0.06119	-0.12133	-0.08465	0.04348	0.07398	0.02486	0.12631	-0.03023	0.06247	0.20037	-0.15892	0.17167	-0.03295	-0.02112	0.13486	0.01329	-0.07743	0.03676	-0.10924	0.09822	-0.17559	0.00523	-0.00154	0.23066	-0.07907	-0.02462	0.21486	0.03671
AKR7A3	-0.11379	0.32255	0.18209	0.0679	-0.01266	-0.04473	0.27428	0.1577	0.07062	0.05245	0.35732	0.07161	0.08316	-0.10643	-0.10816	0.15136	-0.09419	-0.01318	0.0274	0.09413	0.07772	0.0792	-0.07515	-0.10162	0.01447	0.12231	0.04385	0.23243	-0.01365	0.03352	0.13137	-0.1231	0.20612	-0.00656	0.0151	0.50853	-0.02508	-0.04029	0.0056	0.00168	0.09697	-0.04189	0.02544	0.12138	0.29069	-0.08339	0.0651	0.21008	0.04448
AKT1	-0.03791	-0.22608	0.01215	-0.06845	0.12259	-0.077	-0.09943	-0.16469	-0.22537	-0.13534	-0.36828	-0.2135	-0.14731	-0.03357	-0.14836	-0.02875	-0.06545	0.2635	0.06194	-0.17175	-0.18517	-0.12334	0.13481	-0.00193	-0.08779	-0.14801	-0.04087	-0.01795	-0.18952	-0.19235	-0.15012	-0.39198	-0.16147	0.02872	-0.14746	-0.12752	-0.11077	-0.16404	-0.15054	-0.00089	-0.13724	0.36805	-0.09963	-0.21412	-0.28311	-0.12512	-0.02761	-0.05529	-0.17934
AKT1S1	0.0608	0.04109	0.08822	-0.0498	-0.1184	-0.01704	-0.04126	0.01806	0.15915	0.05363	0.01266	0.04781	-0.04386	-0.1175	-0.12988	0.00835	0.09104	0.15427	0.16989	0.55143	-0.06426	-0.04076	0.04376	0.10181	0.03442	0.10188	0.04878	-0.00224	-0.0004	-0.00645	-0.0127	-0.05158	-0.00211	0.36657	0.04027	0.11906	-0.09265	0.20678	0.02287	0.17671	0.03904	0.07927	0.0556	-0.17306	-0.03671	0.03291	0.02798	0.02432	0.033
AKT2	-0.023405	0.0874	-0.04282	-0.02852	-0.0974	-0.031345	-0.042125	-0.135525	-0.167725	-0.03622	-0.16568	-0.05336	-0.04733	-0.117485	-0.11121	-0.07975	-0.037145	0.089775	-0.015115	-0.12852	-0.04139	-0.16978	-0.07219	-0.10985	-0.005435	-0.04716	-0.04859	-0.03514	-0.10016	-0.1287	-0.08943	-0.218165	0.04269	0.000919999999999997	0.022675	-0.202995	-0.31457	-0.05144	-0.209335	0.096665	-0.020085	-0.023695	0.029995	-0.04326	-0.14533	0.009155	-0.06424	-0.13775	-0.192405
AKT3	-0.16916	-0.10552	-0.13688	-0.06754	-0.17562	-0.22679	-0.0625	0.01328	-0.21842	0.0006	0.11369	0.17402	0.20775	-0.17022	-0.04777	-0.04518	-0.14385	-0.11913	-0.08874	-0.17626	0.22459	-0.20783	0.54341	-0.0645	-0.11447	0.19165	-0.08642	-0.00203	0.11733	-0.11439	-0.08139	-0.07757	0.34112	-0.12628	-0.03515	-0.12353	-0.22345	0.04658	-0.2533	-0.14006	0.3425	-0.15864	0.16981	-0.21123	-0.07445	0.02441	-0.07263	-0.1013	-0.165
AKTIP	0.00326	-0.21087	0.05416	0.15906	-0.08021	0.05315	-0.05617	-0.24651	-0.03539	0.07155	0.04676	0.03641	0.35775	0.12211	0.11217	-0.02879	-0.13601	0.11703	-0.33329	0.0422	-0.02492	-0.10293	-0.04929	-0.0896	0.15214	0.33078	-0.04422	-0.08846	0.17279	0.07225	0.00274	0.05753	0.18714	0.07188	0.01108	0.01886	-0.02438	-0.0776	-0.01703	0.12241	0.21667	0.11621	0.24709	-0.11375	-0.02361	-0.1687	0.0528	0.11243	-0.06808
ALAD	0.019485	0.229925	-0.0398	-0.00457	-0.0915	0.04959	-0.04194	0.025335	0.080715	0.104345	-0.058635	-0.156605	0.19213	-0.03758	-0.12761	0.02118	-0.0892	-0.11395	-0.058985	-0.132425	0.093985	-0.08014	0.562405	-0.12246	-0.027965	0.13849	-0.03787	-0.05182	-0.102855	-0.12563	-0.161955	-0.092255	0.28193	-0.03327	-0.068365	0.047275	-0.16819	-0.058975	0.172425	-0.114655	0.07437	-0.141895	-0.077755	0.08808	-0.000255000000000005	-0.05826	0.009955	0.041425	-0.19106
ALAS1	0.04301	0.20777	-0.09382	-0.06485	0.11776	0.0934	-0.14876	-0.07432	0.19239	0.08425	0.28054	-0.24944	-0.18292	0.04028	0.12089	0.02671	-0.12366	0.00256	0.10482	-0.1922	-0.06589	0.04627	0.11703	0.02149	0.00072	-0.21539	-0.04749	-0.01631	-0.12059	0.03854	0.07632	-0.01553	-0.15115	0.11197	-0.06876	0.19947	0.00022	-0.04976	0.19423	-0.01207	-0.12411	-0.10347	-0.21914	-0.15466	-0.03404	0.10016	-0.13159	0.36239	-0.04171
ALAS2	0.14758	0.49136	0.02519	0.10576	0.04777	0.05859	0.04405	0.19516	-0.01483	0.04142	0.12447	0.38222	0.07631	0.04713	0.06303	0.0182	0.0991	0.03202	0.14278	-0.01271	0.11683	0.24687	0.03964	0.00334	0.05871	0.07142	0.18157	0.11584	0.08397	0.25066	0.04399	0.01807	0.14387	-0.02362	0.00553	0.02613	0.01061	0.07516	0.36365	0.09573	0.15131	0.06067	0.17696	0.23042	0.10825	0.19196	0.02534	0.03024	0.10104
ALB	0.11537	1.40315	0.00012	0.02156	0.12556	-0.10864	-0.07106	0.19185	-0.04495	-0.08014	-0.03946	0.13826	0.03018	0.02906	0.3416	0.02693	0.11215	-0.0989	-0.01068	0.05855	0.05349	0.07146	0.05806	0.16812	-0.02739	0.01626	-0.05432	-0.00483	-0.02107	0.22562	0.10189	0.28901	0.07723	-0.08065	-0.01475	-0.103	-0.20408	0.15571	0.08854	0.09314	0.16215	0.06359	0.06993	-0.25756	-0.04037	0.28541	0.06415	-0.18235	-0.00369
ALCAM	-0.29146	-0.21185	0.03033	-0.23521	-0.3227	-0.05148	-0.15445	-0.0121	0.36376	-0.05482	0	0.14256	0.00094	-0.15302	-0.07614	0.01107	-0.1258	-0.01607	-0.17272	-0.03747	-0.07188	-0.17062	0.25412	0.46214	-0.0331	0.0239	-0.04716	0.14051	-0.16625	-0.23702	-0.17092	0.40539	0.0098	0.27754	0.09826	-0.11187	0.07668	0.11412	0.18376	0.2094	0.00552	0.12026	-0.15447	0.09199	-0.03476	-0.12629	-0.12356	0.28405	0.01614
ALDH16A1	0.13894	0.08274	-0.07889	-0.23252	-0.22234	0.12698	-0.10449	0.04724	-0.10489	0.05922	0.05721	-0.05351	-0.03248	-0.14652	-0.19104	0.04651	0.01097	0.03751	0.39868	-0.12677	0.07924	-0.17694	0.1142	0.05416	-0.00594	-0.10291	0.01737	0.01882	-0.13939	0.00965	-0.06121	-0.302	0.09898	0.13285	-0.12187	0.0371	-0.13274	0.2809	0.16224	-0.05455	-0.05314	0.00501	-0.01643	0.08451	-0.13058	0.09112	-0.05076	-0.09443	-0.04934
ALDH18A1	0.06448	0.11335	0.14517	-0.07689	-0.03567	0.08209	0.19796	0.06211	-0.13937	0.08106	0.02812	-0.21784	-0.16048	0.01449	-0.01523	0.13737	0.07684	0.31311	0.19222	0.0801	-0.00908	-0.06318	0.09063	-0.026	0.07573	-0.23113	0.15135	-0.02586	-0.16388	0.06363	-0.06753	0.00838	-0.10722	0.33103	0.16437	0.19625	0.1367	0.00521	0.61536	0.19795	-0.21783	0.44931	-0.25188	-0.172	-0.16298	0.00141	0.02396	-0.07381	-0.04827
ALDH1A1	-0.79597	0.80003	-0.20268	-0.03485	-0.7062	-0.52203	-0.16344	0.41924	-0.53636	0.70273	0.40565	0.2848	0.65763	-0.39823	-0.50515	-0.19399	-0.48888	-0.53043	-0.67957	0.23955	0.22395	-0.24205	-0.13202	-0.82012	-0.46865	0.59613	-0.35891	-0.33775	0.17725	0.01721	-0.2532	-0.66627	0.4998	-0.47179	0.16528	-0.49859	-0.47688	-0.53837	-0.47103	0.00816	0.4541	-0.47787	0.50962	-0.59012	-0.64434	-0.27137	0.22785	-0.33638	-0.34263
ALDH1A2	0.21417	0.0445	-0.04639	-0.10503	-0.00155	-0.08202	0.03042	-0.14746	-0.03163	-0.06937	-0.04587	0.07483	-0.07978	-0.00316	-0.07348	-0.0576	-0.02014	-0.02124	-0.01993	-0.04403	0.07368	-0.07745	0.00597	0.0369	0.00766	0.04749	-0.04078	0.01457	0.08849	-0.05296	-0.02168	-0.15616	0.05518	-0.21985	0.07379	-0.02147	-0.02688	-0.07824	-0.17629	-0.01569	-0.00339	-0.08903	0.02758	0.00242	0.00208	-0.04605	-0.08644	0.00559	0.10538
ALDH1A3	-0.42618	-0.30675	0.43528	-0.38136	-0.74109	-0.66526	-0.0655	-0.28586	-0.46945	0.61756	-0.32969	0.04555	-0.39866	-0.54662	0.09918	0.42485	0.31032	0.07228	0.54314	0.13263	0.28188	-0.23833	-0.43642	0.0625	0.09488	-0.28885	0.68989	0.08613	0.06917	0.41436	-0.3643	0.21659	-0.50121	0.24195	-0.45748	-0.54132	-0.4302	0.73822	-0.2298	-0.3319	-0.50506	-0.15791	0.3017	-0.07404	-0.06532	0.60489	0.05326	-0.1196	0.19043
ALDH1B1	-0.07457	-0.00921	0.00073	0.01828	-0.0677	0.09103	-0.04498	-0.11365	0.09926	0.01207	0.05308	0.11738	0.05938	0.00889	0.13026	0.25834	0.12167	0.16192	-0.07264	0.02613	-0.0329	-0.04592	0.00325	0.05636	0.03074	-0.01961	0.24705	-0.06058	0.00207	0.08086	0.00769	0.04679	0.0415	-0.12821	-0.09707	0.26592	-0.03808	0.28709	-0.00167	-0.0274	-0.02304	0.01596	0.14733	0.07097	0.20297	-0.01558	-0.03604	0.05619	-0.01235
ALDH1L1	-0.14369	-0.19663	-0.12357	-0.07328	-0.00137	-0.16787	-0.11317	-0.05944	0.02008	-0.11164	-0.04529	0.27015	0.24379	0.0081	0.01488	-0.11502	-0.04151	-0.20482	-0.16901	-0.07701	0.01816	-0.12165	0.01497	-0.24258	-0.18047	0.34791	-0.1221	-0.04251	0.1335	0.00379	-0.10241	-0.09636	0.18143	0.15338	0.21571	-0.01391	0.27647	-0.28978	0.23868	-0.1724	0.42871	-0.17032	0.14615	-0.14392	0.38188	0.30434	-0.06147	0.04478	0.0115
ALDH1L2	0.10545	0.18786	0.00464	-0.02462	0.1148	0.15582	0.01016	0.02412	0.10154	0.08637	-0.03912	-0.04801	-0.12838	-0.02609	0.19173	0.13325	0.22584	0.2044	0.04062	0.07952	0.01346	0.08507	0.19272	0.02285	0.07646	-0.01296	0.19566	0.01874	0.13135	0.158	-0.05278	0.13339	0.09562	0.06917	0.17001	0.17221	0.21538	0.3347	0.02899	0.08715	0	0.19297	-0.01683	0.00639	0.32209	0.15547	0.11106	0.19025	0.15795
ALDH2	-0.48723	0.15047	-0.76915	0.00288	0.46784	0.29957	0.24483	-0.15623	0.21563	0.17734	0.413	0.23597	0.16179	-0.51679	-0.03566	-0.21147	-0.29957	0.04604	-0.36033	-0.35818	-0.08839	-0.3208	-0.1397	-0.03859	-0.33489	0.14596	-0.08634	-0.62606	0.0865	0.02587	-0.34985	-0.26227	0.12562	0.04493	-0.03024	0.16214	-0.18979	0.0419	0.16228	-0.46223	-0.00958	-0.08585	0.29422	-0.38494	-0.05994	0.29056	-0.07116	0.26487	0.15359
ALDH3A1	-0.15827	-0.02895	-0.04825	-0.01424	-0.07009	-0.19833	-0.06033	-0.12238	-0.14833	-0.05802	0.02416	-0.0445	0.04313	0.11792	-0.20835	-0.11779	-0.08222	-0.16616	-0.05415	0.02374	-0.15241	0.09148	-0.11435	-0.1297	-0.11803	-0.03478	-0.09621	-0.05798	0.28363	-0.19016	-0.00039	-0.17838	-0.04555	0.11284	0.00722	0.09248	-0.08665	-0.20749	-0.17466	-0.0615	-0.099	-0.03064	-0.05061	-0.18256	0.05208	-0.08604	-0.03404	-0.13148	-0.12868
ALDH3A2	-0.01221	-0.0059	0.16625	0.08676	-0.04698	0.04601	0.00913	-0.13481	-0.05976	-0.08869	-0.06806	0.11549	0.21579	-0.03556	-0.13012	-0.02647	-0.08862	-0.16226	-0.22295	0.06197	-0.11599	-0.02057	0.1014	0.07254	-0.09505	0.17281	-0.16887	-0.02219	0.19534	0.04902	-0.0539	-0.14768	0.10965	0.41891	0.12378	0.01633	-0.09233	-0.15128	-0.089	0.02785	0.01984	-0.05021	0.14385	-0.25459	-0.10306	-0.05385	0.12249	-0.03601	-0.13678
ALDH3B1	-0.14131	-0.16442	0.08899	-0.04295	-0.00478	0.24469	-0.09447	-0.04974	-0.02268	-0.02183	-0.06343	0.15308	-0.07424	0.08833	-0.08831	0.14911	-0.03168	0.01072	0.01853	0.02344	-0.0002	-0.02425	-0.06563	-0.03601	0.14653	-0.08261	-0.03712	-0.0183	-0.12174	-0.07221	0.05397	-0.00645	-0.06661	0.14369	-0.09322	0.18298	-0.05443	-0.13725	0.00754	0.00971	-0.01918	-0.07555	0.01516	-0.06188	0.02779	-0.06793	0.01373	-0.029	0.06744
ALDH3B2	-0.03167	-0.01801	0.02344	-0.02692	-0.031	0.19662	-0.05313	-0.0913	0.00668	0.11206	-0.11687	-0.0673	-0.13758	0.13	-0.09177	0.29722	0.06248	-0.05453	0.02883	-0.02716	-0.01458	-0.06272	0.02279	0.08142	0.20615	-0.13864	-0.02532	0.00044	-0.12748	-0.09395	0.07072	0.01503	-0.08556	0.34488	-0.02708	-0.06174	-0.04717	-0.07676	0.02547	-0.06469	-0.12437	-0.00226	-0.13948	0.05942	-0.04339	-0.076	-0.04518	-0.08936	0.13289
ALDH4A1	-0.05912	0.204605	-0.080255	0.331065	0.196555	-0.117755	0.154865	-0.00741499999999999	0.10813	0.034705	-0.042575	0.0322	-0.008865	-0.17838	-0.09311	0.067835	-0.080345	-0.1507	0.121435	-0.102365	0.003375	0.0488	0.033335	0.06583	0.03437	0.00794	0.12452	0.05937	0.038965	0.08413	0.02209	-0.08869	0.03291	0.04731	-0.02671	0.11805	-0.07941	0.029375	0.01325	0.39464	0.02709	-0.11072	0.049105	0.08635	0.2522	0.152135	-0.03258	0.20909	0.05551
ALDH5A1	0.0506	0.01336	0.07587	0.17593	-0.00935	0.20081	0.09612	0.18667	0.08799	0.10159	0.08141	0.06713	0.04845	0.00245	0.20606	0.01152	-0.03622	0.12055	0.18565	0.00797	0.04973	0.05495	0.15884	0.08761	0.1177	-0.0333	-0.02173	0.15089	-0.07066	-0.03822	0.03026	0.10737	0.06633	0.14336	0.22565	0.08925	0.10274	-0.10126	0.01891	0.01826	0.0076	0.1069	0.07617	0.02687	0.07904	0.10186	0.12477	-0.00097	0.2268
ALDH6A1	-0.05969	-0.34036	-0.17787	-0.02355	0.14909	0.1245	0.07453	0.12655	0.10983	-0.03382	-0.15374	-0.00845	0.23204	-0.46862	0.05547	0.08968	-0.02457	-0.27495	-0.07651	0.00548	0.02538	-0.20557	-0.00441	-0.28048	-0.18335	0.20536	-0.14585	-0.11744	0.0517	-0.05292	-0.25828	-0.20682	0.11074	0.11174	-0.11447	0.00961	-0.21686	-0.26827	0.23495	-0.29219	0.22782	-0.13372	0.01703	-0.00036	0.11719	-0.10076	-0.10049	-0.27549	-0.10539
ALDH7A1	-0.07221	-0.23773	-0.00499	-0.08734	-0.21706	0.06081	-0.15379	-0.3514	-0.26377	-0.06749	-0.32444	-0.27999	0.12284	0.13492	-0.02185	-0.1633	-0.12154	-0.0812	-0.22651	-0.05612	-0.0699	-0.22533	0.05333	-0.4084	0.02244	0.1831	-0.05957	-0.10873	0.04075	-0.1652	-0.17778	-0.44233	0.02479	0.07652	-0.20932	-0.16969	-0.16643	-0.21734	-0.19996	0.00839	0.03117	-0.18165	-0.20628	0.05782	0.15622	-0.09503	-0.07321	0.16643	-0.05304
ALDH8A1	-0.05202	-0.0472	0.00705	0.08177	0.03356	-0.0579	0.00895	-0.03593	0.02662	0.14663	-0.04894	-0.01687	0.03691	-0.04287	-0.05938	-0.12321	0.01464	-0.01567	-0.0296	0.05283	0.10489	0.04854	0.04286	-0.04196	0.09165	0.0324	0.00939	0.00389	-0.03211	-0.03372	0.01088	-0.05659	0.0839	0.01037	0.11793	-0.00119	-0.09889	0.03854	0.1261	-0.06293	0.112	0.02885	0.00863	0.25411	0.04207	0.00564	0.03705	-0.03188	-0.08485
ALDH9A1	0.08531	0.15607	-0.13475	0.0318	0.24582	-0.03693	-0.04459	0.35427	0.1103	0.14059	0.17571	0.04898	0.20672	-0.03371	-0.13373	0.07908	-0.08783	-0.20724	0.18458	0.10871	0.18522	-0.05789	0.05758	-0.31057	-0.11295	0.19731	0.07299	-0.05191	0.05713	0.0422	-0.08994	0.07888	0.15283	0.14962	0.00757	0.05924	-0.07933	-0.12031	0.13845	-0.14712	0.19586	-0.07076	0.15114	-0.09601	0.16605	-0.09018	0.0258	0.21837	0.02577
ALDOA	0.00038	0.08749	0.15414	-0.25381	-0.09912	0.02885	0.0515	-0.19424	0.11123	-0.12242	-0.26809	-0.10562	-0.16268	-0.00621	-0.1309	0.10203	-0.08136	0.2091	0.04371	-0.05125	-0.1695	0.171	-0.13082	-0.1725	0.00845	-0.14551	0.04886	0.16627	-0.01915	-0.18561	-0.22265	-0.41429	-0.0842	0.30002	-0.26699	0.12052	-0.10395	0.06572	-0.04553	-0.01144	-0.13132	0.05629	-0.14527	-0.11363	0.08733	-0.10764	-0.00742	-0.10761	-0.02506
ALDOB	-0.0192	-0.137195	-0.09741	-0.089085	-0.136275	-0.130035	-0.140665	-0.082265	-0.078845	-0.11652	0.833135	-0.117875	-0.099095	-0.07919	-0.11477	-0.063475	-0.09907	-0.11155	-0.11131	-0.1636	-0.11144	-0.129	-0.11056	-0.21697	-0.107085	-0.036175	-0.121665	-0.14818	-0.17784	-0.1586	-0.081965	-0.12481	-0.16768	-0.166285	-0.126875	0.67672	-0.13516	-0.20959	-0.119615	-0.10953	-0.09684	-0.115535	-0.142375	-0.22742	-0.188365	-0.149085	-0.07848	0.10764	-0.142905
ALDOC	0.17818	0.25163	0.01556	-0.18922	0.27222	-0.16583	0.10836	0.13612	-0.19335	-0.0544	0.20395	-0.01948	0.13214	-0.17345	-0.11984	-0.05864	-0.13523	-0.03227	0.31527	0.06744	-0.05345	0.14425	0.12232	-0.26164	-0.14152	0.12644	-0.00646	0.25328	0.28833	-0.14323	-0.22295	0.05125	0.17247	0.20009	-0.19713	0.21746	0.15911	0.08166	0.05323	-0.09416	0.19855	-0.16109	0.01095	-0.05189	0.15981	0.03085	-0.04343	-0.07521	0.09242
ALG1	0.06106	0.13609	0.10566	0.03094	0.17283	0.11884	0.06162	0.10691	0.00866	0.07489	0.08051	0.04363	0.02006	0.11258	0.06457	-0.01345	0.14614	0.03628	0.12164	0.02565	0.05892	0.03613	0.14967	-0.05727	0.06919	-0.00395	0.08959	0.17805	0.00281	-0.01573	0.02874	0.07921	0.0747	0.14996	0.07475	0.16047	0.00047	0.00983	-0.00416	0.09719	0.00639	0.13656	0.03867	0.21832	0.13869	0.06505	0.05806	-0.06516	-0.01001
ALG10	0.22994	-0.16775	-0.0934	0.17357	0.1739	0.1163	0.06616	-0.09311	-0.08259	-0.01993	-0.04353	-0.04524	-0.07496	0.12883	0.07294	-0.13794	0.13715	0.11467	-0.00216	-0.06998	-0.10575	0.14617	-0.13591	0.01671	-0.04954	-0.06188	0.03646	0.02156	-0.07617	0.05128	0.03058	0.01247	-0.11648	-0.003	0.02475	-0.03213	0.04388	0.15894	0.1349	-0.03547	-0.10098	0.14317	-0.11543	-0.05779	0.19072	-0.03334	0.03164	0.08453	0.09207
ALG12	0.03831	0.15397	0.08428	0.06748	0.09404	-0.03549	0.19101	0.22427	0.04997	0.07822	0.05088	0.0799	0.02186	0.04527	0.02552	0.04097	0.00899	0.02609	0.22473	-0.02294	0.06116	0.0962	0.08661	-0.00939	0.15118	0.04463	0.00904	0.15657	0.02415	0.02532	0.03964	-0.03142	0.11457	0.12157	0.02236	0.09292	0.08587	0.09026	0.109	0.14718	0.06148	0.0467	0.04298	0.05632	0.02325	0.07746	0.07063	0.00746	-0.01657
ALG13	0.25282	0.13864	0.09181	-0.06151	-0.03124	0.39854	0.07169	-0.08535	-0.18133	-0.07405	0.13201	-0.0862	-0.11435	0.03372	0.05628	0.07837	0.06187	0.16626	0.0541	0.01092	0.00903	0.08577	-0.06213	-0.07131	0.05582	-0.04039	0.03743	-0.03285	0.06337	-0.11725	0.00068	0.1693	-0.0836	-0.16518	-0.06478	0.15231	0.22103	0.02032	0.33259	0.10449	-0.03307	0.18408	-0.11904	-0.18388	0.00496	-0.09609	-0.07465	0.40549	0.06486
ALG14	-0.00727	0.05678	0.04698	0.03956	0.06262	0.24529	0.07474	-0.08018	0.20457	-0.02506	0.08269	-0.04375	0.05226	0.00843	0.05376	0.2332	0.13605	-0.12053	0.04444	0.06902	-0.05934	0.10671	0.00357	-0.0131	0.05426	0.06618	0.07274	-0.05961	0.01826	0.13665	-0.0501	0.06668	-0.01453	-0.12812	0.03224	0.28054	0.01964	0.06191	0.24706	0.28494	0.0273	0.1013	-0.08034	-0.07686	0.15266	-0.01249	0.04549	0.23316	0.10781
ALG2	0.02249	0.14649	0.12232	-0.06225	-0.14009	0.24273	-0.00344	0.17194	0.12136	0.11392	0.10619	0.0533	0.14794	0.14455	-0.0338	0.21779	0.01021	-0.04947	0.10031	0.10099	0.05939	0.17074	0.08868	0.10781	0.01571	0.15331	0.05357	0.1411	0.03547	-0.01851	0.0198	0.28263	0.07536	0.18714	-0.00833	0.13164	0.05387	0.07605	0.14939	-0.05907	0.17607	-0.04304	0.06642	-0.01912	-0.0625	0.03685	0.05936	0.0774	0.02796
ALG3	0.15515	0.33291	0.04753	0.07169	0.18736	0.18911	0.12949	0.04801	0.24437	-0.01438	0.12009	-0.02944	0.01709	0.04569	0.0204	0.0758	0.15185	0.15692	0.27612	0.00419	0.11762	0.20038	0.10131	0.15392	0.12544	-0.00989	0.16091	0.11756	0.06223	0.07698	0.17509	0.07256	0.03839	0.15993	0.05727	0.1989	0.16814	0.11587	0.0255	0.1872	-0.02234	0.18324	-0.04055	0.17534	0.16822	0.10833	0.01146	0.16089	0.176
ALG5	0.18594	-0.09718	0.1433	-0.11072	-0.09393	0.08532	-0.02199	-0.21485	-0.28719	0.06485	0.02979	-0.07944	-0.08277	0.09216	0.18221	-0.04527	0.02433	0.10918	-0.20833	0.14469	0.00246	-0.23951	-0.01247	0.11738	0.14428	-0.05662	0.05688	-0.08758	-0.02508	-0.01476	-0.09462	0.2396	-0.08244	-0.07678	0.02878	0.05219	-0.10253	0.01826	-0.03144	-2.27e-06	-0.03344	-0.01521	-0.0209	-0.0928	-0.11206	-0.02661	0.08474	-0.08624	-0.28352
ALG6	0.04587	-0.21239	-0.00845	-0.01592	0.15235	0.2038	0.19552	-0.05956	0.15769	0.01207	-0.02589	-0.12767	-0.01354	-0.12016	0.00554	-0.015	0.13628	-0.04121	0.03431	0.02348	-0.05767	0.08522	-0.03956	0.16978	0.05391	-0.02577	0.01459	-0.01913	-0.09066	0.09165	0.13089	0.19475	-0.0674	0.02753	0.03639	0.0919	-0.06859	-0.00961	0.21859	0.05313	-0.1179	0.14719	-0.05239	-0.03227	-0.07113	-0.0286	0.02365	0.04482	0.16181
ALG8	0.18419	0.21139	-0.09458	-0.06105	0.15048	-0.06745	0.0079	0.03855	0.2893	0.10735	-0.02558	-0.0353	-0.06139	0.21318	-0.17005	0.206	0.1934	0.03692	0.16827	-0.00094	-0.01074	-0.09248	0.01592	0.03424	0.10927	-0.11731	-0.01457	0.05118	0.08925	0.11375	0.3148	0.26671	-0.06406	0.13008	-0.01037	0.0708	0.11347	-0.07751	0.1269	0.10508	-0.02097	0.15144	-0.10133	0.20598	0.35964	0.05142	-0.08473	0.19699	0.01589
ALG9	0.032	0.14945	0.12061	-0.00719	-0.01504	0.01342	-0.03146	0.06653	-0.05844	0.18678	-0.01832	-0.05185	0.09809	0.10244	-0.14721	0.2402	0.08002	0.10689	0.13632	0.08426	0	0.03706	0.17039	0.00617	0.09171	0.148	0.01382	-0.04037	0.03897	-0.07275	0.05508	0.07758	0.10506	0.18489	0.11275	0.21379	-0.06225	0.02056	0.22548	0.03012	0.0957	0.09839	0.07936	-0.06195	0.10745	0.00032	0.00606	0.21966	0.09283
ALK	-0.040415	-0.047055	-0.358985	0.09561	0.3844	-0.20559	0.1651	-0.08796	-0.212585	-0.009895	-0.14564	0.004565	-0.293495	-0.319955	0.30672	-0.016995	-0.14695	-0.31905	-0.10286	-0.13864	-0.034335	-0.08021	-0.076285	0.18332	-0.06297	-0.36129	0.243185	-0.114195	0.04598	-0.088485	-0.27271	-0.118755	-0.120005	-0.059375	-0.249435	-0.349595	-0.337495	0.284845	-0.40139	-0.33302	-0.214605	0.05771	-0.24658	-0.18208	-0.11884	-0.01561	-0.10428	-0.20673	-0.128355
ALKBH1	0.20881	-0.00977	0.11794	0.10462	0.28279	0.26663	-0.06195	0.18088	0.06951	0.03144	0.0482	0.07466	0.20397	0.01534	0.08713	0.1712	0.09423	0.05781	0.09842	0.13265	-0.02438	0.0614	0.15361	0.08453	0.10591	0.16363	0.05549	0.04864	0.07659	0.09442	0.04961	0.09555	0.07015	0.2175	0.0865	0.17261	0.05118	0.07549	0.10749	0.08875	0.09173	0.22722	0.10269	0.02394	0.04085	-0.09416	0.08121	-9e-05	0.08231
ALKBH3	0.06486	-0.09208	0.0459	0.09247	0.03771	-0.06781	0.00637	-0.0834	0.02398	-0.06098	0.0634	0.02617	0.15849	0.16879	0.05221	0.02311	-0.02417	0.25054	-0.00225	0.06155	0.00712	0.05608	0.29955	0.11361	0.08943	0.11033	0.10918	-0.04041	0.13816	0.06898	0.06612	0.04525	0.01584	-0.22105	0.0126	-0.02074	0.09729	-0.01242	-0.51017	0.05034	-0.02029	0.07695	0.14539	0.02645	0.02187	-0.13065	0.11653	0.09484	-0.00477
ALKBH4	0.13645	-0.03844	0.03139	0.10755	0.25899	-0.05025	0.07529	0.08357	0.16934	0.01911	-0.04494	0.04701	0.07089	-0.09033	0.20089	0.19249	0.07601	0.09019	0.13956	0.0427	0.06566	0.12431	0.15709	0.11903	-0.04667	0.0793	0.02836	0.02688	-0.06995	-0.01148	0.05211	-0.01103	0.12749	0.05448	0.09738	0.00498	0.0385	-0.08505	-0.00038	0.13951	0.08493	0.13398	0.07945	0.08387	0.12149	-0.00345	0.06377	-0.00014	0.10349
ALKBH5	-0.03165	0.01463	0.11375	-0.1237	-0.00684	-0.1337	-0.07587	0.06581	-0.09303	-0.02891	0.0296	0.22346	0.04868	-0.04486	-0.22974	0.03644	0.04192	-0.06861	0.12187	0.00739	-0.0547	-0.02023	0.20072	-0.09873	-0.13952	0.05512	-0.03712	0.11739	0.10559	-0.0637	-0.12313	-0.0056	-0.02152	0.24932	-0.03326	-0.20643	0.00884	0.1261	-0.00603	-0.09315	0.01732	-0.04942	0.23301	-0.1088	-0.17891	-0.02917	0.07182	-0.19197	0.01032
ALKBH6	0.02296	0.07337	0.06101	0.06355	0.05182	0.12102	0.07888	0.07435	0.09056	-0.02653	0.03604	0.03567	0.03247	0.05345	0.01938	0.19355	0.07458	0.1395	0.13959	0.03323	-0.01434	0.09853	0.07723	0.00248	0.06135	0.01188	0.00658	0.11722	0.00789	0.02653	0.06887	-0.0413	0.09886	0.13116	0.14255	0.05381	0.02293	0.05695	0.07179	0.18512	0.02327	0.04905	0.04135	0.15202	0.18489	0.02762	0.03864	-0.03825	0.10281
ALKBH7	-0.14511	-0.00738	0.01418	-0.0657	-0.05752	0.03545	0.00588	0.08407	-0.00894	0.00524	0.0258	0.15616	-0.03087	-0.18431	-0.03671	-0.00517	0.09614	-0.0965	0.12345	0.10814	0.05951	0.2213	0.14183	-0.02151	0.08686	0.02414	0.17209	-0.03823	0.09397	-0.15025	-0.15401	-0.09731	0.18295	-0.02647	0.0268	-0.04845	-0.14117	0.03624	-0.12402	0.19902	0.10421	-0.09037	0.25094	0.00394	0.18253	-0.03636	0.11127	-0.23524	-0.028
ALKBH8	0.08765	-0.07898	0.01852	0.04326	0.06451	0.04316	-0.01516	-0.01314	0.02543	0.04765	0.0431	0.01297	0.11947	0.10461	-0.01768	0.06574	-0.04888	0.0863	0.02339	-0.05095	0.02566	-0.11511	0.076	0.0473	0.07116	0.05306	-0.09564	0.03691	0.03689	-0.02577	-0.05429	0.07806	0.14625	0.02361	0.05905	-0.00092	-0.07714	-0.12644	0.03319	0.13007	0.07957	0.00023	-0.05385	0.06342	0.08101	0.04493	0.01689	0.00173	0.03086
ALLC	-0.02828	-0.10695	0.11746	0.04576	-0.06423	-0.01389	-0.09901	0.13944	-0.07938	-0.10528	0.31613	-0.0194	0.04406	0.08827	-0.02245	0.00882	-0.0022	-0.09056	-0.03162	0.13825	0.20169	-0.02378	0.10668	0.00779	-0.03105	-0.04309	0.00163	0.00179	-0.07668	-0.07851	0.07278	-0.013	-0.0224	0.02502	0.12705	0.04778	-0.11881	-0.00783	-0.03247	0.23546	-0.0308	-0.07178	-0.00806	-0.07829	-0.06487	-0.05262	0.14254	0.0085	-0.05462
ALMS1	0.04218	0.05644	0.08158	0.12587	0.01545	-0.46955	0.03098	0.23187	-0.12677	-0.08887	-0.05234	0.15603	0.26375	-0.30072	-0.03827	-0.08403	-0.00669	0.02056	0.13379	0.02232	0.05813	0.15877	0.1252	-0.03366	-0.11139	0.22668	-0.07073	0.06975	0.16551	0.02765	0.03391	0.0448	0.18401	0.00647	0.29466	-0.23694	-0.35158	-0.02439	-0.06423	-0.17453	0.24244	-0.12317	0.07978	-0.14081	-0.44977	-0.0762	-0.04128	-0.17182	0.06193
ALMS1P	-0.00247	0.04608	-0.02793	0.19402	0.0568	-0.0901	0.05274	0.29123	-0.07231	-0.09394	-0.09719	0.18479	0.19493	-0.27839	0.07763	-0.06688	0.02923	0.00731	0.12822	0.00233	0.1806	0.06212	0.09934	-0.02622	0.00571	0.14401	-0.09247	0.09599	0.04391	-0.03796	0.03866	0.00219	0.24106	0.02829	0.21505	-0.12164	-0.21898	0.03622	-0.07162	-0.06234	0.18399	-0.02228	0.01423	0.02601	-0.09936	-0.03355	-0.08354	-0.16109	0.08066
ALOX12	-0.01745	0.12542	-0.09305	-0.09466	-0.09467	0.06045	-0.01684	-0.06196	-0.0234	0.04518	-0.13035	-0.02851	-0.11604	-0.05807	-0.03698	-0.10768	-0.02202	-0.06368	-0.00101	0.01934	-0.09331	0.02552	-0.04055	-0.13169	-0.05505	-0.00857	-0.02774	0.07093	-0.07976	-0.09484	-0.00434	-0.0317	-0.01498	-0.03957	-0.07293	-0.03156	0.30838	-0.06147	-0.00983	-0.04508	-0.14889	-0.05779	-0.06802	-0.05154	-0.07137	0.02999	-0.03962	-0.13181	0.02263
ALOX12B	-0.00526	0.02263	-0.0707	-0.03562	0.06688	0.14329	0.01786	0.09588	0.08042	-0.02545	0.09066	-0.02298	0.22403	-0.05604	0.07738	0.03289	-0.03273	0.01061	-0.01698	0.04903	-0.05973	-0.00462	-0.05281	0.04434	-0.04854	-0.01733	-0.03887	0.02775	-0.06129	0.08097	0.00466	0.13644	0.02111	0.09111	0.02654	0.03453	-0.06029	0.04172	-0.01884	-0.09392	0.17881	-0.00025	-0.02463	0.01804	-0.01552	-0.00691	-0.04642	0.08002	-0.11924
ALOX15	-0.07516	0.0492	-0.00486	-0.08876	-0.03454	-0.03436	-0.01152	-0.12926	-0.02714	-0.04097	-0.10071	-0.08226	0.0019	-0.01042	-0.04055	-0.08034	-0.05913	0.00732	0.02597	-0.01518	-0.04532	0.03324	0.08381	-0.01802	0.00425	-0.0166	-0.02343	-0.03214	-0.08535	-0.02609	-0.00547	-0.03329	0.01939	0.00903	-0.05197	0.03913	-0.03535	0.0326	0.05684	-0.01115	-0.03905	-0.08131	-0.06018	0.0717	0.05361	-0.08931	-0.03473	-0.1031	-0.04703
ALOX15B	0.10411	0.23398	-0.21624	-0.0918	0.08469	0.01384	-0.18375	-0.08824	-0.03262	-0.03511	-0.03828	-0.11867	-0.11549	-0.05889	-0.03236	0.07016	-0.1162	-0.05031	0.27514	-0.03781	-0.07831	0.29343	-0.20264	0.1726	-0.11496	-0.22619	0.06074	-0.16369	-0.1175	0.03427	-0.05397	0.22794	-0.13835	-0.11635	-0.20808	-0.2335	-0.19218	0.47515	-0.19892	-0.21037	-0.05626	-0.05344	-0.17526	-0.16799	0.00733	-0.05259	0.17732	0.06061	-0.08152
ALOX5	-0.53749	0.02251	0.14353	-0.34984	-0.42999	0.10099	0.01262	-0.12626	-0.14417	0.32425	0.26834	-0.08513	-0.4851	0.09761	-0.10651	-0.0661	-0.11729	0.15016	0.10001	0.15864	-0.24943	0.03095	-0.31219	0.3835	0.30994	-0.44281	0.16785	-0.12911	-0.194	0.04824	0.10207	0.30403	-0.51226	-0.37479	-0.18745	-0.57366	0.30472	0.39389	-0.37277	-0.00656	-0.26367	-0.18729	-0.06565	-0.00649	-0.11714	0.33344	0.17044	0.13678	-0.05153
ALOX5AP	-0.47603	0.39332	-0.0179	-0.22314	-0.68214	0.40848	0.16139	-0.05265	-0.1181	-0.19167	-0.09561	0.03681	-0.43105	-0.05606	0.00112	0.39709	-0.0856	-0.12437	0.10712	-0.00547	-0.20195	0.17115	-0.48099	0.19503	-0.03426	-0.31322	0.58094	-0.26549	0.19697	-0.09942	0.00514	0.29747	-0.2071	-0.02096	-0.18323	-0.30105	0.01394	0.4811	-0.04189	0.2293	-0.16216	-0.16979	0.02089	0.1309	0.26525	0.20097	0.13639	0.07036	0.00447
ALOXE3	-0.01001	-0.02891	0.04689	-0.01904	0.02175	0.22728	-0.02037	0.07162	-0.01267	-0.11993	0.09135	0.09397	0.02749	0.05006	0.07133	0.103	0.04973	0.05548	0.0048	0.05851	0.02521	0.01552	0.00076	0.10071	0.00956	-0.00876	0.06225	-0.04596	-0.02833	0.01168	0.01498	0.1453	0.00057	0.10369	-0.02816	0.07558	0.03539	0.01656	0.01854	0.01362	0.15658	0.00078	0.01779	0.09539	0.03306	-0.0119	0.0774	0.11132	0.07045
ALPI	-0.06246	0.00292	-0.02646	0.05743	0.07108	-0.00909	-0.01261	0.3746	-0.06054	-0.01592	0.54698	-0.01318	0.0392	0.104	0.07429	-0.02224	0.0196	-0.00493	0.10836	0.02477	-0.077	-0.045	0.04559	-0.07593	-0.0774	0.00545	-0.01864	-0.03087	0.08325	-0.09342	-0.0389	0.19467	0.04456	-0.13747	-0.04488	0.01005	-0.08827	0.08195	0.48805	0.18551	-0.02059	0.06397	0.05697	0.16194	-0.05078	-0.03795	-0.12438	-0.01378	-0.09051
ALPK1	-0.139425	-0.06544	-0.036915	0.00751	0.0633	-0.220345	0.20776	0.056015	0.17377	0.058525	-0.039365	0.07085	-0.12232	0.016195	0.000320000000000001	-0.189185	0.00509	-0.065105	-0.00902	-0.098955	0.091785	0.031275	-0.043395	0.13287	-0.11002	-0.110905	-0.024535	0.0479	-0.07057	-0.026405	0.13407	-0.13629	0.00616999999999999	0.057855	0.000345000000000002	-0.139015	0.076265	0.1003	-0.05268	-0.02723	0.002815	0.045695	0.011035	0.062485	-0.09664	0.178575	-0.06759	-0.112775	-0.004545
ALPK2	-0.05262	0.05585	-0.173	-0.08713	-0.1858	-0.28199	-0.12376	-0.096	-0.15743	-0.10977	-0.00805	-0.23989	-0.13765	-0.22114	0.13662	0.24232	0.29442	-0.0154	0.31702	-0.04445	-0.04325	0.14407	-0.20366	0.28904	0.29814	-0.1149	0.49522	-0.17329	0.18804	0.26038	-0.08755	0.2902	-0.21573	-0.35446	-0.01275	-0.15657	-0.2923	0.68787	-0.17341	0	-0.33517	0.05351	-0.2033	-0.0996	0.09023	0.15388	-0.04291	0.25033	0.19266
ALPK3	-0.04463	0.03856	0.05153	0.03505	-0.01254	0.06723	-0.02973	0.03607	0.01567	0.03659	0.06201	0.02607	0.03921	0.04398	0.01484	0.09537	0.03493	0.09334	0.04303	0.04863	-0.0112	-0.00301	-0.00119	0.0848	0.01569	0.04328	-0.00685	-0.02562	0.04592	0.00705	0.02412	0.06371	0.02239	0.21834	0.05863	0.02898	0.03729	0.08991	0.05507	0.00659	0.02815	0.06395	0.04836	0.03903	0.04409	0.01135	0.03788	0.05493	0.0382
ALPL	-0.07039	0.04011	-0.02366	-0.00822	0.1404	0.0378	0.06491	0.07661	-0.02035	0.03433	-0.0676	-0.02394	-0.07745	0.00585	-0.00353	-0.07304	-0.01863	-0.0192	0.12972	-0.08272	0.03278	-0.00495	0.00368	-0.0679	-0.03412	-0.04998	0.04855	-0.02943	-0.06262	0.16752	0.03154	-0.0343	0.03793	-0.04587	-0.02818	0.01067	0.13079	0.03146	0.11261	0.16572	-0.00928	0.0144	-0.07812	0.04313	-0.00298	-0.08859	-0.08094	0.0772	0.15248
ALPP	-0.01862	0.03112	0.18392	-0.05521	-0.02681	-0.12195	0.06001	0.84007	-0.1745	-0.21612	0.05374	-0.05147	-0.16714	0.55137	-0.06236	-0.09454	-0.05287	-0.1388	0.44375	0.04471	0.05407	-0.03807	0.35164	-0.12506	-0.13107	-0.16892	-0.01074	0.46049	-0.11239	-0.21112	-0.09524	-0.04812	-0.06737	-0.04254	-0.11133	-0.11994	-0.13092	-0.02909	-0.1713	0.67074	-0.02434	-0.08593	-0.0646	-0.01779	-0.11188	-0.05337	-0.0573	-0.21695	-0.16212
ALPPL2	0.03752	0.04975	-0.08765	-0.03252	-0.09863	-0.0721	0.03494	0.26187	0.11436	0.00903	-0.04135	-0.13625	-0.01715	0.12862	-0.15506	-0.18494	-0.19588	-0.10814	0.1196	-0.14937	0.04052	-0.10345	-0.00285	-0.26932	-0.05477	-0.03396	-0.09083	0.10786	-0.093	-0.08246	-0.13829	-0.10707	-0.03924	-0.22968	-0.02703	-0.03977	-0.09414	-0.21401	0.43002	0.22817	-0.07145	0.03222	-0.05665	-0.10082	-0.24931	0.03142	-0.0584	-0.08737	-0.13199
ALS2	0.07189	0.18344	0.10085	0.16077	0.157585	-0.122385	0.006575	0.20102	0.22715	0.044545	0.09894	0.096245	0.041415	0.09217	0.065625	-0.010765	0.114815	0.12267	0.152055	0.106815	0.156545	0.011045	0.16217	0.01609	0.01042	0.086935	0.050515	0.12156	0.07961	0.20815	0.1964	0.23285	0.05643	0.12629	0.11236	0.009565	0.09532	0.04666	0.17267	0.101145	0.067115	-0.08782	0.122215	-0.03762	-0.07338	0.054145	0.10577	0.17505	0.11656
ALS2CL	-0.27812	-0.07394	0.05732	0.09718	0.13071	-0.25244	0.31363	-0.1794	0.12869	-0.13173	-0.12466	-0.06327	-0.17912	0.48058	-0.07609	0.15927	-0.18822	-0.12013	-0.17757	0.06041	-0.09562	-0.15617	-0.04122	-0.17716	0.26125	-0.18573	-0.11056	-0.21261	-0.11265	-0.34421	-0.04299	-0.10635	-0.1783	-0.19529	-0.21836	-0.0144	-0.39278	-0.223	-0.28185	0.26044	-0.15759	-0.17945	-0.02862	-0.30454	0.03771	-0.01709	-0.03236	-0.28425	-0.3173
ALS2CR11	-0.03709	-0.0564	-0.06892	-0.06926	0.14456	-0.07176	0.07663	0.0689	0.06221	0.01871	-0.12398	-0.11556	0.11575	0.07605	-0.08037	-0.17169	0.07048	-0.07451	0.12746	-0.04938	-0.01494	-0.00834	0.18406	0.08089	-0.11821	0.05469	-0.01182	-0.07875	0.02785	0.12837	0.06128	-0.02186	0.01023	-0.16217	0.11941	-0.0663	0.07594	-0.03146	-0.06221	0.08524	0.07875	-0.08333	-0.09662	-0.04831	-0.00127	0.00767	-0.06625	-0.00052	0.06972
ALS2CR12	0.12495	-0.03883	0.42523	0.06775	0.01399	0.00512	-0.03176	0.02954	0.02332	0.02906	0.13467	0.30617	-0.05336	0.05266	0.02284	0.0305	0.08718	0.07204	-0.01234	0.06674	-0.0135	-0.05223	0.25807	-0.04057	0.04849	-0.1505	-0.00857	0.31979	0.03753	-0.03631	-0.12348	0.07243	-0.04725	0.01731	0.07141	0.14898	-0.01282	-0.06851	0.13852	-0.04943	-0.13962	0.03142	0.25268	0.11845	0.02017	0.05714	0.12998	0.01399	0.09698
ALS2CR4	0.108425	-0.06235	-0.05214	0.14037	0.123345	0.04299	0.113755	0.043455	0.031055	-0.054425	0.01769	-0.03082	0.04795	-0.00392	0.0731	0.045525	0.05315	0.024615	-0.010745	0.009035	-0.006145	0.049095	0.03723	-0.039345	-0.10255	0.06764	0.08977	-0.081945	0.06813	0.1346	0.170875	0.176415	0.070475	-0.03841	0.15468	-0.025855	0.160815	0.057605	-0.00118	-0.038685	0.05303	-0.05676	-4.49999999999895e-05	-0.08505	0.07334	-0.04805	0.005455	0.201395	0.033935
ALS2CR8	-0.08352	-0.06655	0.02664	-0.08045	-0.1021	-0.31908	0.06236	-0.15533	-0.08924	-0.10074	-0.02921	0.01377	0.01236	-0.01354	0.01983	-0.16623	-0.18901	0.00735	-0.16442	-0.15059	-0.0676	-0.14679	-0.11639	-0.18815	-0.16849	-0.04806	-0.03612	0.05119	-0.09738	-0.07242	0.12925	-0.15714	-0.06533	-0.1787	-0.05761	-0.03813	-0.01226	-0.24955	0.03794	-0.04522	-0.12055	-0.19441	-0.05196	-0.0621	0.01989	-0.11377	-0.05843	-0.08219	-0.13396
ALX1	0.01169	-0.00486	-0.046415	-0.023315	-0.03694	-0.126015	0.0377	-0.0343	0.31285	-0.00895	-0.00715	0.016425	-0.07993	-0.07048	-0.064125	-0.01739	-0.04862	-0.068775	-0.023395	-0.10677	-0.070905	-0.049885	-0.04665	-0.02434	-0.03056	0.01503	-0.077145	-0.061315	-0.034455	-0.09201	0.000189999999999999	-0.090525	-0.056695	-0.17112	0.10038	-0.085795	0.233675	-0.0778	-0.050185	0.01577	-0.19501	0.026075	0.14527	-0.095575	-0.034305	-0.08104	-0.11027	-0.04623	-0.016535
ALX3	0.01891	0.03992	-0.10381	-0.00857	-0.0284	0.13164	-0.04054	0.12615	0.09959	-0.05162	0.03289	0.03092	-0.0229	-0.03567	0.02978	0.04231	-0.08297	0.01957	0.0625	0.06332	-0.06572	0.05398	0.02153	0.11425	-0.04156	0.02934	-0.01717	-0.07225	-0.08066	0.03091	-0.1179	0.07909	-0.01788	0.24293	-0.00588	0.01251	-0.08637	0.09196	-0.05666	-0.04091	0.32533	-0.03181	0.00276	-0.02888	-0.07143	-0.04986	-0.05859	0.06172	-0.0211
ALX4	-0.01803	-0.06471	-0.01928	-0.03485	-0.00817	0.0941	-0.0933	0.0529	0.19664	-0.08303	0.06945	0.01924	0.052	0.00332	0.03726	0.02041	-0.03569	0.00676	0.00985	-0.02378	-0.10472	0.12894	-0.09505	0.09329	-0.05801	-0.01311	-0.03452	-0.07748	-0.0987	0.0287	-0.01708	0.09229	-0.09382	0.11462	-0.03668	0.04651	-0.0904	-0.02645	-0.01323	-0.0854	0.0028	-0.0271	-0.01715	-0.01916	0.04334	-0.04814	-0.06307	0.08837	-0.07381
AMAC1	0.04911	-0.054	0	0.00434	0.04565	0	0.01556	0.04747	0.14917	0.0293	-0.00499	0.01661	-0.08193	0.03425	-0.07698	0	0	0	0.04176	0	-0.04136	0.01743	0	0.01656	0	0.00679	-0.01813	-0.06699	0.00062	0.03599	0.09062	-0.05305	-0.06965	0	0.05569	0.02784	0.00432	0	-0.06105	0	0	0	0	0.03503	-0.06728	-0.03161	-0.04059	0.12913	0
AMAC1L2	-0.02132	0.02685	-0.0579	-0.00962	0.07884	0.01816	-0.01628	0.15428	0.16132	0.08626	0.0887	0.03431	0.06364	-0.08048	0.14339	-0.02921	-0.02699	-0.03534	0.06396	-0.03658	0.0261	-0.00708	-0.00291	0.018	-0.08931	-0.0083	-0.02352	0.0008	-0.0667	0.11082	0.03702	0.05611	0.03365	0.0777	0.02921	-0.08616	-0.04763	0.09663	-0.00717	-0.08417	0.18504	-0.00079	-0.04864	0.00812	0.0147	-0.00259	-0.03909	0.10578	-0.1416
AMACR	-0.05427	0.11756	-0.08298	-0.13161	-0.10689	0.20699	-0.14103	-0.11585	-0.2091	0.14936	0.23889	-0.1275	0.0295	0.02114	0.42373	0.06336	-0.05194	0.16647	-0.13212	0.26016	-0.06884	-0.00172	0.18851	-0.12267	0.08023	0.084	0.08164	-0.12403	0.06689	-0.07937	-0.10112	0.18142	-0.11127	0.08342	0.06066	0.22911	0.06708	0.01635	0.3083	0.08655	0.10917	-0.02598	-0.11209	-0.22026	0.0192	-0.05846	-0.03419	0.11809	0.02362
AMBN	0.06025	-0.00467	0.06253	0.05725	0.10347	0.19412	0.13122	0.2005	0.09476	0.3389	0.14598	-0.00684	0.14263	0.13028	0.09965	0.17218	0.09736	0.12046	0.10031	0.10211	0.06271	0.07235	0.07718	0.14222	0.06419	0.09167	0.02534	0.09452	0.06095	0.09385	-0.04413	0.17798	0.13652	0.0301	0.10885	0.14043	0.00633	0.02893	0.14456	0.11396	0.20936	0.10533	0.11063	0.0731	0.49008	0.09512	0.09537	0.03143	0.0464
AMBP	-0.148455	1.50438	-0.15388	-0.064855	-0.107785	-0.19443	-0.12994	-0.13809	-0.176765	-0.016275	0.019825	-0.1877	-0.064815	-0.143195	-0.159685	-0.13342	-0.13546	-0.130125	-0.081815	-0.11661	-0.120775	-0.11674	0.42737	-0.11815	-0.193675	-0.06087	-0.1241	-0.13469	-0.18838	-0.162515	-0.14154	-0.135435	-0.15084	-0.158305	-0.057545	0.315435	-0.19078	-0.27209	0.717445	-0.17876	-0.19584	-0.016155	-0.19088	-0.18545	0.07129	-0.13442	-0.154215	0.016655	-0.145895
AMBRA1	-0.00921	-0.09831	-0.057395	0.0417	0.057645	-0.127415	0.01967	-0.089925	-0.2057	-0.063925	0.05745	0.037295	0.004805	-0.01979	0.08308	-0.20683	-0.075385	-0.00618	-0.08928	-0.048085	0.041945	-0.252995	0.175265	0.057545	0.00384	0.04656	-0.034865	-0.163955	0.049335	-0.03609	-0.06877	-0.014755	0.13245	0.146675	0.02977	-0.193285	-0.26928	-0.03421	-0.14019	-0.047085	0.053755	-0.07089	-0.027935	0.190195	-0.1798	-0.003285	0.01211	-0.238245	-0.19469
AMD1	-0.05888	0.19138	-0.10629	0.12974	-0.02597	0.21113	0.09647	-0.3062	0.01209	-0.02844	0.21657	0.09823	-0.11388	-0.13218	0.20256	-0.04914	-0.04503	0.03079	-0.32376	-0.07993	0.17354	-0.01497	-0.03365	-0.23883	-0.22909	-0.11541	-0.01386	0.1756	-0.08728	0.09579	-0.20094	0.00531	0.25684	0.18223	-0.00621	-0.06025	-0.01252	-0.01863	0.24262	0.15209	0.13738	0.06663	-0.02513	0.41848	0.36023	0.12978	-0.05236	0.11437	0.04116
AMDHD1	0.05024	0.68935	-0.01756	-0.13126	-0.00048	-0.01923	0.03491	-0.01698	0.00501	-0.06333	0.00483	0.07501	-0.0249	0.0282	0.13069	0.05878	-0.02011	-0.00776	-0.06377	0.03283	0.05997	-0.04643	0.0106	-0.02358	-0.01848	-0.07766	0.12461	-0.07253	0.13662	0.19718	0.0248	0.02745	-0.1265	-0.00511	-0.06539	-0.11938	-0.08447	0.10796	-0.11621	-0.10978	-0.1366	-0.01408	0.09797	-0.09513	-0.02729	0.0444	0.13583	0.05146	-0.06451
AMDHD2	-0.06354	-0.00644	-0.01608	-0.03613	0.0195	-0.01636	-0.05691	-0.08907	0.08209	0.01432	-0.06019	0.00095	-0.00414	0.08405	-0.06603	0.11283	0.0135	-0.01603	-0.08087	-0.01	-0.00775	0.00257	0.0271	0.06184	0.09658	-0.01525	0.08381	-0.00513	-0.00606	0.06701	0.10028	-0.04058	-0.03519	-0.05822	-0.08811	-0.03749	-0.01163	0.10297	-0.01386	-0.10555	-0.1171	-0.00164	-0.01765	-0.0609	0.1647	-0.01683	0.0449	0.09223	0.23879
AMELX	0.02756	0.09291	-0.02878	-0.0956	0.07647	0.0664	0.00654	-0.05555	-0.03418	0.0697	-0.03507	-0.00173	0.07425	0.01942	-0.01456	-0.00854	-0.04374	0.00853	0.00936	0.05002	-0.00448	0.00441	0.0398	0.00832	0.05441	0.04189	0.04173	0.1143	0.03792	-0.03271	-0.08004	0.02422	0.06311	-0.05903	0.04289	0.04102	0.03845	-0.02331	-0.07086	0.01686	-0.00782	0.02083	-0.06454	0.04868	0.01336	0.01518	-0.04137	-0.10923	0.06539
AMELY	0.03889	-0.06097	0.03711	-0.05008	0.00797	0.07856	-0.02777	0.01781	0.04538	-0.16222	0.02409	0.05376	0.0217	0.00377	-0.03365	0.1489	0	0.05563	0.02712	0.09256	-0.03866	0.07512	0.01809	0.10552	-0.01383	-0.02967	0.03566	-0.0287	0.02103	0.07073	0.00175	-0.07881	-0.02347	0.1423	0.05135	0.06403	0.02352	0.013	-0.00608	0.0008	0.20973	-0.04503	0.06281	0.00459	-0.00927	-0.02109	0.02505	0.02511	-0.00855
AMFR	-0.59012	-0.21728	0.43908	-0.36637	0.06044	0.27225	0.15848	-0.11519	-0.37189	0.08297	0.14533	-0.06002	0.28916	-0.4323	0.23866	-0.28012	-0.26261	-0.08612	0.02568	0.36178	0.26144	-0.05175	0.50054	-0.14481	0.06818	-0.17004	0.02862	0.0143	0.06928	-0.29949	-0.34889	-0.21744	0.29805	0.02097	-0.39144	0.15601	0.11898	0.14158	0.01996	0.27811	0.17233	-0.31273	-0.23395	-0.05482	-0.45088	-0.03793	-0.08646	-0.10658	-0.06995
AMH	0.0872	-0.08311	0.04038	-0.12971	0.07512	0.00296	0.02915	0.26292	0.0411	0.08862	0.00504	0.01971	0.02336	0.10066	0.00552	0.04331	0.0344	-0.00864	-0.01803	0.13274	0.01627	-0.00962	-0.00496	0.03153	-0.05176	-0.00031	0.04985	0.05022	0.00445	-0.00568	0.02051	0.02894	0.13792	0.04557	0.01029	0.11587	-0.07941	-0.00628	-0.01479	0.07257	0.20979	0.00618	0.02939	0.06096	0.04084	0.0603	0.04289	-0.06674	0.02027
AMHR2	0.09327	0.04769	-0.09297	0.03283	-0.17024	-0.16948	-0.0793	0.02162	-0.23539	-0.00919	0.00844	-0.21635	0.35389	-0.1108	-0.17247	-0.07491	-0.15689	-0.10467	-0.1725	-0.1135	0.11939	-0.11759	-0.08164	-0.1277	-0.18711	0.30376	-0.21995	-0.04113	0.0683	-0.26228	-0.07811	-0.09681	0.48843	-0.18454	0.14946	-0.11727	0.10554	-0.32523	-0.07873	0.07106	0.4241	-0.02081	-0.17117	-0.19467	-0.15441	-0.06138	0.01007	-0.16894	-0.20437
AMICA1	-0.03961	0.1031	0.0446	0.02195	-0.16549	-0.04817	-0.01267	-0.1363	-0.02322	0.00023	-0.00321	0.005	-0.04059	0.00526	0.1372	0.03418	-0.03275	0.05098	-0.10822	-0.05572	-0.01265	0.1911	-0.16836	0.12182	0.02169	-0.03671	0.18163	-0.14232	-0.02767	0.1622	0.01957	0.0351	-0.18097	0.08795	-0.14825	-0.06	0.10309	0.30255	0.0099	-0.03036	0.01225	0.02834	0.28529	-0.01759	-0.0721	0.02485	0.21587	0.18336	0.09579
AMIGO1	-0.04079	-0.08448	0.00873	0.03798	-0.03355	-0.00512	-0.08044	-0.01449	-0.06738	-0.26301	0.1055	0.02949	0.09467	-0.03591	0.04496	0.04821	-0.04258	-0.03877	-0.07105	0.08215	0.01762	-0.00739	-0.07049	-0.01699	-0.06994	0.09399	-0.00856	-0.10616	-0.00976	-0.05688	0.01203	0.06303	0.07171	-0.07299	0.01736	0.0723	0.0032	0.01842	-0.02424	-0.08207	0.19021	0.00116	0.0251	-0.02687	0.017	0.00065	0.01901	-0.0133	-0.04221
AMIGO2	-0.90747	-0.54234	0.41883	-0.12426	-0.86871	-0.75941	-0.11383	-0.02731	-0.55066	0.3373	0.0109	0.24787	0.18121	-0.72993	-0.06388	-0.22831	-0.18865	-0.17831	-0.23531	0.1006	0.20142	-0.66394	0.00354	-0.28732	0.00395	0.36841	-0.19463	0.68924	-0.21575	-0.5098	-0.55336	-0.02286	0.57304	-0.56162	0.08856	-0.74228	0.25846	-0.09067	0.46319	-0.19518	0.29574	-0.39295	0.60883	-0.47179	-0.3592	-0.30119	0.21832	-0.27434	-0.72935
AMIGO3	-0.09965	-0.03718	0.01515	0.01825	-0.00515	-0.09325	0.01476	0.14927	-0.10442	0.09175	0.21183	-0.0413	0.01422	-0.03565	0.0937	0.25847	0.22666	0.0304	0.14929	0.00452	0.13561	-0.01772	-0.00854	0.03715	0.16061	0.01248	0.54536	0.07783	0.12555	0.03918	-0.04297	-0.01893	0.09735	-0.00069	-0.01406	-0.06291	-0.19522	0.39801	-0.0826	-0.00183	0.00049	0.04954	-0.01565	0.10059	0.08747	0.19179	0.00603	-0.10378	0.02573
AMMECR1L	-0.064325	-0.243455	0.04727	0.018935	0.02639	-0.18846	-0.01473	-0.045935	-0.069385	-0.041875	0.03703	0.04312	0.07074	-0.00583	-0.15511	-0.0868	0.052025	-0.168795	-0.08586	0.01284	-0.00677	-0.073325	-0.06076	0.12079	-0.056385	0.07642	-0.025005	0.007255	-0.015975	0.15162	0.07443	0.049225	0.047545	0.17685	-0.022685	-0.048165	-0.092425	0.00483	-0.026635	0.00043	0.08682	0.09671	0.030525	-0.07617	-0.139415	0.018535	0.00681	-0.07361	-0.015785
AMN	0.00709	0.20182	0.03905	0.00741	0.12098	0.09937	0.12373	0.15421	0.1042	0.05888	0.28542	0.14323	-0.00579	-0.00813	0.05895	0.14677	0.11203	-0.00869	0.1699	0.1043	0.08787	0.07501	0.13277	-0.00509	0.03533	0.0046	0.16797	0.09797	0.07851	-0.02289	-0.00775	-0.06174	0.22981	0.10981	0.01498	0.15939	0.02095	0.09769	-0.04502	0.09974	0.12056	-0.01556	0.141	0.2041	0.19332	0.05013	0.06083	0.0028	0.0775
AMOT	0.07389	0.0055	0.07273	0.0293	0.02763	-0.00111	0.01794	0.07766	0.11358	-0.17234	0.15926	0.05866	0.06767	0.09896	0.04422	0.12573	0.03846	0.05511	-0.01067	0.17154	-0.03505	0.03332	0.03544	0.0729	0.1223	0.12873	0.1046	0.034	0.05442	0.18293	0.11385	0.15281	0.09493	0.38556	0.16455	0.05215	-0.02128	0.0273	-0.02758	0.09887	0.11939	0.07364	0.08229	0.04699	0.0199	0.01442	0.10321	0.0485	0.03737
AMOTL1	0.05055	-0.0625	0.17444	0.07849	-0.04363	-0.28859	0.07042	-0.06628	-0.03371	0.06946	-0.09248	-0.00177	0.06136	0.14428	0.00254	0.10592	0.00662	0.217	0.03264	0.22863	0.04021	-0.13903	-0.11951	-0.00168	0.2258	0.02927	0.08044	0.06966	0.14495	0.07405	0.12173	-0.00342	-0.07546	-0.00778	0.09577	0.02077	-0.01722	0.30037	0.37122	-0.1662	0.00661	0.00944	0.02718	-0.1883	0.08956	0.05342	0.05873	0.17381	-0.03486
AMOTL2	0.07758	-0.44846	0.04427	0.20823	0.00779	-0.51572	0.12845	-0.04383	-0.14532	-0.12318	-0.03996	-0.07976	-0.15046	0.50365	-0.04891	-0.07934	-0.03305	0.05864	-0.08598	0.21217	0.12036	-0.28158	-0.44775	-0.02752	0.03618	-0.17688	-0.05681	0.06004	0.05015	0.07358	0.04101	0.15249	-0.10545	0.04239	-0.06905	-0.61753	-0.19098	0.12825	-0.14581	-0.39167	-0.34383	-0.29415	-0.06504	-0.26537	-0.23047	0.1151	0.12575	-0.30211	-0.00315
AMPD1	-0.05055	0.1525	-0.13074	-0.01676	-0.10245	-0.03473	0.0966	0.00793	-0.00044	0.02051	-0.12463	0.1914	-0.08418	-0.01151	0.00796	-0.14572	-0.05339	-0.0242	0.12925	-0.04818	0.01842	0.13235	-0.04144	-0.06993	0.01207	0.02115	-0.12893	0.06911	0.15348	-0.04407	-0.04488	-0.08946	0.04394	-0.10519	0	-0.01923	0.17	-0.09266	-0.00509	0.00148	0.63652	-0.14515	0.17488	0.02013	0.01755	0.15163	-0.0097	-0.1026	-0.00182
AMPD2	0.00189	0.05139	-0.04115	0.17263	0.0326	-0.14381	0.11615	0.05651	-0.12174	-0.03608	0.02153	-0.08425	0.04028	-0.09129	-0.09894	-0.16864	0.08942	-0.11727	0.10282	0.05786	0.01757	0.03205	-0.24895	-0.04095	-0.07717	0.05412	0.15995	-0.03796	0.08618	-0.09748	-0.0762	-0.07455	0.05052	-0.16482	0.11415	-0.07136	-0.21635	0.21097	-0.39398	0.29908	0.0583	0.03961	0.03059	-0.04729	0.08984	0.09231	0.01344	-0.20848	-0.09379
AMPD3	-0.17545	0.00857	0.36582	-0.12132	-0.59585	-0.12815	0.16829	0.15689	-0.46667	0.10835	0.0997	0.25755	0.13455	0.11821	0.0167	-0.16674	0.01901	-0.09999	0.24829	0.27355	0.17116	0.03833	-0.06357	0.20384	0.0554	0.12176	0.21573	0.19864	-0.08406	-0.09959	-0.01613	0.35709	0.09164	0.24784	-0.07769	-0.15412	-0.21068	0.6158	-0.17523	-0.03792	-0.01236	-0.06526	0.24243	0.02022	-0.32359	0.02298	0.37209	-0.12816	-0.00495
AMPH	0.01887	-0.04863	-0.03396	-0.04432	0.04613	0.05126	-0.03424	0.16538	-0.00258	0.06798	0.03982	0.18305	-0.01219	-0.00448	0.06921	0.12971	0.01432	0.03411	0.04183	0.13438	0.08134	0.09556	0.06668	0.00305	0.09401	0.02877	0.13498	0.39658	0.07329	0.11007	-0.04194	0.15528	0.12896	0.00959	0.05906	0.02742	0.04236	0.11888	-0.05173	0.0367	0.11436	0.14339	0.28056	0.13718	0.04261	0.09781	0.09713	-0.02799	0.09194
AMT	0.10108	0.10261	0.03529	0.29426	0.37823	-0.65846	-0.05676	0.5762	-0.42104	-0.04771	0.03444	0.29694	0.34611	-0.10261	-0.13119	-0.12864	-0.09445	0.04479	0.06949	0.11618	0.15398	-0.10343	-0.28955	0.01649	0.03427	0.28103	-0.0377	0.15162	0.09471	-0.53099	-0.023	-0.21265	0.38778	-0.29729	-0.06238	-0.01512	-0.41845	-0.35253	-0.11747	0.04074	0.33533	-0.26078	0.29612	-0.23142	-0.14444	-0.05564	0.22435	-0.06242	-0.13996
AMTN	0.07791	0.08121	0.02827	0.02771	0.05566	-0.03284	0.11125	-0.0121	0.08342	-0.06726	0.06243	-0.0009	-0.02058	0.02248	0.056	0.08557	0.02542	0.02521	0.03769	0.11569	0.00888	-0.0013	0.0089	0.12718	0.02702	0.07833	0.08805	0.0486	0.07411	0.06578	0.02598	0.13568	0.09555	0.25099	0.06888	-0.00497	-0.07855	0.2203	-0.0126	0.10752	0.08598	0.05364	0.06847	0.01908	0.02837	-0.07139	0.05649	0.04755	0.00588
AMY1C	-0.89408	0	0.02485	0.35963	-0.08828	0	0.33455	-0.24745	-0.56204	-0.73069	-0.52358	0.50093	-0.10155	0.24621	-0.65706	-0.77415	-0.24511	-0.22195	-0.2661	0.0596	-0.55535	0.09554	-0.70851	0.27599	0.59961	0.10009	-0.3292	0.33279	-0.37173	-0.27627	-0.4958	-0.14899	-0.2787	-0.7726	-0.32505	-0.8399	-0.70622	-0.51987	-1.20136	0.21324	-0.20563	0.06507	0.18462	0.16114	-0.77184	-0.12643	0.058	-0.20033	-0.48251
AMY2A	-0.77868	-0.82775	0.05945	0.33563	-0.12041	-0.5495	0.36225	-0.22938	-0.45262	-0.59144	-0.57478	0.42252	-0.12085	0.27836	-0.53812	-0.63298	-0.20598	-0.14192	-0.23952	0.06828	-0.47979	0.14966	-0.57244	0.17375	0.60011	0.06635	-0.28968	0.4034	-0.3927	-0.20516	-0.43649	-0.31614	-0.24622	-0.68193	-0.24496	-0.67842	-0.69669	-0.49674	-1.0508	0.28104	-0.27204	0.10838	0.21525	0.14909	-0.58142	-0.14836	0.04192	-0.21298	-0.35917
AMY2B	-0.75248	-0.8414	0.06663	0.32497	-0.17713	-0.59838	0.3144	-0.30487	-0.46975	-0.57653	-0.5471	0.37209	-0.09473	0.2156	-0.50645	-0.62761	-0.17169	-0.22146	-0.33254	0.06885	-0.41949	0.09352	-0.60756	0.20959	0.61177	0.08521	-0.32362	0.33205	-0.33761	-0.22476	-0.39459	-0.38425	-0.25639	-0.71493	-0.23677	-0.72558	-0.64724	-0.5152	-1.05069	0.22785	-0.20548	0.09056	0.1968	0.08516	-0.5689	-0.19222	0.02326	-0.15255	-0.38606
AMZ2	0.16005	-0.25523	-0.0389	-0.06213	-0.14123	0.02271	-0.05951	0.07099	0.02292	0.00785	-0.13957	0.09793	0.18053	-0.31107	0.0325	0.02544	-0.03625	0.00614	-0.10417	0.08593	0.00689	-0.00492	-0.08099	0.12153	-0.00588	0	0	-0.09452	0.03148	0.04008	-0.11294	-0.13596	0.0894	-0.1288	-0.01774	-0.07128	-0.009	-0.14502	0.0029	-0.08613	0.14115	-0.06179	0.15621	-0.09232	-0.07909	-0.14077	-0.00988	-0.12581	0.07797
ANAPC1	0.23032	-0.034	-0.11426	-0.08629	0.02094	-0.10802	0.06019	-0.05655	0.14967	-0.08528	-0.14051	-0.09189	-0.13799	0.14441	-0.06824	-0.09692	0.01849	-0.04962	-0.00369	-0.07347	-0.15761	-0.01142	-0.02002	0.08903	0.00525	-0.13601	-0.11437	-0.06645	-0.1207	0.07411	0.29675	0.15994	-0.17067	0.01461	-0.01123	0.04561	0.12987	-0.02272	0.05368	0.01766	-0.16	0.236	-0.17366	-0.00635	-0.12905	-0.0497	-0.14156	-0.05372	0.10646
ANAPC10	0.22024	-0.2123	0.07958	0.0034	0.08028	0.16174	-0.04975	-0.07971	0.20222	-0.10675	0.09432	-0.00183	0.12034	0.2098	0.19824	-0.02988	-0.09289	0.11314	-0.12239	0.21289	0.09916	-0.0651	0.15058	0.0515	0.09727	0.16636	0.00061	-0.14592	0.11129	-0.02516	0.1828	0.19794	0.04199	-0.25687	-0.01179	0.15449	0.22873	0.03628	0.15393	-0.10278	0.07754	0.14637	0.11484	0.14765	0.14209	-0.25332	0.04959	0.07511	0.11044
ANAPC11	0.35269	0.03982	-0.06907	-0.08329	-0.08131	0.18612	-0.22212	-0.18964	0.06165	-0.02612	-0.01939	-0.15259	-0.25507	-0.18909	0.14951	-0.11986	0.08766	0.05632	-0.05575	-0.1273	0.02374	-0.17217	0.08323	0.08993	0.08567	-0.25	0.0511	-0.17106	-0.1681	0.05929	0.07657	0.01236	-0.16754	-0.1221	-0.10343	-0.18446	0.09971	-0.02718	0.05778	-0.102	-0.18753	0.1532	-0.12602	0.39725	0.09052	-0.21304	-0.1331	0.06196	-0.30971
ANAPC2	0.0114	0.07725	0.03854	0.01789	0.01318	-0.04118	0.03395	0.28698	0.13457	0.01978	-0.07953	0.1324	0.12999	0.03252	-0.2212	0.05377	-0.01466	-0.04303	0.20261	0.0126	0.03921	0.09997	0.00142	0.32651	-0.0146	0.10032	-0.03884	0.09337	0.05939	0.03166	-0.04474	-0.0336	0.05856	0.19922	-0.04419	-0.00471	-0.04329	0.00684	0.07862	-0.001	0.05759	0.05753	0.12641	0.00125	-0.06924	0.00738	0.02731	0.27019	-0.03604
ANAPC4	-0.02074	-0.234325	0.198645	-0.0347	-0.005825	-0.24732	-0.087415	0.018485	-0.132065	-0.11842	-0.04822	0.419825	0.129135	-0.01496	-0.06015	-0.209115	0.087895	-0.195455	-0.205375	0.101	0.01907	-0.10369	0.144585	0.07329	-0.15337	0.124155	-0.131095	0.508105	0.02528	-0.079785	0.11865	-0.063775	0.057125	-0.156665	-0.099165	-0.288715	-0.031445	-0.049745	0.33184	-0.176945	0.04327	-0.16052	0.249315	-0.14388	-0.374915	-0.001775	0.16251	-0.270935	-0.26645
ANAPC5	-0.028815	0.05423	0.03635	0.06944	0.272605	-0.205665	0.02944	-0.04401	0.06744	-0.020955	-0.068505	0.073785	-0.033135	0.036605	-0.081985	-0.12635	0.178165	-0.0169	-0.02504	-0.030205	0.01627	0.00564	0.196745	0.103665	0.12907	-0.022905	0.095935	0.156805	0.01597	0.17698	0.09495	-0.18646	0.000550000000000002	-0.0335	0.02411	-0.232375	0.262075	0.003775	-0.03781	0.11181	-0.023795	0.07611	0.009925	0.0526	0.006135	0.09267	0.08085	0.026575	0.00107
ANAPC7	0.06681	0.05344	0.007195	0.10036	0.189215	0.01241	-0.00364	-0.02964	0.058645	-0.031985	-0.08107	-0.063205	0.00908	0.13882	-0.06725	-0.16386	0.03554	0.035245	-0.044995	-0.04558	-0.03558	-0.044975	0.070365	-0.036295	0.02502	-0.006615	-0.029395	-5.00000000000014e-05	-0.00925	0.16358	0.094525	-0.14933	-0.071805	-0.05733	0.06195	-0.204945	0.16548	-0.15746	-0.058045	0.053035	-0.130375	0.19478	-0.0168	0.008895	-0.02384	0.017005	0.027035	0.08532	0.061835
ANG	-0.32409	0.84383	-0.33265	0.03813	-0.14744	-0.48111	-0.33786	0.1075	-0.47302	-0.10906	0.82741	0.32062	0.47402	-0.55453	-0.30088	-0.06453	-0.36088	-0.42833	-0.34815	-0.17107	0.16868	-0.06772	-0.23703	-0.42319	-0.48672	0.4339	-0.16352	-0.58888	0.24738	-0.18231	-0.4314	-0.00374	0.50014	-0.25502	-0.23885	0.44707	-0.24107	0.00671	-0.58581	-0.32696	0.42355	-0.34741	0.27728	-0.48899	-0.0571	0.07342	-0.14565	0.04836	-0.33434
ANGEL1	0.23964	0.3624	0.02308	0.15438	0.35092	0.01162	0.12028	0.16159	-0.06073	0.10439	0.02692	0.0429	0.20386	0.0165	0.12856	0.22828	0.1318	0.10202	0.10886	0.13362	0.05955	0.04736	0.07383	-0.00776	0.08204	0.15991	0.09468	0.13462	0.03801	0.23744	0.13147	0.02112	0.14064	0.16833	0.04277	0.14756	0.03953	0.06943	0.05874	0.13492	0.15499	0.30993	0.03719	0.0169	0.17912	0.05658	0.11017	0.0133	-0.08146
ANGEL2	0.087055	-0.09203	-0.039365	0.06396	0.179205	0.122475	0.19977	0.095895	0.18779	0.0636	-0.13395	-0.044495	0.060815	0.239215	-0.103035	-0.083455	-0.031875	0.12566	0.196875	-0.04466	-0.04305	-0.00288	0.00763	-0.09247	0.024135	0.01719	-0.031925	-0.06409	0.05148	0.05276	0.17371	-0.03858	-0.045385	-0.116515	0.093905	0.0042	0.33086	-0.047755	0.18634	0.022205	-0.020895	0.08687	-0.044245	0.11961	0.2288	-0.073895	-0.064785	0.0068	0.12272
ANGPT1	-0.02734	-0.03581	-0.08157	0.06343	-0.15143	-0.06444	-0.08508	0.06471	-0.13296	0.02402	0.10025	0.16993	0.44668	-0.04662	0.00884	0.16414	0.02777	-0.00218	-0.0546	0.11913	0.35051	-0.06173	-0.08377	0.12075	0.01441	0.41655	0.18445	-0.14211	0.22908	0.09273	-0.03056	0.13128	0.39619	-0.17308	0.12918	-0.05888	0.05695	-0.034	-0.10109	-0.0617	0.37632	-0.02939	0.1749	-0.08944	-0.01128	-0.01054	0.10857	0.08999	0.01372
ANGPT2	0.14882	0.48586	-0.14978	-0.29182	-0.07293	0.00355	-0.0132	-0.16613	-0.2398	0.02911	0.21664	-0.34796	-0.14828	0.16795	-0.07634	0.08702	-0.01684	0.02058	0.05125	-0.20632	0.30201	0.00182	0.24603	-0.01565	-0.16024	-0.33053	0.09259	0.15495	0.1591	-0.00478	0.01034	0.1139	-0.30309	0.25033	-0.28712	-0.12363	0.28623	0.29516	0.11622	-0.28562	-0.40847	-0.04563	-0.08493	0.03622	-0.05442	0.04304	-0.2838	0.03756	0.00149
ANGPT4	0.02083	-0.02112	0.04482	0.01608	0.05983	3e-05	-0.00637	0.07727	0.08552	-0.06214	0.13547	0.08917	-0.00462	-0.01929	0.16639	0.09348	0.09523	0.01827	0.0103	0.04621	0.06127	0.00628	0.09028	0.03003	0.02753	-0.01157	0.12114	-0.04527	0.07262	-0.07279	0.06949	0.04839	0.02277	0.0789	-0.0333	0.06949	0.00404	0.05882	0.01568	0.06485	0.03967	-0.02976	0.10599	0.14755	0.01143	-0.02796	0.02414	0.06188	-0.04541
ANGPTL1	-0.19516	-0.61292	-0.5499	-0.01722	0.60079	-0.30361	-0.17979	-0.12132	-0.52721	-0.2843	0.23257	0.56277	0.38354	-0.56109	-0.21947	-0.23695	-0.22561	-0.40898	-0.27483	-0.58846	0.2493	-0.29947	-0.62131	-0.37573	-0.43191	0.45934	0.02404	-0.45396	0.39249	0.03239	-0.36803	-0.31201	0.30899	-0.63138	-0.00119	-0.65389	-0.54314	-0.21556	-0.08966	-0.62453	0.61761	-0.2453	0.61117	-0.30948	-0.37865	-0.18975	-0.17079	-0.35755	-0.23112
ANGPTL2	-0.08344	0.004665	-0.106915	-0.08225	-0.28829	-0.37896	-0.11742	0.086515	-0.289055	0.0603	0.118775	-0.054505	0.27803	-0.230645	-0.0833	0.15337	0.02575	-0.236925	-0.050895	0.03907	0.253115	-0.189435	-0.232165	-0.002655	0.05124	0.313605	0.19829	-0.208175	0.184175	0.016135	-0.171055	-0.008225	0.48831	-0.216545	-0.096595	-0.294575	-0.244295	0.2868	-0.27297	-0.20587	0.35582	-0.18555	0.083465	-0.12635	-0.092685	0.23172	-0.0253	0.066125	0.03474
ANGPTL3	-0.00129	0.10642	0	-0.01549	0.01445	0.01471	0.0322	-0.03753	-0.09177	-0.08478	0.00681	-0.01014	0.05424	0.04001	-0.06954	-0.01349	-0.00365	-0.00773	0.04109	0	-0.05538	-0.056	0.01855	-0.10758	0.03859	-0.09897	0	-0.03623	0.01095	-0.04481	0.01	-0.13929	-0.00269	0	0	0	0	0	0.04887	0.01783	-0.00664	-0.06427	0.06284	0.04164	-0.00563	-0.16297	0	-0.12367	-0.04599
ANGPTL4	-0.04434	0.68776	-0.45385	-0.32749	-0.58035	-0.56605	-0.51036	-0.04613	-0.31882	-0.09944	0.25315	-0.2847	-0.14066	-0.3019	-0.07536	-0.13812	0.4091	-0.47266	0.5764	-0.42021	0.53039	0.25527	0.57501	-0.49961	-0.59272	-0.67421	0.50546	0.23431	-0.18945	-0.03265	-0.18439	0.0164	-0.21274	0.20233	-0.6286	-0.51186	-0.32785	0.88384	0.405	-0.44919	-0.73216	-0.56971	-0.48777	-0.28579	-0.01279	0.1436	-0.33847	0.07622	-0.06527
ANGPTL5	-0.30166	-0.43808	-0.19596	-0.06261	-0.28007	-0.45335	-0.14513	-0.07137	-0.23983	-0.17661	0.05903	-0.22515	0.66831	-0.2403	-0.2472	-0.1634	-0.24765	-0.23465	-0.25401	-0.25268	-0.04867	-0.22805	-0.2096	-0.4506	-0.25662	0.70495	-0.22796	-0.25033	0.4679	-0.34985	-0.00161	-0.19079	0.14018	-0.44092	-0.2767	-0.20958	-0.34103	-0.52678	-0.34312	-0.3105	0.79522	-0.21155	-0.25527	-0.43146	-0.30459	-0.26119	-0.20065	-0.19714	-0.34112
ANGPTL6	0.0028	0.15747	-0.00431	0.01321	0.09364	0.14119	0.03214	0.00092	0.23826	0.05286	0.10693	0.00954	0.01474	0.02051	0.01396	0.14801	0.01947	0.05611	-0.00213	0.02673	0.01056	0.05553	0.27172	0.00441	0.01519	0.0285	0.016	0.00806	0.0544	0.01091	-0.04789	0.01145	0.03921	-0.01598	-0.02281	0.08836	0.07423	0.08766	0.09892	0.04017	0.02102	0.05413	-0.03357	0.06863	0.08726	-0.07114	-0.00184	0.0732	0.05717
ANGPTL7	0	-0.04158	-0.03219	0.09497	-0.03196	-0.20903	0.02449	-0.03108	-0.0064	0.12592	-0.07447	0.06767	0.00913	-0.03309	-0.00048	-0.14795	0.06488	-0.0528	0.22294	-0.05165	0.03336	-0.05227	0	-0.12365	-0.0029	-0.02993	-0.06236	0.09332	0.39426	0.41593	-0.04906	-0.11281	0.03885	0	-0.00582	0.0416	0.00026	0.05574	0.03459	0.00802	0.04978	-0.08595	0.56654	-0.02026	0.12877	0.39117	-0.04839	-0.13663	0.12572
ANK1	0.1079	0.06923	0.47397	-0.10476	-0.13975	-0.09143	-0.03569	-0.10874	-0.09584	-0.09855	-0.04941	-0.09987	-0.16591	0.12725	-0.07885	-0.10593	-0.18769	-0.1615	0.3104	-0.05385	-0.02189	0.14221	0.19338	-0.21753	-0.15302	-0.05359	-0.06393	0.11705	-0.14618	-0.10167	-0.0716	0.01912	-0.12227	0.20597	-0.17225	-0.06897	-0.10141	-0.14094	0.25462	-0.15209	-0.12261	-0.08344	-0.07974	-0.17956	0.02786	-0.05912	0.30204	0.03145	-0.14219
ANK2	0.02832	-0.01064	-0.00042	0.22159	0.062	0.00761	0.07383	0.26888	-0.04736	-0.02097	0.13044	0.11774	0.24734	0.06701	-0.02345	0.04338	0.05917	0.0252	0.08002	0.03024	0.17314	0.04152	-0.01103	0.10306	-0.05256	0.32019	0.0596	-0.06998	0.08299	-0.0359	0.08641	0.02573	0.25922	0.00429	0.07068	0.04375	-0.0577	-0.03854	0.01128	-0.00932	0.15007	-0.02076	0.10295	-0.00247	0.02637	-0.00911	0.05315	-0.06077	0.08631
ANK3	-0.01112	-0.32821	0.16901	-0.17325	-0.20048	0.05086	0.1657	0.04431	-0.29413	0.40841	0.3967	0.3438	0.02923	0.12473	-0.06868	-0.07473	-0.29344	0.01481	0.02601	0.24841	-0.02114	0.01621	0.15154	-0.04566	0.10427	0.0956	-0.0705	0.33238	-0.00014	0.40194	0.00299	0.36248	0.02544	-0.32352	0.1104	-0.11206	-0.07832	-0.38018	0.58274	0.25147	0.13179	-0.21764	0.11914	-0.01637	-0.10849	0.19529	0.25184	-0.15309	-0.3156
ANKAR	-0.02736	0.07049	-0.02848	0.03978	0.13901	-0.17428	0.13583	0.06821	-0.079	-0.09726	0.02351	0.16322	0.14134	0.16439	-0.11551	-0.10609	0.0648	-0.1126	0.03055	0.08882	0.01359	-0.0403	-0.19941	-0.08706	-0.12025	0.19078	-0.07886	-0.0678	0.14818	-0.17703	0.14221	0.00091	0.09518	-0.23552	-0.06605	-0.10477	0.39895	-0.23182	-0.22697	0.06093	0.08756	-0.18267	0.10022	0.01812	-0.14256	-0.05628	-0.03548	-0.23777	-0.12116
ANKDD1A	-0.04711	0.23277	-0.03158	0.1569	0.14523	-0.20122	0.22384	0.3302	-0.05988	0.03962	0.36184	0.25662	0.11856	-0.04737	0.24211	-0.10266	0.06051	0.02065	0.13881	-0.08972	0.19119	0.14981	0.03249	0.13531	-0.00819	0.0501	0.20568	0.27153	0.10204	-0.12798	-0.02504	0.00181	0.25024	-0.06242	0.0909	-0.07847	-0.1166	0.12162	-0.1956	0.06789	0.23923	0.11083	0.08353	0.29068	-0.02794	0.2535	0.06036	-0.14916	-0.08641
ANKFN1	0.09882	0.21456	0.13247	0.19499	0.10353	0.09396	0.21783	0.16928	0.07564	0.14241	0.19913	0.12866	0.09525	0.12555	0.18713	0.00723	0.08589	0.0493	0.23866	0.0292	0.12666	0.09769	0.10403	0.04012	0.03389	0.1206	0.1906	0.16645	0.24133	0.05491	0.1141	0.07694	0.16321	0.06845	0.10945	0.11321	0.15996	0.19039	0.12075	0.12278	0.0877	0.12568	0.09467	0.19648	0.14981	0.1162	0.1539	0.03873	0.0277
ANKFY1	-0.18889	0.06023	0.07466	0.02345	0.12417	-0.04948	0.00141	0.20135	-0.17079	0.09236	-0.02551	0.05718	0.18986	-0.0176	0.00404	0.0162	0.05936	0.08329	0.0655	0.09022	0.03566	0.03448	0.08214	-0.03936	0.00958	0.20678	0.03348	-0.00282	0.08427	-0.00631	0.14127	-0.10981	0.18855	0.16259	-0.05548	-0.08366	-0.00951	0.02714	0.02382	0.0634	0.14805	-0.0225	0.19706	0.07198	-0.19798	0.063	0.07174	-0.03751	0.01977
ANKH	-0.09158	-0.0369	0.04296	0.03695	-0.15765	0.27749	-0.05334	0.01016	0.01113	0.05081	-0.00704	-0.00351	0.10446	-0.0131	-0.10735	0.16993	-0.03226	0.24449	-0.00754	0.01621	-0.05469	0.04197	0.12471	0.11604	0.06748	0.09664	0.0708	-0.03333	0.09244	0.10928	0.0671	0.10225	0.14733	0.07682	0.10129	-0.12923	0.13191	0.0041	-0.09723	0.08951	0.06151	0.10998	-0.06047	0.06169	0.09337	0.00019	0.04162	0.2207	0.18526
ANKHD1	0.140155	0.24673	-0.08199	-0.096645	-0.04083	0.0531	-0.04429	0.054435	-0.14429	-0.04286	-0.097635	0.02042	0.07922	0.103125	0.0078	0.03917	-0.20195	-0.04109	-0.00978000000000001	-0.094705	-0.015505	-0.02637	-0.150985	-0.0044	0.089695	0.087095	-0.05792	-0.047705	0.067235	-0.16878	-0.131535	-0.05856	0.02322	0.11303	-0.0799	0.050535	0.15363	-0.05532	0.179985	-0.00720999999999999	0.12207	-0.13125	0.01965	0.204725	-0.19033	-0.00171	-0.08593	0.071805	0.04754
ANKHD1-EIF4EBP3	-0.16269	0.03915	0.0359	-0.01796	-0.16322	0.40024	0.06786	0.37633	0.41828	0.0191	-0.07951	0.10635	0.03354	0.32867	0.13198	0.43325	-0.20468	-0.11164	0.17907	0.07567	-0.00294	0.11531	-0.2314	0.03089	0.03495	0.04057	-0.13344	0.2371	0.05206	-0.04016	0.21667	-0.07233	0.08399	0.13776	-0.16212	0.31292	0.38748	-0.07764	0.08201	-0.07022	0.04105	-0.04097	-0.02457	0.3642	0.43108	-0.02754	0.09266	0.24192	0.29368
ANKIB1	-0.07773	-0.02001	-0.08038	0.14465	0.07369	-0.00042	-0.03872	-0.11988	0.04516	0.02064	-0.01706	-0.09265	-0.06956	-0.07968	0.3348	0.02298	0.0184	0.06821	-0.0867	-0.11046	0.00987	-0.0521	0.05748	-0.00011	-0.03183	-0.0702	0.00047	-0.03911	-0.23204	-0.05317	-0.01278	0.05823	0.00636	0.095	0.10997	-0.10918	-0.05918	-0.0777	-0.08141	0.03372	-0.04243	0.09478	-0.1449	0.05771	0.08602	0.00311	-0.0908	-0.0394	0.14085
ANKK1	0.01151	0.24654	-0.09349	0.12724	0.08403	-0.64543	0.1989	0.3947	-0.16254	0.06	-0.00891	0.32457	-0.05111	-0.28218	0.09928	-0.38253	0.01449	-0.0629	0.23943	-0.33834	0.17025	0.1435	0.0734	0.2663	-0.01303	-0.18042	0.0911	0.35709	-0.11427	-0.1682	0.02768	-0.2094	0.07598	-0.11038	0.06153	-0.30136	-0.21639	0.03328	-0.36479	0.10982	0.04018	0.03087	0.08486	0.11455	-0.34926	0.46586	-0.08139	-0.20682	-0.10038
ANKLE1	-0.01407	0.07829	0.00874	0.11548	0.19738	0.02981	0.05142	0.08398	0.13993	0.08117	0.0896	-0.02769	0.07136	0.08283	0.01718	0.07042	0.09409	0.07346	0.0721	0.03769	0.0675	0.08675	0.01055	0.26154	-0.00507	0.03679	0.079	0.06793	0.02014	0.00074	0.09022	0.05994	0.10928	0.11112	0.02132	0.02225	-0.02691	-0.02074	-0.04822	0.19315	0.09887	0.08438	-0.00769	0.05574	0.18262	0.05858	-0.0127	0.09136	0.00619
ANKLE2	-0.03944	0.08737	0.0793	0.07846	0.05935	-0.38631	-0.04049	-0.07911	-0.00326	-0.04546	-0.16559	-0.13156	-0.02816	-0.16899	0.38716	-0.00847	0.12633	-0.08442	0.07945	0.06059	-0.1085	-0.09023	-0.15494	0.30954	0.0969	-0.03123	0.12332	0.11704	0.00989	0.09783	-0.02878	-0.13192	-0.09705	-0.02373	0.00343	-0.24402	-0.07368	0.24438	-0.20135	-0.12176	-0.08623	-0.07692	-0.04946	0.12401	-0.06084	0.13408	0.08915	0.04341	0.28046
ANKMY1	-0.0442	-0.1302	0.36407	-0.05474	0.09228	0.17072	-0.03775	-0.06825	0.111	-0.00952	-0.10939	0.23037	-0.12151	-0.0095	-0.03232	-0.00809	-0.02545	0.01999	0.00468	0.16908	-0.08508	-0.00622	-0.06587	-0.08534	-0.08437	-0.05073	0.01209	0.22958	-0.02483	-0.03332	-0.01581	-0.04586	-0.08741	0.17767	0.0537	-0.01172	-0.05049	-0.06185	0.00183	0.03142	-0.05733	-0.03156	0.08006	-0.05779	0.06656	-0.02604	0.15452	-0.08974	0.06098
ANKMY2	0.01349	-0.01253	0.0471	0.11289	0.09637	0.09173	-0.07305	-0.03122	-0.01939	-0.05961	0.18553	0.07359	0.3143	0.00315	-0.03409	0.0334	-0.08221	-0.11351	-0.13746	-0.0134	-0.01305	-0.0708	-0.11223	-0.06584	0.055	0.3226	0.01965	-0.06488	0.13328	0.10016	0.00477	0.11166	0.11882	-0.05432	0.06782	0.13827	-0.00188	-0.11167	0.10404	0.16964	0.25504	-0.15078	0.18109	-0.1968	-0.10084	-0.05425	0.05191	-0.00498	-0.04086
ANKRA2	0.06719	-0.22349	0.11859	0.09986	0.23484	0.00484	0.0476	0.41547	-0.05826	0.04916	0.17365	0.36828	0.28991	0.01155	-0.03283	-0.18139	-0.12848	-0.05551	-0.02535	0.12989	0.08931	-0.10545	-0.06504	0.06864	0.02228	0.25277	0.02554	0.14203	0.16293	-0.26308	-0.10761	0.01733	0.30664	-0.02941	-0.04923	-0.12432	-0.08835	-0.17874	-0.12271	0.08882	0.39397	-0.08195	0.19928	-0.05191	-0.16961	-0.02214	0.21618	-0.17885	-0.20856
ANKRD1	-0.05327	-0.15213	0.01776	-0.00711	0.00082	-0.0532	-0.08204	-0.03286	-0.13955	-0.26095	0.043	-0.08793	-0.02141	0.03166	-0.05176	-0.05197	-0.04665	-0.02294	-0.04131	0.1215	-0.01129	-0.05007	-0.13134	-0.05504	-0.07498	-0.00371	-0.04617	-0.00409	-0.02414	-0.00956	0.02104	-0.03318	0.03895	0.23366	0.02525	0.03209	-0.09801	0	-0.00711	-0.02084	0.07689	-0.07081	-0.12748	-0.07548	0.03033	-0.04394	0.07444	-0.1319	0.07057
ANKRD10	0.07065	-0.24175	0.16985	0.03215	-0.23805	-0.12904	0.01198	0.13059	-0.49767	0.059	0.03574	0.06023	0.13551	0.02611	0.04516	-0.15967	0.11901	-0.14855	-0.07486	0.04827	-0.02255	-0.17404	-0.07202	0.02498	0.04018	0.03523	0.04558	0.01879	0.00668	-0.19464	-0.00423	-0.13761	0.05547	-0.20491	0.16087	-0.1659	-0.18244	0.01073	-0.25935	-0.17417	0.06789	0.10907	0.14835	-0.25745	-0.44318	0.11633	0.13738	-0.40576	-0.51706
ANKRD11	-0.118845	0.108285	-0.000875000000000001	0.012435	-0.066715	-0.423775	-0.16312	0.395845	-0.289665	0.014265	-0.018725	0.11091	0.154175	-0.199185	0.084095	-0.185525	-0.054235	-0.09389	0.126325	-0.07956	0.13491	-0.222775	-0.022755	0.039935	-0.02342	0.1297	-0.05108	0.236415	-0.324445	-0.1829	-0.00114	-0.265725	0.22509	0.254385	0.21538	-0.22357	-0.24675	-0.070545	-0.026385	-0.003915	0.113185	-0.040865	0.05436	-0.11535	-0.21342	0.091685	0.01276	-0.32678	-0.126145
ANKRD12	-0.02822	-0.08768	0.04677	0.05288	0.08127	0.00887	0.12978	-0.12872	0.00851	0.09261	0.05422	0.13637	0.17692	0.02917	0.0153	-0.04149	-0.06356	0.09584	-0.1133	0.04214	0.05336	0.09924	0.02887	0.04146	0.00305	0.15688	0.13649	0.0153	0.05437	0.08566	0.03853	0.11519	0.12624	0.14662	0.14822	0.05404	0.08171	0.07991	0.02482	0.02569	0.12786	-0.02105	0.10509	0.10355	-0.06679	0.08285	0.07928	-0.05247	0.12174
ANKRD13A	0.0648	0.2051	0.11603	0.09292	0.16365	0.00485	0.28802	-0.01109	0.04289	0.10341	0.00016	0.00361	0.13783	-0.01987	0.09523	0.11368	0.09639	0.16034	-0.01918	0.04688	0.06196	0.04677	0.07327	0.11517	0.12635	0.09616	0.11987	0.11484	0.05538	0.04398	0.088	-0.01878	0.05849	-0.00169	0.09318	-0.03243	0.16989	0.06185	-0.00123	0.09902	0.10685	0.1409	0.0517	0.11903	0.08244	0.10819	0.14615	0.17994	0.15238
ANKRD13B	0.10836	-0.02114	0.0076	-0.00351	0.08129	-0.09622	0.02905	0.23411	-0.05505	0.16931	0.06234	0.02635	0.09651	-0.01394	-0.02541	-0.05252	0.04254	-0.00973	0.05132	0.07534	0.01824	-0.01136	-0.01784	0.00134	-0.04077	0.04519	0.04082	-0.02057	0.03624	-0.0435	-0.04318	-0.05356	0.09768	-0.08066	0.06742	0.11105	0.01219	-0.02264	-0.07561	0.08685	0.03426	-0.0203	0.05527	-0.04216	0.01163	-0.07204	0.00058	-0.06836	-0.01266
ANKRD13C	-0.17222	-0.23182	0.00586	0.13505	0.13082	-0.03635	0.13099	-0.04644	0.00775	0.10189	0.20208	0.00719	0.15291	-0.09266	0.06131	-0.04578	0.04757	-0.12974	-0.02338	0.11587	0.09906	-0.06554	0.00108	0.07805	0.11422	0.20359	0.13162	0.0039	0.15405	0.11076	-0.08796	0.05	0.13284	0.09997	-0.02888	0.07637	-0.15673	0.02089	0.09102	0.08022	0.20857	0.02052	0.08747	0.07349	-0.21573	-0.02084	0.08831	-0.13013	-0.13716
ANKRD13D	-0.02646	0.05719	-0.04712	0.00912	0.0865	-0.17545	0.06159	0.17913	0.27444	-0.01298	-0.02994	0.11796	-0.03121	0.04217	-0.19323	0.16119	0.19837	0.01515	0.28315	-0.03773	0.08003	0.01805	-0.06648	0.10448	0.00014	-0.09204	0.04091	0.11512	0.03158	-0.18248	-0.00922	0.21414	0.00299	0.03062	0.00876	-0.074	-0.07326	0.05718	-0.08839	-0.01788	0.02443	0.04073	0.12199	0.2254	-0.0315	0.06707	-0.02585	-0.03602	0.00052
ANKRD16	0.01678	0.08561	0.06287	0.1325	0.01906	0.17062	0.01932	0.02965	0.07573	-0.11501	-0.05099	0.00819	-0.01448	0.0545	-0.16526	-0.00737	0.10518	0.19317	0.06319	0.07444	0.07022	0.02812	0.04847	-0.16343	-0.0795	9e-05	-0.04929	-0.00537	-0.15694	-0.02028	0.16936	-0.12354	0.08015	0.01072	0.25557	-0.13627	0.18609	-0.08103	0.18303	-0.04073	-0.06303	0.16268	-0.06245	0.31026	0.24068	-0.07824	-0.0031	0.10387	0.13878
ANKRD17	-0.04689	0.06184	0.01777	0.00101	-0.03499	-0.10794	0.05515	0.14712	0.23467	0.20025	0.00571	0.1801	0.00453	-0.14733	0.06068	0.09691	0.07761	-0.08439	0.14843	0.10887	0.19054	0.09955	-0.03199	0.04393	-0.10741	0.02327	0.02108	0.31904	-0.09707	0.03042	-0.01675	-0.06639	0.19852	0.44905	0.04455	-0.0743	-0.12637	0.17477	0.05259	-0.08616	0.07943	0.26283	0.04974	0.10017	-0.02579	0.42974	0.06289	-0.11178	0.01716
ANKRD18A	0.00861	0.00366	0.040745	0.007755	-0.0033	0.01799	-0.011375	0.067205	0.0283	-0.03532	0.11954	0.141235	0.03014	0.00162	0.18814	-0.092875	-0.038605	-0.076095	0.014785	0.085965	0.042235	-0.041625	-0.06294	0.05635	-0.0835	-0.071815	0.000779999999999996	0.189475	-0.07142	-0.05531	0.065	-0.000544999999999999	-0.00886	-0.097495	-0.03402	-0.022235	-0.002095	-0.013615	0.061885	-0.06703	0.035395	0.076	0.05746	0.013055	0.049025	-0.029575	0.140315	-0.008005	-0.05196
ANKRD2	-0.1284	-0.07945	0.05241	-0.12051	-0.02604	0.0227	0.14947	0.06408	0.12856	-0.04241	-0.05358	-0.16327	-0.08454	-0.01272	0.00336	0.11876	-0.1076	0.00965	0.09241	-0.07326	-0.11259	-0.09947	-0.1019	-0.17222	-0.0395	-0.16193	-0.0214	-0.08256	-0.11422	-0.07864	-0.15635	-0.02087	-0.09303	-0.15216	0.05858	-0.11857	0.02103	-0.16714	-0.05527	-0.09545	-0.21478	0.12734	-0.17468	-0.13163	-0.0396	-0.01895	-0.11486	-0.12658	-0.08908
ANKRD20A2	0.253255	0.16819	-0.26324	-0.140465	-0.14495	-0.138935	0.232415	-0.0213	-0.143025	-0.122975	-0.11984	0.11194	-0.203245	-0.111895	0.007185	-0.27026	-0.04074	-0.26536	-0.124065	-0.006385	0.028525	-0.26602	-0.02458	0.01371	-0.214825	-0.31162	0.0871	0.03382	0.11673	-0.03784	-0.086875	-0.04119	-0.07455	-0.225745	-0.242785	-0.32673	-0.093745	0.3384	-0.061275	-0.109705	-0.09081	0.05077	-0.12721	-0.042745	-0.03097	-0.03333	-0.144635	-0.0477	-0.151745
ANKRD22	-0.33328	-0.31678	0.1049	-0.0714	-0.33694	0.50452	0.12442	-0.27641	-0.17502	0.11799	0.54745	-0.11938	-0.2634	0.31518	-0.05324	-0.04379	-0.04556	-0.26478	0.12646	-0.11913	-0.14605	0.15716	-0.06161	-0.02413	0.05092	-0.31985	-0.24561	-0.32699	-0.36181	-0.1627	-0.10588	0.0696	-0.42989	0.525	-0.28459	0.82492	0.30496	0.2654	0.50972	-0.22509	-0.18308	-0.08899	-0.3693	0.12618	-0.15336	-0.07782	-0.06898	0.29834	-0.0594
ANKRD23	0.13952	-0.078845	0.046905	0.101345	0.191375	-0.232835	-0.04215	0.08578	-0.12373	-0.05225	0.09581	0.078195	0.108405	0.146365	0.071975	-0.05831	0.0327	0.046035	0.0853	0.03501	-0.00841	0.04236	0.04792	0.13223	0.128865	0.100695	0.07791	-0.03271	0.07561	-0.108405	0.120575	-0.00614	0.043065	-0.03622	0.008	-0.01341	0.01534	-0.023255	-0.0689	0.02487	0.001915	0.132565	0.0623	0.01915	-0.098135	-0.01856	0.07663	-0.11539	-0.058855
ANKRD26	-0.00824	0.05197	0.09124	0.19779	0.12812	-0.1325	0.56343	-0.01746	-0.0596	-0.06871	-0.06523	-0.08803	0.06836	0.05691	0.03738	-0.07993	-0.04374	0.24215	-0.0052	0.00057	-0.01991	0.10635	-0.06882	0.04233	-0.07466	0.11294	0.00757	0.00064	0.07948	-0.1396	0.06112	0.03956	0.01257	-0.09759	-0.06965	-0.08276	-0.02235	0.01665	0.06201	-0.0545	-0.01462	0.17866	-0.06153	-0.10016	-0.16499	-0.00462	-0.03073	-0.00606	-0.09433
ANKRD26L1	-0.08641	-0.04853	-0.07064	0.06991	0.2139	-0.24912	0.26378	0.15294	0.1915	0.34645	-0.09225	0.06539	-0.02516	0.14398	0.0823	-0.28856	-0.06232	-0.07525	0.10789	-0.25155	0.17734	-0.19412	-0.19665	-0.01413	0.16348	-0.0922	-0.18294	0.29311	-0.0448	0.22128	0.105	0.10513	0.17424	0.37826	-0.10394	-0.31551	-0.11143	-0.10734	0.00421	-0.02708	0.13803	0.02039	-0.18326	-0.00516	0.00403	0.44245	-0.02472	0.23089	-0.11949
ANKRD27	-0.05884	0.01885	-0.36072	0.00638	-0.27301	0.22157	-0.02483	-0.15489	0.68327	-0.10161	-0.22975	-0.12087	-0.08119	-0.05724	-0.06716	0.02855	0.01511	0.02888	-0.06515	-0.17251	-0.06958	-0.05996	-0.35052	-0.14583	-0.02934	-0.07748	-0.16274	-0.25545	0.06837	0.31167	0.07848	0.12896	-0.23369	-0.47779	-0.2203	-0.31667	0.40144	0.0395	-0.18601	0.40438	-0.21124	-0.09166	-0.08236	-0.03937	-0.29687	0.12075	-0.26987	-0.07399	0.21442
ANKRD28	0.06754	-0.07217	0.06746	-0.02454	-0.03253	0.08941	-0.15098	-0.13357	0.05056	0.01306	-0.14302	-0.12051	0.0675	0.13523	-0.02747	-0.01821	-0.01204	0.16164	-0.09801	-0.10793	-0.04209	-0.06496	0.03093	0.26339	0.09699	0.03593	-0.08083	0.10065	-0.03519	-0.02414	-0.05528	0.0617	-0.05244	0.07328	0.00632	-0.08422	0.18094	-0.14843	0.0679	-0.02222	-0.10397	0.0768	-0.0716	-0.02107	-0.11825	-0.04094	0.01121	-0.10683	0.0223
ANKRD29	-0.09349	-0.214	-0.16497	-0.04493	-0.22243	-0.28224	-0.04461	0.44996	-0.16433	0.04163	0.24873	0.27202	0.48999	-0.15988	-0.02154	-0.05001	-0.06818	-0.07851	-0.11528	-0.01822	0.18141	-0.10968	0.0121	-0.22766	-0.14066	0.43239	0.07291	-0.03458	0.25374	0.00924	-0.12233	0.06269	0.43671	-0.1529	0.06239	0.11696	-0.11041	-0.09479	-0.13488	-0.01854	0.53261	-0.04088	0.46582	-0.29248	-0.06927	0.06857	0.16456	-0.04175	-0.08864
ANKRD30A	-0.02441	-0.03823	0	-0.07724	0.01515	-0.04016	-0.10828	-0.06641	0.02266	0.04541	-0.02522	-0.06296	-0.13479	0.00178	-0.05656	0.01022	0.01026	-0.05084	-0.02098	-0.02318	-0.05666	0.00828	-0.0134	0.03002	-0.02728	-0.04813	0	-0.03954	-0.03704	-0.15605	0	-0.09701	0.04806	0.07363	-0.01947	-0.05889	-0.04974	-0.0064	-0.01388	-0.04447	-0.12916	-0.0087	-0.06823	-0.03747	-0.03635	-0.03084	-0.00043	-0.07195	0.06458
ANKRD32	0.21565	-0.18035	0.11151	0.00408	0.07194	-0.00796	-0.03014	0.13117	-0.11509	0.042	-0.00564	0.09526	0.06966	-0.07974	-0.05493	-0.11015	0.02637	-0.04759	-0.01484	0.08317	0.00696	-0.00482	-0.06662	0.05093	0.09555	0.0477	-0.014	0.06617	0.14251	-0.10704	-0.04823	0.11747	-0.02113	-0.02333	0.10711	-0.04856	-0.02645	0.0798	0.20045	-0.01423	0.00637	0.05132	0.03269	0.00356	-0.1981	-0.01992	-0.00723	0.07854	0.03049
ANKRD35	-0.6212	-0.29547	0.01602	0.05563	-0.51956	-0.529	-0.18829	0.39519	-0.53494	0.67516	0.09095	0.4934	0.51092	0.37858	-0.28119	0.13441	-0.51907	-0.40627	-0.03126	0.05043	0.25366	-0.20221	0.37933	-0.15218	-0.23696	0.6123	-0.28394	0.20409	0.298	0.01046	-0.43664	0.04447	0.62513	0.35282	0.20298	-0.056	-0.45993	-0.3758	0.16075	-0.00832	0.58122	-0.41484	0.56393	-0.35671	-0.40927	0.09128	0.01351	-0.14258	-0.28991
ANKRD36B	0.146113333333333	-0.22841	-0.15659	0.0731433333333333	0.111366666666667	-0.49451	0.20162	0.271776666666667	-0.0940766666666667	-0.120813333333333	-0.177163333333333	0.29183	0.115766666666667	-0.149113333333333	-0.0755033333333333	-0.440763333333333	-0.09663	-0.104666666666667	0.149063333333333	-0.0795166666666667	0.1343	-0.0964333333333333	-0.109826666666667	0.0933	0.0581066666666667	-0.07198	-0.01201	0.162843333333333	-0.132536666666667	-0.0771633333333333	0.0179833333333333	-0.0683366666666667	0.25001	-0.44107	-0.136206666666667	-0.404843333333333	-0.310246666666667	0.0219233333333333	-0.30132	0.0250133333333333	0.26951	0.07816	-0.08563	-0.12716	-0.347663333333333	0.26135	-0.121133333333333	-0.27657	-0.542983333333333
ANKRD39	0.2515	-0.11487	0.04631	0.08933	0.10231	-0.00905	0.04263	0.02373	0.04358	0.01886	-0.04271	0.22362	0.1183	0.19967	0.04477	-0.0444	0.00402	0.14239	-0.05531	0.07058	0.05932	-0.0553	0.07895	0.04051	0.07197	0.04697	0.01874	0.02667	-0.0421	0.04413	0.05246	-0.01632	0.06305	0.03778	9e-05	-0.04453	0.05597	0.00521	-0.00838	0.08187	-0.02379	0.17816	0.11242	0.11732	0.04665	-0.09521	0.04816	0.08639	-0.02799
ANKRD40	0.14527	-0.06192	0.07289	0.16145	0.00702	0.06475	0.0546	-0.03809	0.16629	-0.0089	0.07946	0.00739	0.21408	-0.00289	0.02667	0.05585	0.02227	0.074	-0.01409	0.02302	-0.04602	0.11978	0.04103	0.12256	-0.01418	0.10496	0.00516	0.01742	0.06625	0.08515	0.0539	0.09231	-0.04019	0.17742	0.15757	0.204	0.0607	0.18865	0.05982	-0.03665	0.09023	0.19824	0.11333	-0.03838	-0.01148	-0.09219	-0.00455	0.1042	0.14921
ANKRD43	0.04078	0.12482	0.04155	0.09642	0.17055	0.06332	0.22505	0.21984	0.1091	0.08931	0.19132	0.21097	0.08722	0.06282	0.14258	0.07894	0.08148	0.02307	0.14689	0.06448	0.1626	0.13571	0.07709	0.0562	0.15244	0.07748	0.15276	0.0825	0.09177	0.01173	0.0582	0.09421	0.25631	0.12376	0.07033	0.07665	-0.03068	0.15188	0.05538	0.06822	0.23614	0.10792	0.09246	0.24991	0.22749	0.14315	0.05088	0.02233	0.06388
ANKRD44	-0.04441	-0.15219	-0.08573	0.23107	-0.0988	-0.00728	0.03701	-0.10133	-0.0032	-0.16852	-0.09684	-0.00234	-0.07038	0.12336	0.07285	0.00824	-0.0501	0.02549	-0.03395	-0.0603	-0.15983	0.02132	-0.09186	-0.00941	0.06056	-0.08448	0.02949	-0.26138	0.00212	-0.06802	-0.03575	-0.03009	-0.13921	-0.15617	-0.12561	-0.15036	-0.00479	0.02792	-0.1767	-0.09136	-0.10913	-0.06889	0.00066	-0.08059	-0.04187	0.03631	-0.0083	0.11688	0.08483
ANKRD46	0.39934	0.11231	-0.11669	0.22097	0.25828	0.11422	-0.25927	0.12713	0.08019	-0.09591	-0.0214	0.02755	0.33663	0.09406	0.18021	-0.05733	0.05655	0.00259	-0.11915	0.08073	-0.02921	-0.17629	0.07876	0.00879	0.00277	0.3733	-0.06151	-0.05486	0.14318	0.20298	0.16217	0.13264	0.05888	-0.14454	0.08093	0.04565	0.09401	-0.27129	-0.05753	0.13822	0.26311	0.03587	0.12479	-0.09494	0.02959	-0.03196	-0.05204	0.03838	-0.00214
ANKRD49	0.06503	-0.21533	0.01942	-0.05232	0.02902	-0.0689	0.01429	0.00779	-0.19998	-0.10154	0.01897	0.06596	0.14352	0.2251	-0.17397	-0.1104	0.09691	0.11727	-0.03573	0.06446	-0.02177	-0.0857	-0.0626	0.11101	0.13734	0.11087	-0.08908	-0.20714	0.04953	-0.07042	0.0168	0.19099	-0.02336	-0.26395	0.0736	-0.06519	-0.22956	-0.29635	-0.21694	0.13883	0.03513	-0.11477	0.15771	0.02014	-0.22205	-0.2632	-0.0509	-0.05087	-0.23725
ANKRD5	-0.002555	-0.0479	0.090375	0.016395	0.196135	0.405695	-0.02082	-0.197025	0.054895	0.00866	-0.10369	-0.102105	-0.03286	-0.07065	-0.05129	-0.03693	0.01355	-0.005975	-0.08273	0.023845	-0.06454	0.09299	0.39654	-0.066295	-0.02508	-0.1267	-0.11849	0.11071	-0.188765	-0.083655	0.002435	0.020145	-0.130635	0.26595	0.10754	0.124475	0.19299	-0.002045	0.06303	-0.099795	-0.1313	-0.01153	-0.175025	-0.13758	0.08439	-0.03756	0.004895	0.028635	0.1953
ANKRD50	-0.15676	-0.21174	-0.14876	-0.04093	-0.11055	-0.51461	-0.15207	0.02266	0.15199	0.17123	0.24856	0.00538	-0.02439	-0.52258	0.16681	-0.20242	-0.29155	-0.01303	-0.28538	-0.01749	0.52006	-0.48067	-0.02425	-0.00043	-0.17073	-0.09252	0.04039	0.01284	-0.26103	-0.09416	-0.08521	-0.07146	0.27216	0.48056	0.05461	-0.47746	-0.23709	0.10792	-0.07552	-0.34593	0.00518	0.05501	-0.24854	-0.23531	-0.14337	0.15216	-0.09258	-0.04527	-0.11361
ANKRD53	-0.09383	0.04004	0.04931	0.01351	-0.07333	-0.06593	-0.00333	0.22837	-0.06074	-0.16811	-0.0287	0.26145	0.23307	-0.06859	-0.09974	-0.01481	-0.01423	-0.03545	0.04502	0.02169	0.00642	-0.08217	0.00348	-0.07906	-0.04728	0.29419	-0.031	0.0095	0.08516	-0.01285	0.01024	-0.03854	0.22264	0.06988	0.04366	-0.16154	-0.12432	0.03777	-0.07944	-0.02286	0.48116	-0.07641	0.22667	-0.1323	-0.09273	0.00671	0.00675	-0.01643	-0.12295
ANKRD54	-0.03141	0.06246	0.29638	-0.08929	-0.02441	0.14482	-0.13493	0.04485	-0.11448	0.00788	0.00025	0.29561	0.17523	-0.18216	-0.06422	0.08192	-0.10347	0.10191	-0.11077	0.06752	0.07479	-0.02788	0.27756	-0.14449	-0.08415	0.17859	-0.06338	0.30831	-0.03611	-0.17296	-0.0446	-0.10631	0.28931	0.08251	-0.00461	0.03688	-0.1024	-0.07401	0.03373	-0.00735	0.29175	-0.13286	0.2364	0.09798	0.06962	-0.07566	0.09123	-0.02809	-0.20816
ANKRD55	0	0.08207	0.05055	0.05376	0.01568	0.04703	0.04412	0.0002	0.11464	-0.18059	0.07966	0.08792	0.02103	0.00668	0.04802	0.12826	0.04386	0.07488	0.00553	0	0.03028	0.0776	0.03933	0.18439	0.05413	0.18039	0.09831	0.06591	0.03497	0.2155	0.05536	0.1052	0.08311	0	0.04383	0	-0.00546	0.13572	0.02504	0	0.09523	0.14397	0.06792	0.04054	0.07525	0.10802	0.18362	0.10235	0.1048
ANKRD57	0.11171	0.30664	0.09518	-0.02669	0.04178	0.07116	-0.10761	0.12733	0.05733	0.01079	0.14834	0.1038	0.23795	0.06509	-0.00119	0.11201	-0.02507	-0.03526	0.07539	0.14032	0.05206	-0.07305	-0.03582	0.10383	0.00207	0.365	0.10124	0.18251	-0.05775	0.02014	0.04476	-0.00614	0.31164	0.18412	-0.03033	0.03624	-0.06511	0.10542	0.19607	-0.0127	0.21569	0.08943	0.13258	0.23282	-0.06276	0.09051	0.06651	0.03663	-0.00642
ANKRD6	-0.08273	-0.52622	-0.12934	-0.16622	-0.46247	0.21852	-0.17851	0.08159	-0.02879	-0.38944	0.02021	0.0476	0.19221	0.06393	0.20552	-0.26659	0	-0.19994	-0.34478	0.08585	0.08918	-0.43661	-0.26314	0.21166	0.306	0.12032	0.03691	-0.17393	0.05315	0.04733	-0.0246	0.11734	0.18351	-0.44932	-0.06387	-0.6515	0.15599	-0.65529	-0.46141	0.18563	0.09238	-0.07663	-0.13335	0.28672	-0.13595	-0.1996	0.15644	-0.25537	-0.23446
ANKRD60	0.01299	-0.06132	-0.05793	-0.03988	-0.02459	0.0607	-0.08813	0.0582	0	-0.00251	0.04671	-0.05228	-0.03391	-0.0193	0.06448	0.10129	-0.01264	0.02585	-0.02092	-0.06324	0.0598	0.03246	-0.00999	0.06509	-0.04289	-0.04003	-0.07072	-0.06763	0.00675	-0.04192	-0.06808	0.0223	-0.05181	0.14993	-0.02555	-0.04779	-0.10268	0.03147	0.06147	-0.00207	0.05607	0.04288	-0.03471	0.04634	0.01165	-0.00754	-0.0881	0.06924	0
ANKRD7	0.06417	-0.01299	0.01816	0.18461	0.30319	-0.04365	0.06901	0.01393	0.06596	-0.21567	0.07	0.02962	0.01402	0.06911	0.20711	0.0696	0.12401	0.02822	-0.02259	0.09686	0.05639	0.12129	0.07595	-0.0608	-0.01074	0.02292	0.04039	-0.01532	-0.01284	0.18821	0.0435	0.10602	0.04692	-0.01145	0.02294	0.00878	-0.0493	-0.009	-0.0681	0.21487	0.09485	0.0444	-0.07072	-0.06186	0.08412	0.08798	0.11948	0.06863	0.12056
ANKRD9	-0.03319	0.20547	0.01822	-0.05809	0.27133	-0.26361	0.02436	-0.02413	0.08585	0.13143	0.1987	-0.09705	-0.03794	-0.10698	-0.07015	0.20469	0.00949	-0.03223	0.0994	-0.06386	0.12834	0.02849	0.07799	-0.13519	-0.00107	0.09422	0.07517	0.2227	-0.04668	-0.09904	-0.10802	-0.008	0.22427	-0.08872	-0.13948	0.4099	-0.11197	0.04959	0.08692	-0.0133	0.274	0.17756	-0.0712	0.07367	0.14924	0.05106	0.02342	0.05138	-0.02315
ANKS1A	0.16776	0.1358	0.06558	0.19123	0.08682	-0.18459	0.12309	0.39563	-0.121	0.22615	0.17521	0.16975	-0.01179	0.06192	0.03369	-0.10595	0.24591	0.07225	0.22411	0.03986	0.1982	0.23528	-0.11785	0.11342	0.04042	0.13617	-0.03606	0.206	0.08082	0.1501	0.23828	0.09491	0.15273	0.26215	0.0431	0.21277	-0.01294	-0.00562	0.20006	-0.00083	0.16791	0.08184	0.2061	0.0828	-0.13182	0.05279	0.04077	-0.15469	-0.02297
ANKS1B	-0.0076	-0.13614	0.068485	0.09149	0.13987	0.00878	-0.008925	0.01218	0.04604	-0.0507	-0.031335	0.07171	0.126445	0.01976	0.089705	0.082795	0.060215	0.00477	-0.012695	0.10121	0.09204	0.014725	0.17337	0.06308	0.070315	0.12844	0.036955	0.060275	0.11298	0.11208	0.07476	-0.04743	0.080245	-0.09139	0.140485	-0.00667	0.10187	-0.01849	-0.05098	0.00339	0.228745	0.04833	0.070445	0.0177	0.037855	-0.001675	0.093235	0.176155	-0.000795000000000004
ANKS4B	-0.12755	-0.11632	0.20632	0.05156	0.03522	0.07872	0.9268	-0.07471	0.07915	-0.00699	0.03541	-0.00216	0.14426	0.24766	-0.0624	0.12131	-0.02091	0.89002	0.08596	-0.26516	0.0174	0.29049	-0.11927	-0.03681	-0.04457	0.17414	0.05213	0.09943	0.2046	-0.05909	0.11544	0.18446	-0.06411	0.02043	0.03068	-0.03231	-0.05379	-0.07791	-0.02885	-0.15763	0.27277	0.10271	-0.08189	0.12224	0.1174	0.07275	-0.02783	-0.02659	-0.09163
ANKS6	0.09276	0.11937	0.18217	0.04287	-0.18988	-0.12049	0.17597	-0.00969	-0.16815	-0.06179	0.00428	0.04809	-0.01196	0.25328	-0.28803	-0.1262	-0.03734	-0.25995	0.05604	0.15433	-0.09709	0.10609	-0.19703	0.0345	0.01852	-0.06095	-0.13933	0.20919	-0.0702	-0.02535	-0.06741	0.09663	-0.04301	0.03844	-0.06306	-0.0832	-0.1807	-0.1926	-0.38256	-0.14904	-0.05706	-0.35831	-0.09048	-0.13489	-0.1422	0.1048	0.16502	-0.16613	-0.339
ANKZF1	-0.19384	-0.00298	-0.0215	0.09032	0.27075	-0.14195	0.24933	0.08655	-0.14867	-0.15381	-0.13675	0.06519	0.05641	-0.05717	-0.20401	-0.16682	0.08867	0.09861	0.07693	0.00159	-0.16718	0.15166	0.00494	-0.09873	-0.20385	-0.04023	-0.10584	0.08705	0.1349	-0.05895	0.07267	-0.32368	-0.11634	0.04268	0.01983	-0.00818	-0.12084	-0.15786	-0.17047	0.21883	-0.05995	-0.29931	0.0055	-0.05343	-0.22778	-0.11758	-0.04403	-0.31057	-0.08152
ANLN	0.232055	0.2716	-0.136155	-0.110795	-0.142605	0.102155	-0.10047	-0.276255	0.068585	-0.174815	-0.13247	-0.625415	-0.289025	-0.074785	-0.074005	0.135925	0.028355	0.137725	0.049215	-0.38419	-0.170505	0.0905	0.243985	0.044595	-0.10209	-0.38895	-0.053545	-0.07508	-0.25729	0.06209	0.028495	0.25807	-0.509075	-0.243245	0.045765	0.241545	0.45677	0.20472	0.369425	0.14157	-0.6165	0.29331	-0.662175	0.077115	-0.141935	-0.12763	-0.466435	0.04174	0.24976
ANO1	-0.34456	-0.04235	0.36484	0.42631	0.39122	-0.38133	0.21392	0.0367	0.37519	-0.29323	3e-05	0.35923	-0.37706	0.32849	-0.19362	-0.22646	-0.31448	-0.12326	-0.1033	0.16479	-0.13169	-0.35653	0.76777	-0.1247	-0.09332	-0.46879	-0.08836	0.50445	-0.12085	-0.27552	-0.0451	0.16605	-0.53115	-0.03635	-0.18212	-0.04705	-0.56053	-0.36991	0.36024	0.81094	-0.45402	0.3697	0.47064	-0.36093	-0.30684	-0.14632	0.23617	0.04612	-0.2803
ANO10	0.07529	0.02468	-0.05498	0.07075	0.08578	-0.00062	0.11172	0.08746	0.05867	0.10856	-0.06156	0.05182	0.02862	-0.02773	0.00252	-0.00997	0.03113	-0.03609	0.09372	-0.01329	0.06379	0.01363	0.07891	0.12686	0.06074	0.07296	0.10354	0.05347	0.03887	0.03234	0.10035	-0.038	0.08585	0.04684	0.0597	0.08726	0.13504	0.06295	0.17757	0.16875	0.13318	0.04995	0.05512	-0.08889	-0.01871	0.14331	-0.03645	0.02693	-0.00832
ANO2	0.09348	0.16254	-0.02529	0.17806	0.29877	0.00512	-0.01904	0.08993	-0.01124	0.00219	0.07479	0.08898	-0.0321	0.01823	0.22657	0.06949	0.26547	0.01959	0.13378	0.13619	0.10717	0.07594	0.07719	-0.04695	-0.00867	-0.03441	0.00306	0.09263	0.12357	0.27944	0.34432	0.20843	0.03449	-0.07367	0.17046	0.02467	-0.08016	-0.02004	-0.02715	0.06023	-0.01841	0.07181	0.08725	-0.024	0.11745	0.235	0.00471	0.16791	0.04417
ANO3	-0.04822	-0.11589	0.14524	-0.07724	0.01283	0.04362	-0.04418	0.06105	0.06265	-0.18064	0.62999	0.1175	0.0538	0.05037	-0.06029	0.096	0.03817	0.05956	-0.0053	-0.06342	-0.0869	0.09359	-0.02739	0.06774	-0.07282	0.03301	-0.00336	0.18739	-0.03452	0.08561	0.02876	0.16787	-0.09283	0.27624	0.12755	-0.08939	-0.14059	0.00348	-0.02896	-0.02384	0.07861	-0.04638	0.01926	-0.01004	-0.09328	-0.07374	-0.00315	0.05966	-0.0303
ANO4	-0.0495	-0.15417	-0.04951	0.06764	-0.02776	-0.00674	-0.05909	0.12911	-0.01639	-0.10636	0.03329	-0.02718	0.25853	-0.0225	-0.00684	0.06587	-0.04469	-0.04674	-0.09892	0.14898	-0.00171	-0.03717	-0.04758	-0.0185	-0.02254	0.37001	0.03306	-0.10311	-0.05938	0.07837	0.03542	-0.0412	0.06026	0.03257	0.09464	-0.02783	-0.13514	0.16845	-0.12009	-0.00679	0.29126	-0.05405	0.04235	-0.12886	-0.04932	-0.027	0.04354	0.00093	-0.06726
ANO6	0.01327	-0.00316	-0.06793	0.02604	-0.12956	-0.00999	-0.0823	-0.00903	0.08789	0.03667	-0.03775	0.14012	0.16509	-0.10025	0.07199	-0.03091	0.0603	0.0131	-0.05389	0.06781	0.12719	-0.17498	0.10458	-0.07884	-0.05583	0.23971	0.04501	-0.01272	0.03527	-0.06233	-0.08558	0.04729	0.25683	0.16949	-0.0616	-0.17784	0.04632	-0.00415	-0.01021	-0.11656	0.22193	0.07757	0.21753	-0.06628	-0.08069	0.04359	0.03663	0.02751	0.19797
ANP32A	0.18941	0.00401	0.05303	0.17368	0.35008	0.06696	0.03945	0.00325	0.08492	0.166	0.01872	0.14909	0.00391	0.29807	-0.26796	-0.06884	0.19419	0.2218	0.09581	0.07108	-0.00652	0.07289	0.05752	0.11574	0.13112	-0.0238	-0.02596	0.12132	0.03444	0.01953	0.02552	-0.11374	-0.01252	0.1606	0.11988	-0.12921	0.15062	-0.06205	0.03884	0.03759	0.0104	0.08161	0.09894	0.04256	-0.1693	0.04494	0.007	0.02242	0.13332
ANP32B	-0.0805	0.01461	-0.03922	-0.04939	-0.22889	0.02992	-0.12531	-0.13424	0.00427	-0.09264	-0.20887	-0.01415	0.11671	-0.07567	-0.07209	-0.09224	-0.13533	-0.03949	-0.24046	-0.092	-0.01162	-0.03524	-0.00157	0.02995	-0.18932	0.05816	-0.1289	0.23486	-0.1861	-0.12324	-0.18016	-0.20838	0.01236	0.00553	0.02779	0.00257	-0.21798	-0.1084	-0.13404	-0.05883	-0.00416	0.16439	-0.05133	-0.18483	-0.11829	-0.0142	-0.0925	0.00271	-0.12077
ANP32C	0.00143	-0.36084	-0.18546	-0.00081	-0.0805	-0.16484	-0.19445	-0.67816	-0.4094	-0.19799	-0.46808	-0.27688	-0.18154	0.19229	-0.40258	-0.34857	0.10003	0.09805	-0.60183	-0.18384	-0.2779	-0.21817	-0.11697	-0.18648	0.04085	-0.22885	-0.07175	-0.41427	-0.0243	-0.28877	-0.04703	-0.56917	-0.42553	-0.09354	-0.14632	-0.22927	-0.13198	-0.09407	-0.22967	-0.10071	-0.33741	0.10109	-0.14513	-0.23559	-0.34837	-0.32442	-0.14076	-0.37145	-0.14434
ANP32D	0.06466	-0.29096	-0.1778	0.01237	-0.04738	-0.12926	-0.15125	-0.61419	-0.3399	-0.20368	-0.34109	-0.21941	-0.16709	0.23121	-0.38048	-0.2923	0.08226	0.11652	-0.59396	-0.13511	-0.25962	-0.20108	-0.08284	-0.15906	0.07803	-0.17024	-0.06976	-0.30453	-0.00798	-0.28107	0.02194	-0.38037	-0.36446	-0.04127	-0.14381	-0.1755	-0.06758	-0.09053	-0.17981	-0.0868	-0.27704	0.13792	-0.12488	-0.19701	-0.30816	-0.28862	-0.12129	-0.27763	-0.10004
ANP32E	0.14298	-0.23844	-0.36354	0.03754	0.04177	-0.02947	-0.30075	-0.34046	0.01381	-0.07703	-0.35644	-0.08	-0.21033	-0.2625	0.15869	-0.22921	0.04847	0.00912	-0.17181	-0.3686	-0.16379	-0.27144	0.16694	-0.17483	-0.08763	-0.19388	-0.25129	-0.23615	-0.31079	0.35863	-0.0109	-0.0923	-0.12706	0.063	0.06211	-0.33479	0.02477	0.03168	0.21345	-0.25234	-0.24304	0.40366	-0.21403	-0.20599	-0.06334	-0.09043	-0.33049	-0.07664	-0.01304
ANPEP	-0.18915	0.41791	-0.14165	-0.10555	-0.06929	0.15097	0.03425	-0.12203	0.11261	0.00124	0.23928	-0.00411	-0.11092	-0.07388	0.04315	0.25578	0.04206	0.00947	0.03227	0.0068	0.05459	0.02994	0.68508	-0.0566	0.05849	-0.04853	0.08882	-0.02574	-0.03987	-0.1024	-0.15332	-0.04224	0.02075	-0.053	-0.15824	0.00985	-0.1948	0.26034	-0.01214	-0.08867	0.0995	0.17343	-0.08329	0.1552	0.19754	0.07	0.04981	-0.10011	-0.00144
ANTXR1	0.05626	-0.20092	0.04644	0.06906	-0.0994	-0.13512	-0.10371	0.22729	-0.22972	0	0.02043	0.07286	0.2018	-0.07969	0.03562	0.15817	0.021	0.01812	0.04882	0.19721	0.16168	-0.08742	0.0227	0.28852	0.03437	0.15464	0.32368	-0.0762	0.17119	0.01874	-0.03221	0.06754	0.27287	-0.06458	-0.01389	-0.19544	-0.19211	0.11529	-0.18718	-0.01481	0.09806	-0.01698	0.08318	-0.27628	-0.09815	0.07125	0.1291	0.07382	-0.02908
ANTXR2	-0.73441	-0.29804	-0.23377	-0.02266	-0.96048	-0.5801	-0.16363	0.57695	-0.76084	0.0792	0.44235	0.36279	0.47414	-0.50826	-0.17185	0.11892	-0.10286	-0.37571	-0.15982	0.09475	0.3596	-0.28319	-0.42679	-0.12494	-0.25706	0.50323	0.29288	-0.34935	0.26074	-0.06748	-0.27533	-0.03794	0.45436	-0.01121	-0.03024	0.36238	-0.68866	0.17893	-0.43963	-0.24236	0.45869	-0.41422	0.49401	-0.44921	-0.39698	0.12589	0.00647	-0.29574	-0.25545
ANUBL1	0.05293	0.09009	0.11408	0.16159	0.09984	0.17317	0.10038	0.08672	0.08828	-0.06788	0.11451	0.08438	0.10126	0.07272	0.15053	0.11108	0.06665	0.07684	0.06258	0.16437	0.05536	0.08626	0.13425	0.12626	0.0528	0.15159	0.05734	0.10505	0.10008	0.23783	0.03314	0.12969	0.08641	0.15438	0.13563	0.12056	0.31208	0.07666	0.18576	0.04784	0.13559	0.13829	0.09441	0.06768	0.04549	0.08596	0.13675	0.19386	0.15805
ANXA1	-1.38942	-0.94608	0.6266	-0.16382	-1.30638	-0.17488	-0.18233	-0.4407	-0.1538	0.16819	-0.09943	-0.11771	-0.2595	0.41914	-0.24457	0.05592	-0.05085	-0.39964	-0.51291	0.23854	-0.32589	-0.33671	-0.27397	-0.24313	-0.02929	-0.3027	-0.10323	0.05782	-0.24916	-0.31355	-0.23393	0.17724	-0.28014	0.32167	-0.12927	0.16278	-0.68578	0.06782	0.12543	-0.00053	0	-0.46371	-0.09998	-0.27196	-0.23783	-0.24733	0.05916	-0.00963	-0.33863
ANXA10	-1.0532	-1.25536	-1.03351	-0.95664	-1.1044	-0.31309	-1.12511	-0.99346	-1.2564	-0.92248	1.43798	-1.23336	-0.88739	-0.61112	-0.91001	-1.07274	-1.10811	-1.05416	-1.04291	-1.0981	-0.98081	-1.02615	-1.03586	-1.43156	-1.03641	-1.01287	-0.98311	-0.92981	-1.071	-1.32266	-0.86676	-0.99381	-1.09059	-1.43281	-1.15738	1.60945	-0.88164	-1.34941	-1.33822	-1.13501	-1.09123	-1.00809	-1.05787	-0.88145	-1.075	-1.02553	-0.95839	-1.11547	-0.99606
ANXA11	-0.38342	0.29396	0.15041	-0.0872	-0.35803	-0.00016	0.174	0.07923	-0.01973	0.11832	0.01209	-0.02303	-0.15739	0.00143	0.13791	0.10316	0.01928	0.0881	0.30421	-0.02303	-0.02647	-0.11475	-0.06767	0.00951	0.1404	-0.12734	-0.02111	0.14496	-0.12895	-0.06832	0.04539	0.13505	-0.00611	0.08116	-0.12978	0.29678	0.12738	-0.03516	0.32917	0.09712	-0.12185	0.11899	-0.05135	-0.11244	0.03774	0.14385	0.00818	-0.08643	0.08795
ANXA13	-0.23492	0.10171	-0.19363	0.0248	-0.04361	0.87828	-0.19683	-0.23907	0.49424	-0.27312	0.7604	0.49958	-0.07528	-0.09331	0.37889	0.1536	-0.08679	0.18974	-0.16196	-0.02782	-0.15458	0.02149	-0.13031	-0.40295	-0.18566	-0.15506	-0.00605	-0.25756	0.05978	0.03389	0.01142	0.39407	-0.21454	-0.41404	-0.18476	0.87783	-0.35129	-0.28519	-0.38386	-0.1302	-0.20613	-0.07308	0.19246	-0.262	0.29493	-0.14888	0.07593	-0.16041	-0.21086
ANXA2	-0.70305	-0.1716	0.51372	0.31795	-0.39851	-0.1985	-0.09979	-0.2873	-0.12782	0.2067	0.06054	-0.17966	-0.3901	0.23693	0.22987	0.1041	0.06163	-0.05789	0.0237	0.01301	-0.16995	-0.12946	-0.27065	0.06303	0.35384	-0.3609	0.13078	0.11961	-0.03682	0.10496	-0.32937	-0.13783	-0.39161	0.59823	-0.19379	0.53092	-0.22149	0.22261	0.17561	-0.10939	0	-0.23241	-0.12759	-0.44529	0.06758	0.0257	0.17249	0.10713	-0.06226
ANXA3	-0.94426	-0.93553	0.37693	0.15032	-0.56335	-0.52267	-0.00673	-0.53011	0.15096	-0.10214	0.3606	-0.44772	-0.90776	0.36376	0.23034	-0.10064	-0.014	0.11135	-0.27518	0.05661	-0.63629	-0.55691	-0.31002	-0.06073	-0.64325	-0.97537	-0.52186	-0.2848	-0.36194	-0.08687	0.12044	0.41825	-0.8291	-0.192	-0.04853	0.70098	-0.0724	0.10474	-0.14067	-0.13993	-1.12377	-0.20483	-0.40299	-0.47357	0.26767	-0.20316	0.00636	0.35255	-0.40093
ANXA4	-0.63448	0.05257	-0.01979	-0.24782	-0.82423	-0.13145	-0.10392	-0.28478	-0.07927	0.12874	0.45359	-0.14535	-0.35877	-0.20958	-0.0756	-0.04732	-0.45317	-0.1601	-0.17661	-0.19175	-0.307	-0.37832	-0.29249	-0.42734	-0.19843	-0.32952	-0.33771	-0.22537	0.14144	-0.30682	-0.11997	0.03441	-0.42989	-0.16161	-0.28017	0.89156	-0.18657	-0.25725	0.91446	-0.04923	-0.3523	-0.38505	-0.03452	-0.46751	-0.31457	-0.23015	-0.04768	-0.11296	-0.07937
ANXA5	-0.25091	-0.08685	0.07973	-0.04425	-0.24655	-0.00411	0.02774	0.23085	-0.09331	0.07662	0.13684	0.08294	0.08428	-0.20946	0.01965	0.03216	-0.1788	0.10858	0.07054	0.10226	-0.09331	-0.06373	-0.04744	0.06616	-0.07031	0.15301	0.22332	0.18166	-0.07627	0.00647	-0.22005	-0.00577	0.09734	0.14018	-0.06059	0.30763	-0.04959	0.22104	0.08524	-0.18605	0.12154	-0.05881	0.12272	-0.16886	0.13543	0.07551	0.12797	0.10688	0.02465
ANXA6	-0.11668	-0.30567	-0.08897	0.07875	-0.23774	-0.44476	-0.07166	-0.10128	-0.33993	-0.14964	-0.00323	0.0746	0.2217	-0.17518	-0.3663	-0.20605	-0.06642	-0.30827	-0.39499	0.04447	0.30585	-0.33576	-0.20724	0.00613	-0.18958	0.17684	0.2008	-0.28262	0.16563	-0.05402	-0.11684	-0.34534	0.31335	-0.19761	0.04181	-0.40204	-0.42075	0.13419	-0.31136	0.14517	0.19037	-0.18933	0.16121	-0.39879	-0.21931	-0.09468	0.05087	-0.1292	-0.38925
ANXA7	-0.24844	-0.06857	-0.135	-0.13556	-0.11653	0.08186	0.09251	-0.03533	-0.22672	0.02569	-0.06004	-0.03229	0.04738	-0.13645	0.09007	0.07677	-0.11667	-0.00162	-0.06107	-0.03037	-0.04375	-0.15139	-0.04834	-0.09333	0.10118	0.00619	-0.04818	-0.2608	-0.00027	-0.11918	-0.0242	0.29533	-0.03642	0.06705	-0.1389	0.07597	0.24143	-0.02882	0.16441	-0.13819	0.02876	-0.00488	-0.00302	-0.13053	-0.12004	-0.08521	-0.04479	-0.1041	-0.03302
ANXA8L2	-0.75542	-0.4863	0.52781	-0.40481	-0.69045	-0.68549	-0.28732	-0.11496	-0.66519	-0.36879	-0.46843	-0.50312	-0.30006	-0.58294	-0.4647	0.11406	-0.27516	-0.69883	0.52936	0.39294	0	-0.61726	-0.6696	-0.46828	0.2525	-0.22361	-0.06523	0.08802	-0.00046	-0.25051	-0.15026	-0.10842	-0.03174	0.00476	-0.34359	-0.69544	-0.80605	0.46167	-0.41045	-0.7122	-0.51167	-0.61157	-0.22611	-0.48127	-0.27803	0.11695	0.12087	-0.41779	-0.4676
ANXA9	0.11166	0.3074	-0.07599	-0.05505	0.17723	0.18657	0.04319	0.02428	0.33976	0.17364	0.01711	0.08766	0.03998	0.20779	0.2769	0.40076	0.04189	0.02795	0.00493	-0.06443	0.05216	-0.1065	0.23449	0.01141	0.12935	0.04991	-0.02005	0.04566	-0.05152	0.12484	0.14936	0.12211	0.03036	-0.11368	-0.00728	0.04901	0.15794	-0.0306	0.16968	-0.00283	0.01261	0.08485	0.0825	-0.05832	0.2025	0.08171	0.03082	0.0263	0.00849
AOAH	-0.24642	0.27761	-0.13593	-0.1229	-0.41361	0.49422	0.33231	-0.03966	-0.06492	0.0936	-0.15857	0.0607	-0.22683	-0.02426	0.20377	0.02556	0.16741	-0.17661	0.13879	-0.10603	0.09593	0.29443	-0.38872	0.24528	0.13799	-0.16264	0.52488	-0.26678	0.03251	0.39969	0.129	0.07339	-0.16123	-0.35573	-0.287	-0.43571	0.26638	0.59353	-0.08063	0.08805	0.16393	-0.03004	0.16747	0.31562	0.14062	0.25804	0.04066	0.28406	0.1179
AOC2	-0.08827	-0.04339	-0.09597	-0.14081	0.10646	0.07617	-0.03164	0.02214	0.02531	-0.10487	0.13995	-0.00553	-0.03617	-0.09348	0.35584	-0.03077	-0.10469	-0.03651	-0.08244	-0.00697	-0.10776	0.01716	-0.16807	0.02056	-0.12713	-0.04127	-0.08411	-0.06682	-0.10182	0.00762	-0.00646	0.17109	-0.04043	0.12489	-0.06773	-0.00884	-0.06916	0.00038	-0.09389	-0.12902	0.15446	-0.02365	-0.10413	0.04255	-0.0267	0.00579	-0.10017	-0.0127	-0.11775
AOC3	-0.196325	0.24023	-0.25282	-0.07127	-0.30008	-0.29439	-0.101815	-0.15608	-0.104385	-0.039245	0.28311	0.48933	0.11761	-0.215235	-0.01213	0.012635	-0.12475	-0.06756	-0.07281	-0.32523	0.21567	0.08923	-0.21553	-0.01696	-0.111365	-0.05589	-5.00000000000014e-05	-0.15656	0.318755	0.206615	-0.13513	-0.118105	0.015245	-0.24401	-0.14975	-0.21231	-0.14074	-0.11298	0.022455	-0.22296	0.00481	-0.0232	0.55034	-0.0044	9.00000000000033e-05	0.44807	-0.124175	0.02918	0.280555
AOF1	0.14698	-0.0541	0.16625	0.03992	-0.00994	0.23828	0.05878	0.11171	-0.00075	0.04968	0.02087	0.12606	0.00725	0.11032	0.03219	0.06427	0.13015	0.28272	0.12923	0.0578	-0.04848	0.05866	0.00257	0.22137	0.07563	0.07016	0.10894	0.01114	0.04773	0.11311	0.10572	0.08056	0.04762	0.13846	0.23554	0.23717	0.13538	0.02229	0.10629	0.13438	0.05142	0.15467	0.0233	0.08035	-0.01518	0.03195	0.12304	0.09154	0.12214
AOF2	-0.01356	-0.16235	0.02813	0.13895	0.07325	-0.28283	-0.06035	0.05644	-0.09169	0.01936	-0.17833	-0.10048	0.0891	-0.2247	-0.40078	-0.03216	-0.04495	-0.15131	-0.22991	-0.02735	0	0.05363	-0.09334	-0.04684	-0.1352	0.04243	-0.14877	-0.04352	0.03894	0.18208	0.13709	-0.15085	-0.0892	0.0775	0.11081	-0.05595	0.02451	-0.06776	-0.02361	-0.0754	-0.06603	-0.18149	-0.14791	-0.09559	-0.10315	-0.20425	-0.03694	-0.06166	-0.01518
AOX1	-0.40605	0.34885	-0.2549	0.24229	-0.10208	-0.41421	0.07432	0.29702	-0.40889	0.00718	0.21392	0.2036	0.61013	-0.16067	-0.07326	0.09443	-0.24011	-0.02928	-0.22046	0.0665	0.4162	-0.19909	-0.37867	-0.38301	-0.17681	0.52161	-0.14478	-0.34756	0.26173	-0.00176	0.05279	0.04734	0.64306	-0.36821	0.23883	-0.20836	-0.47002	-0.33469	-0.45269	-0.26367	0.41744	-0.27757	0.22003	-0.35691	-0.1769	0.16383	0.18041	-0.11942	-0.05597
AP1B1	-0.13813	0.2364	0.02315	-0.14921	-0.23295	0.09885	0.00153	-0.18338	-0.00633	0.05271	-0.13253	-0.05796	-0.1531	-0.22148	-0.14679	0.17032	-0.05087	0.09199	0.04312	-0.10692	-0.15645	0.0358	0.01381	-0.04619	-0.10564	-0.13347	0.13968	-0.01026	-0.06317	-0.07565	-0.05136	-0.23629	-0.12944	0.31092	-0.31541	0.05278	-0.28099	0.07486	-0.08589	0.0026	-0.08029	0.17813	-0.02181	0.08493	-0.02875	-0.0018	0.08156	-0.09899	-0.02108
AP1G1	-0.00326	-0.17411	-0.01492	0.14394	0.02684	-0.16766	-0.16283	-0.19684	-0.15974	0.0664	0.06199	-0.06475	0.04752	-0.07618	0.06773	-0.13988	-0.01741	-0.09577	-0.21911	-0.01228	-0.11817	-0.23156	-0.15523	-0.08004	0.09437	0.0405	0.0271	-0.16468	0.07463	0.11245	0.2582	0.03449	-0.09483	0.06626	0.12086	-0.00129	-0.01647	0.05748	0.12969	-0.00197	-0.02197	-0.01614	-0.02596	-0.05306	0.11034	-0.12315	-0.01368	0.26636	-0.045
AP1G2	0.10473	0.24077	0.15675	0.07154	0.35186	-0.01172	0.02945	0.16292	0.01977	-0.01505	0.03672	0.03912	0.06036	0.08904	-0.07772	0.04609	0.10356	-0.00502	0.1762	0.09871	-0.00847	0.04524	0.19044	0.06472	-9e-05	0.02647	-0.00524	0.08361	0.02845	-0.11972	0.07862	-0.0959	0.0976	-0.02598	0.02123	0.11943	0.00573	-0.0298	-0.02987	0.15818	0.06443	0.03428	-0.00291	-0.13334	0.10615	0.15227	0.06389	-0.06872	-0.06609
AP1GBP1	0.07849	0.02818	0.04998	0.02965	0.07699	-0.0781	0.09913	0.02084	0.0205	0.19935	-0.03499	-0.02094	0.09496	-0.22677	-0.06172	-0.00719	-0.09018	-0.0954	-0.02587	-0.09225	0.00221	0.09971	0.05349	-0.03694	0.02368	0.13228	-0.10211	0.14879	-0.07237	0.06298	-0.01735	-0.03387	0.09321	0.23368	0.16646	0.16493	0.14693	-0.09786	0.34665	-0.10326	0.08551	-0.04953	0.0093	-0.13378	-0.0566	0.12316	-0.0265	-0.02995	0.00801
AP1M1	0.05519	0.10846	0.03579	0.14085	0.21926	0.00662	0.13949	0.04437	0.04895	0.3464	-0.00139	0.01676	0.05436	-0.10919	-0.15738	0.06128	0.06254	0.02552	0.10519	-0.08181	0.09394	0.09758	0.09104	0.11688	0.08996	0.1499	0.04293	-0.02938	0.06626	0.03796	-0.03681	-0.07359	0.16778	0.09069	0.05043	-0.0026	-0.1087	0.1086	-0.05678	0.22592	0.08559	0.03212	0.13097	-0.05172	0.16875	0.05609	-0.02449	0.19053	0.10561
AP1M2	0.16462	-0.07513	0.1812	0.24733	-0.23265	0.34699	0.13742	-0.39098	0.479	0.04261	-0.22425	-0.16749	-0.44426	0.03947	-0.07034	0.30838	-0.21792	0.2542	-0.20201	0.04074	-0.20792	0.15847	0.54226	-0.02996	0.23535	-0.48376	-0.26642	0.01204	-0.50989	-0.11717	0.00714	-0.10728	-0.50746	0.25589	-0.07606	0.35487	-0.22732	-0.30592	0.24077	0.31234	-0.51215	0.26859	-0.29584	0.07612	0.36686	0.17025	-0.0302	0.2232	0.20375
AP1S1	0.29795	-0.1036	0.063	-0.10296	0.11606	-0.05634	0.09044	-0.09045	0.13644	-0.05589	0.05975	-0.06679	-0.03558	0.1914	0.26895	0.00344	-0.00701	0.05196	-0.02612	-0.10249	-0.04496	-0.10114	0.21763	0.00834	0.13861	-0.00711	-0.01305	0.02731	-0.12941	-0.05568	0.14382	0.06234	-0.03411	-0.01372	0.01167	0.054	-0.07959	-0.06964	-0.03434	0.22447	-0.04556	-0.03205	-0.09201	0.01919	0.10283	-0.02634	-0.00672	0.12105	0.04638
AP1S2	-0.20254	-0.16048	-0.07404	-0.26488	-0.49247	0.10137	0.19718	-0.39295	-0.32747	-0.00726	-0.01214	-0.00288	-0.04166	-0.18992	0.06387	0.11602	-0.02781	-0.06483	-0.22247	0.02005	0.16406	-0.02638	0.01891	0.0735	-0.22219	-0.11569	0.34933	-0.23376	0.22619	0.14541	-0.10651	0.21868	-0.1343	-0.47428	-0.1014	-0.40065	-0.0704	0.37392	0.3364	-0.06281	0.00659	0.06566	0.33846	0.02134	0.00083	0.04273	0.12675	0.05075	-0.01087
AP1S3	0.017565	-0.125045	0.193355	-0.02708	0.111635	0.392665	-0.115135	-0.135595	0.044485	0.04458	0.12709	-0.05285	-0.07183	0.15202	0.01674	0.19531	0.070215	0.053465	-0.053175	0.02674	-0.01733	-0.016485	-0.040405	-0.060835	0.10158	-0.088605	0.146335	-0.046005	-0.07811	0.0773	0.04445	-0.01838	-0.065915	0.41417	-0.041565	0.35386	0.160225	0.00939	0.129465	0.035115	-0.07513	0.062165	-0.10359	0.16172	0.06664	-0.030215	0.062535	0.24067	0.09524
AP2A1	-0.02494	0.00458	-9e-05	-0.00727	-0.02574	0.00013	-0.10146	0.0575	0.00995	0.00267	-0.00523	0.04722	0.02901	-0.03686	-0.04929	0.05132	0.02614	-0.02559	0.04976	-0.02459	-0.04249	-0.04721	-0.05755	0.03045	0.00555	-0.01085	-0.02259	-0.01951	-0.02879	0.00056	0.0044	-0.01128	0.00868	0.03136	-0.04569	0.00056	0.04738	0.02632	0.10393	0.05058	-0.0222	-0.03301	0.01246	-0.02326	-0.00569	-0.09077	-0.09852	0.02147	0.00889
AP2A2	-0.08698	0.20535	0.07733	-0.12728	-0.07961	-0.12674	0.0194	-0.05268	-0.02469	0.31165	0.00462	0.05179	-0.02473	-0.30228	-0.17835	0.0255	-0.0361	-0.15364	-0.028	0.00239	0.08174	-0.01187	-0.0235	-0.03336	-0.10296	0.03017	0.18373	0.19984	0.04434	0.10381	-0.12628	-0.1247	0.1718	0.14748	-0.01896	0.06209	-0.14456	0.10424	0.54899	0.09296	0.08135	-0.13575	0.17581	-0.08058	0.02867	0.13691	0.08774	-0.16004	0.00045
AP2B1	0.18358	0.1337	0.12614	0.01433	-0.13383	0.15769	0.00625	0.08457	0.13706	0.15115	0.01918	-0.11336	0.04512	-0.06637	-0.06305	0.22053	0.05281	-0.04219	0.13523	-0.03928	0.07085	-0.02345	-0.01628	-0.10887	-0.09242	0.05581	0.17612	0.06201	-0.02171	0.06338	-0.04371	-0.13623	0.0342	-0.01266	-0.02257	0.33796	-0.03863	0.12435	0.34716	-0.03971	0.07043	0.12094	-0.05242	-0.20077	0.32115	0.0749	0.00689	0.13697	0.02396
AP2M1	-0.01919	-0.02827	-0.06816	0.01251	-0.08815	0.10054	0.05196	0.01108	0.09674	-0.13763	-0.15815	-0.15158	-0.08359	-0.13124	-0.20421	0.0032	-0.05697	0.11516	0.24434	-0.16124	0	-0.06453	-0.05654	0.10766	0.12268	-0.08064	0.07919	-0.05255	-0.05094	0.03012	0.10916	-0.18489	-0.06607	0.04931	-0.16966	-0.14423	0.11471	0.10951	-0.1373	-0.10815	-0.09645	0.13341	-0.08677	-0.18941	0.05949	0.02012	-0.12797	0.2045	-0.03177
AP2S1	0.19105	0.12358	-0.05224	-0.11505	-0.19135	0.12346	0.01396	-0.02967	0.12182	0.05366	-0.10877	-0.1654	-0.13986	-0.05985	-0.14358	0.18475	0.11086	0.12282	0.22059	-0.08669	0.07323	-0.02808	0.19046	-0.07179	0.07905	-0.103	0.2904	0.02875	-0.07274	0.11878	-0.06619	-0.03841	-0.0305	0.02961	-0.14011	0.1381	-0.03943	0.31694	0.25521	0.04091	-0.10229	0.1645	-0.13048	0.05415	0.1797	-0.00578	-0.0097	0.30928	0.11781
AP3B1	0.08754	-0.16148	0.13457	-0.00036	-0.08302	0.31651	0.03863	0.06305	0.01073	0.15466	0.1092	-0.0159	0.03704	-0.06862	-0.02509	0.05309	0.03235	0.06759	-0.0355	0.11171	-0.02733	0.05032	0.00099	-0.00408	0.14305	-0.00793	0.13927	0.08482	0.04313	-0.04179	-0.08829	0.13807	-0.02321	0.28111	0.03038	0.23916	-0.07016	0.10348	0.14744	0.19619	-0.10855	-0.01327	0.05896	-0.06411	-0.00775	0.05104	0.08951	-0.09156	-0.02284
AP3B2	0.15436	0.07998	0.01979	0.18478	0.31074	0.13814	0.12531	0.09566	0.09434	-0.01782	0.1489	0.11891	0.0654	0.06246	0.12305	0.05548	0.07107	0.11975	0.15892	0.11534	0.05287	0.12285	0.06925	0.04292	0.05492	0.02444	0.10511	0.04872	0.00143	0.04757	0.08087	0.13481	0.09908	0.09134	0.03846	0.17867	0.05827	0.07973	-0.03572	0.17049	0.1389	0.04892	0.04002	0.07135	0.11807	0.04001	0.0683	0.04689	0.09725
AP3D1	-0.1996	0.30647	-0.04942	-0.17827	-0.08106	-0.1517	0.05365	-0.04332	0.06805	0.18576	0.10853	0.13911	-0.15894	-0.01316	0.12653	-0.20232	-0.05461	-0.09444	0.02774	-0.03952	0.13536	-0.06054	-0.04579	0.11449	-0.14461	-0.16886	0.08313	0.23943	-0.24337	-0.06231	-0.64884	0.0285	0.07061	0.4809	-0.16979	-0.05176	-0.10555	0.1226	0.04338	-0.19205	-0.07121	-0.0257	-0.04704	0.02583	-0.1556	0.28926	0.00834	-0.36588	-0.03057
AP3M1	0.10479	0.06536	0.03413	-0.1466	-0.02247	0.15212	0.01635	-0.11183	-0.01037	0.04361	-0.05539	-0.0899	0.05309	0.10977	0.07426	0.11957	0.02885	0.1487	-0.04501	0.03957	-0.08453	-0.03275	0.02981	0.03647	0.06829	0.01045	0.00957	-0.01981	0.00881	0.01649	-0.00482	0.15501	-0.06356	0.11176	0.09263	0.15514	0.2673	-0.03097	0.33406	0.11913	-0.0646	0.1134	-0.03532	0.08302	-0.0073	-0.00913	0.02615	-0.00615	0.17256
AP3M2	0.363115	0.09136	-0.04794	-0.021155	-0.0616	0.103395	-0.199635	-0.075945	0.20475	-0.062865	-0.07388	0.015895	-0.052375	-0.099515	0.037375	-0.060285	-0.140965	-0.003015	0.00207	-0.112775	-0.025295	0.1544	-0.104725	0.100795	-0.12187	-0.10032	-0.04707	0.134545	-0.19888	-0.012105	-0.06237	-0.029685	-0.073685	0.071315	-0.073415	0.086205	0.089185	-0.138815	-0.044235	-0.12549	-0.07824	0.036605	-0.116285	-0.04227	0.19532	-0.047785	-0.09838	0.093075	0.07827
AP3S1	0.03682	-0.1803	-0.05876	0.07972	-0.13971	0.12192	0.04616	0.14743	0.04463	0.05458	0.42885	0.01398	0.1733	-0.05738	0.34228	0.04533	0.07495	0.02311	0.0164	0.08829	0.25435	-0.19212	-0.26874	-0.06611	-0.02788	0.15065	0.24298	-0.12266	0.24557	-0.06591	-0.15444	0.15742	0.20596	-0.12879	0.05114	0.09611	0.05783	0.14265	-0.09945	0.01722	0	-0.01434	0.04982	0.09624	-0.03827	-0.03329	0.03635	0.12955	0.02931
AP3S2	0.12317	0.05728	0.10613	-0.02659	0.01529	0.06422	-0.03822	-0.15325	-0.11573	0.0362	-0.05446	-0.17231	0.06788	0.12263	-0.01521	-0.07904	-0.03803	0.09459	-0.18301	-0.0774	-0.07858	-0.04229	0.16336	-0.15689	0.14956	0.07288	-0.00949	-0.08243	-0.09782	0.00627	-0.04654	-0.19989	-0.03609	0.0827	0.04194	0.03822	0.103	-0.02912	0.22779	0.0753	-0.03652	0.02236	0.05118	-0.07117	-0.05993	-0.02132	0.00775	0.01931	0.03377
AP4B1	-0.11471	-0.22741	-0.05241	0.10492	0.16203	0.01061	0.26951	0.27292	0.19971	0.06869	-0.0648	0.03357	0.10864	0.06485	-0.046	0.05042	0.03349	-0.11833	0.11622	0.03341	0.01536	0.01392	-0.07938	0.01827	0.02624	0.08548	0.00219	-0.09607	0.05233	-0.02746	0.15844	-0.16223	0.13816	0.15796	-0.02537	0.15775	-0.10119	0.05748	0.07171	0.12218	0.08865	0.04569	0.0689	-0.16254	0.1366	0.00335	-0.01813	0.06176	0.02787
AP4E1	0.018165	0.023875	-0.013665	-0.00647	0.0253	-0.01297	0.06171	-0.01303	0.01715	0.03557	-0.025355	0.025765	0.001595	0.06374	0.049905	-0.019625	-0.017905	0.036425	0.002905	-0.02229	0.00637	-0.010165	0.01794	0.01776	0.021	0.054945	0.073	0.023765	-5.00000000000014e-05	0.016925	0.071115	0.011505	-0.0005	-0.02755	0.05441	-0.017765	0.075475	0.011425	0.070295	-0.014665	0.00587	0.03128	0.014425	0.02093	-0.015375	0.01061	0.03696	-0.009315	0.0276
AP4M1	0.0285	-0.20803	0.16211	0.07014	0.14231	-0.23434	-0.06116	-0.02352	0.10887	-0.04299	-0.09251	0.02684	0.10663	0.0987	-0.14733	0.2289	0.20831	0.139	0.0034	-0.02115	-0.02915	0.1522	0.04066	0.07658	-0.07573	0.01934	0.00747	0.01001	-0.0743	0.02188	0.10092	-0.04029	0.01857	0.05836	0.05672	0.094	-0.12304	0.0088	0.04516	0.08907	-0.08701	0.17663	-0.0143	-0.04746	-0.02226	-0.10315	0.02486	0.16355	0.08953
AP4S1	0.181815	0.072405	0.008445	0.056835	0.205695	0.11747	-0.074915	0.00055	-0.112525	-0.1502	0.038695	0.02104	0.13592	0.04175	0.21009	0.073345	0.000139999999999999	-0.01342	-0.089975	0.0675	0.113245	-0.06292	-0.00515	-0.06244	-0.02908	0.082385	0.057495	-0.114185	-0.021155	0.04135	0.058815	0.08057	0.05651	-0.03744	0.025815	0.07142	0.027785	-0.03847	-0.02361	0.074515	0.1445	0.14882	0.047985	-0.016605	0.0663	-0.01692	0.0397	0.083155	-0.109995
APAF1	0.05666	0.03653	0.05763	0.13384	0.24993	-0.11395	0.19719	0.18173	0.10268	0.02407	0.18089	-0.01988	0.19187	0.05981	0.22243	-0.04466	0.08181	0.12262	-0.02225	0.05118	0.1534	-0.07086	0.03541	0.08356	0.08334	0.21253	0.10694	0.06014	0.06962	0.1243	0.07269	0.05011	0.18864	0.03677	0.24221	-0.08099	0.04317	0.06397	0.12093	0.10636	0.17526	0.18836	-0.03196	-0.05963	-0.07125	0.11605	0.17187	0.04015	-0.05962
APBA1	0.09736	0	0.08219	0.0458	0.07031	0.10824	-0.038	0.14105	0.13147	-0.04741	0.13938	0.06396	0.13582	0.05267	0.05468	0.14758	0.06801	0.09946	0.05698	0.06126	0.0035	0.05489	0.05098	0.04773	0.06254	0.08535	0.07646	-0.01235	0.06305	0.04991	0.08898	0.14805	0.07028	0.11987	0.01626	0.04623	-0.06382	0.09977	-0.01824	0.01006	0.21163	0.04388	0.03629	0.04195	0.05536	-0.02467	0.09604	0.04975	0.05299
APBA2	0.12763	-0.046	0.03675	-0.206	-0.08305	-0.1512	0.15752	0.04212	-0.08881	0.0913	-0.11622	-0.17583	-0.11154	0.1043	-0.05396	0.08567	0.00402	-0.03429	0.12982	0.09477	0.07578	0.11874	-0.02008	-0.11447	0.04878	-0.10499	0.04389	0.00694	-0.02757	-0.10973	-0.00322	-0.09692	-0.09003	0.21857	-0.00615	-0.01339	-0.00828	0.02927	0.05707	-0.07626	-0.10194	-0.00759	-0.16446	-0.12406	-0.05172	-0.07847	-0.05062	-0.13814	0.26694
APBA3	-0.10705	0.00168	-0.00118	-0.13725	-0.04915	-0.18632	-0.01158	0.21835	0.09629	0.08146	0.09396	0.03362	0.18648	0.07724	-0.05248	0.03874	0.07652	-0.04916	0.17915	0.01148	0.04724	0.0517	-0.04955	0.19006	-0.05341	0.13891	0.10676	0.00957	0.05187	0.0874	0.03295	0.12719	0.05349	-0.02349	-0.06799	0.05192	-0.10718	0.18776	0.05527	-0.0963	0.16617	-0.07027	0.04817	-0.02722	0.04576	0.11185	-0.02384	-0.03838	0.0801
APBB1	-0.00135	-0.01481	0.07974	-0.00064	-0.00232	0.00268	-0.05738	0.09287	-0.0999	-0.02142	-0.03031	0.09716	0.16701	-0.10163	-0.09619	0.03882	-0.05818	-0.05749	0.00315	0.03997	0.00827	-0.04166	-0.03214	0.0816	-0.10277	0.24815	-0.01011	-0.05854	0.07966	-0.03906	-0.00371	-0.02322	0.1831	-0.10172	-0.04983	0.01756	-0.09185	-0.02349	-0.07981	-0.05842	0.15985	-0.08844	0.20905	-0.05019	-0.02037	-0.10903	0.02467	-0.08313	-0.08365
APBB1IP	-0.48464	0.387305	-0.38088	-0.287035	-0.543645	0.215655	0.323955	-0.17653	0.067075	-0.178365	-0.42895	0.083025	-0.43579	-0.17236	0.037905	0.22995	0.175375	-0.17263	0.332215	-0.100715	-0.007695	0.15268	-0.444925	0.164385	0.01664	-0.402485	0.339825	-0.375395	0.02994	0.211465	-0.051655	0.062225	-0.353825	-0.142835	-0.401175	-0.065305	0.142045	0.529025	-0.13283	0.05155	-0.065695	0.067105	0.16018	0.249625	0.037935	0.37598	-0.04689	0.15823	0.22034
APBB2	-0.0566	-0.06837	-0.15647	-0.1507	0.24678	-0.07735	0.19372	0.03785	-0.10939	0.14046	-0.00968	-0.05167	0.06211	-0.21618	-0.06716	0.05499	0.08344	-0.07431	-0.0304	-0.06035	0.25431	-0.18049	-0.11475	-0.09104	-0.0758	0.1035	0.23855	-0.27875	0.11501	0.05867	0.24156	-0.04475	0.08869	0.08274	0.07596	-0.25916	-0.14089	0.22984	-0.05302	-0.11576	0.05983	-0.09135	-0.14311	-0.12314	0.14394	0.17342	-0.0392	0.01161	-0.11818
APBB3	-0.0031	-0.03834	0.09987	0.11368	0.12409	-0.1217	0.1349	0.34911	-0.19298	-0.01833	0.03337	0.17254	0.23073	0.01295	-0.11581	0.07537	0.02725	-0.06981	0.20666	0.08022	0.13402	-0.03271	-0.04636	-0.01754	0.06958	0.21908	0.12429	0.00567	0.23553	-0.21567	0.00657	-0.13973	0.27208	-0.07339	0.00915	-0.14137	-0.17607	-0.00301	-0.15014	-0.02433	0.2425	-0.12493	0.20325	0.06111	-0.02804	-0.00366	0.12082	-0.12112	-0.05634
APC	0.3114	-0.43623	0.0733	-0.17775	-0.02914	-0.10513	-0.07608	0.02029	0.092	0.08542	0.20436	0.11932	0.20711	0.07356	-0.03804	-0.14519	-0.07551	-0.14703	0.04618	0.07589	0.01924	-0.19648	-0.14204	0.10833	0.19803	0.22107	0.09655	0.01294	0.21038	-0.00115	-0.04809	0.09957	0.03342	0.2348	-0.00727	0.15352	0.09297	0.12077	0.1865	-0.0159	0.12293	-0.14858	0.19165	-0.13029	-0.41761	0.16803	0.06537	-0.04161	-0.1053
APC2	0.04178	0.08411	0.00998	0.00541	0.05724	0.02237	0.02643	0.26672	0.01725	-0.00282	0.16817	0.09185	0.03928	0.02501	0.08919	0.07291	0.07114	-0.01493	0.11001	0.00879	0.04467	0.06279	0.03134	0.0258	-0.00832	0.02265	0.15834	0.04009	0.01388	0.0762	0.01107	0.13296	0.03419	0.09485	0.04841	0.0904	-0.02479	0.16632	-0.02639	-0.02601	0.08656	0.06461	0.01742	0.05174	0.03159	0.04678	0.03213	0.13916	-0.02857
APCDD1	-0.434335	0.08346	0.00714	-0.146785	-0.201065	-0.403585	-0.01035	-0.090085	-0.341535	0.84661	-0.332465	-0.02018	0.19189	-0.218485	-0.1071	0.24245	-0.17381	0.05504	-0.18634	0.27426	-0.148345	-0.21541	-0.06527	-0.269595	0.002055	0.249995	-0.07447	-0.08445	0.01679	0.101685	-0.12471	-0.118555	0.14185	0.33302	0.169555	-0.44271	-0.222645	-0.11609	-0.370915	-0.162655	0.233275	-0.230645	0.14031	-0.4307	0.12375	0.227805	0.001915	-0.291075	-0.20816
APCS	0.13034	0.17724	0.08899	0.0821	0.0431	0.11057	0.06815	0.1095	0.00455	0.10481	0.11562	0.05593	0.11121	0.07296	0.06329	0.07069	0.03074	0.06031	0.07641	-0.07272	0.02493	0.07656	0.11987	0.01259	0.03639	0.01641	0.02905	0.17581	0.05899	0.01109	-0.08769	0.01914	0.05093	0.07196	0.08184	0.01839	0.07282	-0.06167	0.0198	0.0923	0.30669	-0.05471	-0.01085	0.14187	0.08109	0.12672	0.06646	-0.03762	0.08029
APEH	-0.08741	0.11102	0.03637	-0.07257	0.11508	0.08135	-0.15301	-0.00148	0.18898	0.04148	-0.0822	-0.19663	-0.25684	0.21758	0.02617	0.1883	-0.1437	0.18717	0.2031	-0.02551	-0.20196	0.09402	-0.24008	0.08547	0.07734	-0.27999	-0.03479	0.0646	-0.11232	0.10004	0.09227	-0.18846	-0.17406	0.11914	-0.09739	0.23701	0.31874	-0.09096	0.21675	0.00648	-0.23809	0.01924	-0.22347	-0.12826	0.09531	-0.03466	-0.01733	0.06989	-0.09718
APEX1	0.0392	0.0177	0.17244	0.29919	0.14652	-0.00571	-0.09613	-0.08876	-0.25398	-0.00845	-0.14332	-0.15031	0.08493	-0.05495	-0.09139	-0.02523	0.14384	0.18001	-0.19039	0.13519	-0.00856	0.05854	0.06001	-0.10135	-0.05412	0.07303	-0.00512	0.09163	-0.07383	0.02961	-0.09955	-0.34129	0.073	-0.01299	0.13853	0.03764	-0.01796	-0.08523	0.00058	0.0197	0.00258	0.09841	-0.09186	-0.00138	0.36184	0.2407	0.07741	-0.00846	-0.13117
APEX2	0.05377	0.19646	0.04537	0.03234	-0.04308	0.14523	0.07819	0.15293	0.18308	0.04408	0.10035	-0.0359	0.06428	0.28223	0.17528	0.12757	0.14133	0.145	0.20936	0.0084	0.02933	0.08129	0.08809	-0.07269	0.14551	0.06745	0.03866	0.04766	0.01573	0.00358	0.14953	0.30783	0.14852	0.11583	0.07543	0.08362	0.10813	0.03895	0.22005	0.06252	-0.02394	0.2101	-0.01638	0.22108	0.10877	-0.03252	0.03187	0.11668	0.04977
APH1A	0.21384	0.14214	0.23058	0.11912	0.08643	0.17747	0.10094	0.01918	0.19748	0.07771	0.06887	0.05004	0.04563	0.19801	0.10854	0.07409	0.2285	0.24003	0.07443	0.03303	0.02172	0.04736	0.25714	0.16466	0.22822	0.07657	0.17289	0.16552	0.08511	0.06864	0.15637	0.04125	0.13698	0.14799	0.21097	0.291	-0.01834	0.13157	-0.02123	0.39687	0.09951	0.12945	0.03845	0.17549	0.17048	0.09741	0.20568	0.0411	0.10071
APH1B	-0.03925	-0.05662	0.10566	0.26452	0.22401	0.264	0.06828	-0.008	0.17645	0.02364	-0.0427	0.11704	-0.04044	0.01622	0.18612	0.22056	0.1253	0.23848	0.18151	0.05615	-0.0091	0.18895	0.01541	0.04915	0.05688	-0.06503	0.10667	-0.0835	0.09046	0.0031	0.06751	0.13981	-0.09817	0.12417	-0.07091	0.1584	0.21235	0.27826	-0.0648	0.05285	0.00254	0.1537	0.13788	-0.16278	0.29107	0.0146	0.02485	0.16409	0.33784
API5	0.05263	-0.02933	0.05648	0.03426	0.09128	-0.05602	-0.0898	-0.1602	-0.07083	-0.01524	-0.05267	-0.1296	-0.03072	0.14233	0.39691	0.20309	-0.03206	0.21085	0.0261	-0.10502	-0.03623	0.1339	0.0922	-0.00275	0.15195	-0.06172	0.02503	-0.05848	0.01206	0.22255	0.10822	0.09389	-0.20536	0.02214	-0.09732	0.09191	0.31677	0.00169	0.25137	-0.07599	-0.11902	0.26337	-0.10123	-0.0498	-0.0464	-0.02837	-0.07777	0.32846	0.10125
APIP	0.01497	-0.181	-0.05646	-0.08581	-0.14925	0.06486	0.01895	-0.23855	-0.20441	-0.16869	0.04409	-0.00685	-0.03242	-0.24311	0.21098	0.00334	-0.27511	-0.0591	-0.26006	0.03799	-0.03076	-0.14306	0.44114	-0.00864	-0.08047	-0.0531	0.0121	-0.13707	0.11216	0.04363	-0.10812	0.20693	-0.0465	-0.24343	0.04054	0.03606	-0.01515	-0.13216	0.04513	-0.02176	0.00444	-0.1043	0.00522	-0.04124	-0.07434	-0.14592	0.03162	0.25775	-0.08575
APITD1	0.11698	-0.0283	0.18503	-0.00275	-0.00974	0.00239	-0.19339	-0.12889	0.1643	-0.06506	0.00189	-0.06396	-0.17285	0.10767	-0.13415	0.03625	-0.04748	-0.12945	-0.14034	0.05537	-0.11212	0.06831	0.13071	0.11185	-0.08809	-0.09386	-0.01417	0.05295	-0.12837	0.10072	0.2885	0.18338	-0.23067	-0.07593	0.09169	0.10861	0.29238	0.04079	0.18931	-0.07184	-0.17597	-0.07339	-0.11206	0.07828	0.07389	-0.32066	0.02679	0.18015	0.02974
APLN	0.165775	0.1212	-0.12543	-0.09567	0.05513	-0.165735	-0.138015	-0.05676	-0.132435	-0.073145	0.06791	-0.17791	0.04822	0.12407	-0.02287	-0.009655	0.06385	-0.046115	0.084275	-0.1172	0.058	-0.11234	0.022225	0.085655	-0.070595	-0.027815	0.14903	0.108135	-0.031595	-0.112205	-0.033315	0.17148	-0.031545	0.173235	-0.09665	0.04208	-0.101345	0.33377	-0.025005	-0.056985	-0.04315	-0.195535	-0.261715	-0.097345	-0.026935	-0.052565	-0.065565	0.085425	-0.164995
APLNR	0.017455	0.03292	-0.0723	0.016995	0.02031	0.001895	0.084975	-0.008335	-0.02078	0.028595	0.11274	-0.028725	0.03587	-0.067685	0.054365	0.00781	-0.104715	-0.009365	-0.02819	-0.02326	-0.000900000000000001	0.01627	-0.04318	-0.026625	-0.0117	0.022175	0.032655	0.017035	-0.090095	-0.02883	-0.03241	-0.002625	0.01932	0.06507	0.03946	0.047005	-0.091	-0.00513	0.01199	-0.0851	0.08123	0.04532	-0.071335	0.065595	0.03629	0.027165	-0.05361	0.00159	-0.047615
APLP1	0.12836	0.11991	0.03875	-0.03919	0.01556	0.03201	0.01489	0.01024	-0.04841	0.00794	-0.05944	0.00121	-0.00774	-0.02152	-0.04798	-0.09173	-0.03162	-0.04768	0.14731	-0.07027	0.4085	0.01257	-0.05972	-0.06689	0.00264	-0.05349	0.00351	0.02636	-0.09426	0.02912	0.00779	-0.08553	0.06446	-0.19973	0.16412	0.03416	0.05666	0.02213	-0.04553	-0.05028	0.02279	-0.02371	-0.09597	0.03053	0.10923	-0.05611	-0.07191	-0.01124	-0.05837
APLP2	-0.17726	0.01198	0.15563	-0.15905	-0.20085	-0.15911	0.00385	0.03346	-0.07427	0.14293	0.02091	0.06289	0.07784	0.03534	-0.22042	0.10468	0.01356	-0.12034	0.29156	0.0494	-0.02784	-0.04924	-0.13181	-0.06732	0.03333	0.02945	0.20199	0.21231	0.21748	-0.2299	-0.35255	-0.05149	-0.00299	0.33518	-0.13988	0.08235	-0.28834	0.02063	0.05506	-0.10733	-0.04647	-0.14473	0.17617	0.0223	-0.16278	-0.06754	0.08214	-0.11758	-0.35194
APOA1	-0.66522	0.86843	-0.6555	0.34314	0.13878	-0.36935	-0.38937	0.06257	-0.00991	-0.60505	-0.16328	-0.60605	-0.1899	-0.25328	-0.30083	-0.34479	0.57071	-0.28253	-0.10727	-0.43602	0.1018	0.08938	-0.28175	-0.46432	-0.44928	-0.07795	-0.15574	-0.46527	0.01469	0.36895	0.47824	-0.57099	0.07643	-0.70692	0.02915	-0.41009	-0.34283	-0.19042	-0.56515	-0.51713	-0.10551	0.02099	-0.60846	-0.45182	0.80179	0.06098	-0.48477	-0.06784	-0.28066
APOA1BP	0.03554	0.04385	-0.01132	0.01616	0.04633	0.07403	0.06295	0.10137	0.20808	-0.01648	-0.17856	-0.10606	-0.20267	0.03948	0.02712	0.07182	0.21617	0.10768	0.23175	-0.08571	-0.01729	-0.13209	0.00631	-0.26078	0.04032	-0.27347	-0.0949	-0.15291	-0.06279	0.01994	0.24227	0.00629	-0.19959	-0.11698	0.1009	0.02825	0.20399	0.07749	-0.02913	0.13242	-0.22888	0.31231	-0.14983	0.069	0.22251	-0.21894	-0.08437	0.08122	0.11729
APOA2	0.07816	1.10343	0.0587	0.08425	0.14612	0.07681	0.10743	0.22995	0.11251	0.10608	0.1601	0.13006	0.09964	0.05399	0.11995	-0.00445	0.07457	0.06858	0.1795	0.06538	0.10327	0.13373	0.27291	0.10837	0.01885	0.11315	0.09671	0.17877	0.05733	0.07062	0.06752	0.02424	0.21846	0.12333	0.13533	0.07873	0.07331	0.09991	-0.0291	0.07907	0.16199	0	0.10335	0.2169	0.10706	0.13125	0.06	0.01866	0.0806
APOA4	0.03676	0.87074	-0.06035	-0.129	-0.0707	-0.01868	-0.01424	-0.01697	-0.15647	-0.10288	0.23124	-0.08768	-0.06154	-0.05028	-0.03506	-0.01462	-0.1054	-0.02117	-0.02469	-0.23224	-0.10538	-0.0272	0.1072	-0.10324	-0.07009	-0.19046	-0.10016	-0.04533	-0.05664	-0.07779	-0.09001	-0.06496	-0.009	0.07017	-0.01903	-0.01556	-0.0061	-0.26681	-0.02325	-0.04603	-0.05028	-0.10955	-0.11038	-0.02966	0.00083	0.00851	-0.0851	-0.18112	-0.00442
APOA5	0.03659	0.47161	0.05258	0.04347	0.10069	0.01237	0.23581	-0.06097	-0.05024	0.05575	0.07306	-0.0042	0.03918	0.02836	0.02706	-0.08567	0.00455	0.04562	0.10865	-0.04585	0.12193	0.00505	0.03178	-0.07392	0.0425	0.00062	0.01713	0.12006	0.04788	-0.04185	-0.03532	0.02483	0.17719	0.11571	0.0511	0.11439	0.11116	0.03734	0.25463	0.02442	0.06163	-0.01046	0.00954	0.09386	0.14138	0.09471	-0.01592	-0.00793	-0.00594
APOB	0	1.22592	-0.02037	0.01131	-0.03148	0	-0.07116	-0.03253	0.07697	-0.01119	0.50268	0.01628	-0.0477	-0.02366	-0.02126	-0.00669	-0.02237	-0.08777	-0.04579	-0.02221	0.04869	-0.01782	0	-0.03726	0	-0.03357	0.03834	-0.00603	0.02885	-0.05265	-0.02772	-0.06019	-0.07485	0	-0.03207	0.217	-0.02108	-0.01757	0.01774	-0.04193	-0.02313	-0.06058	0	-0.0665	-0.09524	0.04181	-0.07301	0.05562	0
APOB48R	-0.0606	0.37754	0.01581	0.00774	0.06046	0.06529	0.21521	0.08405	0.02096	0.04882	0.08615	0.16351	-0.01978	0.02341	0.09551	0.17733	0.09748	0.07584	0.12182	-0.05537	0.07685	0.15859	0.10871	0.16119	0.12169	-0.03125	0.22471	0.05531	0.07354	0.00223	0.02164	0.09342	0.04093	0.06643	-0.05175	-0.08398	-0.03447	0.39128	-0.03974	0.10283	0.01599	0.06493	0.14876	0.27928	-0.00494	0.12287	0.13576	0.04679	0.06987
APOBEC1	-0.04545	0.01277	-0.08253	-0.2268	-0.07259	-0.05629	-0.09572	-0.06999	-0.06817	-0.05261	0.52865	-0.31024	-0.06778	-0.04672	-0.077	-0.15871	-0.08365	-0.06696	-0.06568	-0.14973	-0.10816	-0.04645	-0.02444	-0.18344	-0.04039	-0.12821	-0.24319	0.01786	-0.07742	-0.07421	-0.14611	-0.13203	-0.07705	-0.23919	-0.06605	0.50384	-0.06145	-0.13756	-0.15103	-0.06609	-0.13225	-0.12644	-0.04051	-0.17676	-0.05352	0.03088	-0.1451	-0.17308	-0.03611
APOBEC2	0.1037	1.13018	0.03771	0.00763	0.10893	0.07643	0.08021	0.03026	0.10284	0.07623	-0.0316	0.08712	-0.06534	0.11225	0.11197	0.04134	0.07612	0.02606	0.0482	-0.00216	0.01706	-0.00777	0.09343	0.00768	0.07023	0.02291	0.07954	0.08158	0.05254	-0.0079	0.01333	-0.03347	0.11081	0.06667	0.03137	0.22392	0.06571	0.07468	0.12735	0.01433	-0.08618	0.04951	0.10261	0.02797	0.12735	0.07765	0.0416	0.00408	0.10377
APOBEC3A	-0.00213	0.34171	-0.09078	-0.22046	-0.14203	0.44476	0.14317	-0.09527	0.06287	0.14802	-0.26319	0.06209	-0.0107	0.07612	0.12933	0.01172	-0.14274	-0.078	0.08425	0.06091	-0.04074	0.09924	-0.30157	-0.37517	0.01986	-0.00089	-0.10132	-0.10765	-0.19878	-0.01917	-0.11431	0.16823	-0.02933	-0.04524	0.50649	0.18354	0.28777	0.18703	0.06031	-0.11044	-0.12686	-0.11033	-0.10405	0.16932	0.11247	0.14268	-0.03255	0.04709	0.09458
APOBEC3B	0.19571	0.45541	-0.20975	-0.41027	-0.22784	0.3734	0.24408	-0.37128	0.18292	0.24331	-0.50442	-0.13884	-0.41747	0.29111	0.18231	-0.00304	-0.19647	-0.09318	0.09164	-0.39399	0.12756	0.20295	-0.59087	-0.63724	0.08259	-0.4235	-0.19088	-0.62646	-0.269	0.19284	0.00902	0.28396	-0.48261	-0.32259	0.36552	0.27614	0.45805	0.25476	0.25815	-0.16033	-0.47596	-0.29935	-0.29733	0.1005	-0.04047	0.32893	-0.48694	0.13861	0.15141
APOBEC3C	0.00095	-0.10429	0.09842	-0.19547	-0.17596	-0.07995	-0.07804	-0.18816	0.05441	0.09975	-0.23337	0.18503	0.18474	0.07431	-0.21108	-0.02019	-0.10619	0.2377	-0.19981	0.20112	-0.03176	0.05695	0.06805	-0.09549	0.13862	0.2253	0.00984	0.05753	-0.01679	-0.02368	0.1039	-0.15108	0.06198	0.29765	0.60836	-0.16136	0.21692	0.06351	0.07656	0.09952	0.14353	0.02525	0.20677	-0.21646	-0.12156	0.0451	0.15656	0.04137	-0.09433
APOBEC3D	0.18076	0.24031	-0.01253	-0.1319	-0.12383	0.24261	0.07677	-0.24293	0.08226	-0.18957	-0.1307	-0.17432	-0.08005	0.23655	0.04211	-0.02689	-0.09184	-0.02532	-0.17066	-0.08466	-0.03165	0.11416	-0.213	-0.242	0.04691	-0.10696	-0.058	-0.20428	-0.13612	0.14847	-0.08147	0.07142	-0.09856	-0.1971	0.34142	0.26243	0.21079	0.14611	0.20784	-0.04972	-0.1425	-0.17605	-0.1608	-0.16968	0.00093	0.1286	-0.06352	0.09717	-0.02552
APOBEC3F	0.097795	0.070465	0.03174	-0.13627	-0.11263	0.08869	0.023935	-0.17635	0.06976	0.057575	-0.09262	0.04137	-0.01152	0.12357	-0.06417	0.011555	-0.06764	0.070255	-0.17714	0.03857	-0.01475	0.083415	-0.06893	-0.15461	0.085215	0.06912	-0.01072	-0.02954	-0.053295	0.062185	0.01369	-0.033995	-0.0159	0.11703	0.43619	0.07044	0.20854	0.133115	0.154875	0.04103	-0.027125	-0.08216	0.035075	-0.06912	-0.03237	0.088425	0.042695	0.13687	-0.03915
APOBEC3G	-0.2041	-0.38797	0.11519	-0.1381	-0.18196	0.21893	-0.05286	-0.16954	-0.0962	-0.17022	-0.27212	0.08205	0.19152	0.07717	-0.13875	0.02999	-0.19354	-0.01312	-0.24781	0.32469	-0.055	0.02323	-0.08553	-0.20556	-0.11419	0.32257	-0.14756	0.05224	-0.06575	-0.17147	-0.13886	-0.16119	0.16613	0.13595	0.76989	-0.33385	0.23189	-0.06556	-0.35448	-0.04094	0.05494	-0.17224	0.05371	0.10481	0.02804	-0.11851	0.28256	0.01255	0.07741
APOC1	-0.41224	0.51133	-0.6664	-0.40182	-0.49319	0.50267	0.21275	-0.35129	0.19925	-0.0623	-0.16701	-0.0315	-0.48437	-0.34319	-0.13972	0.41098	0.39032	-0.34412	0.00292	-0.32058	-0.06367	0.28659	-0.35964	0.3101	0.13476	-0.32439	0.40132	-0.77028	-0.16401	0.36084	-0.17966	-0.01392	-0.60712	-0.85132	-0.36419	-0.59103	0.33845	0.58105	-0.04855	-0.15318	0	0.0998	-0.19916	0.54564	0.26675	-0.08162	0.60793	0.3674	0.34788
APOC2	0.02214	0.64906	-0.04912	-0.02539	-0.036315	0.372835	0.142245	0.03679	0.18966	-0.05267	-0.053985	0.080045	-0.04309	-0.002485	0.02658	0.304955	0.059905	-0.014755	0.2233	0.023155	-0.04549	0.27412	0.01658	0.226715	0.194995	-0.09452	-0.02127	-0.081275	-0.021275	0.131655	0.12321	0.03222	-0.106215	-0.01057	-0.07347	-0.055025	0.099335	0.2603	0.034865	0.0803	-0.073925	0.10058	0.024735	0.2781	0.13275	0.026575	0.281325	0.293105	0.025125
APOC3	0.1167	0.96472	-0.06697	-0.11128	0.01741	0.09207	-0.00322	0.08295	-0.05732	0.05692	0.03044	-0.08954	-0.13712	-0.03406	0.06505	-0.04574	-0.02145	0.13089	-0.00426	-0.04879	0.00129	0.05937	0.01725	-0.00248	-0.03172	-0.04431	-0.00678	0.04034	-0.01955	0	-0.13523	0.02239	0.03117	0	0.01278	0.09692	-0.07215	0	-0.10285	0.08169	0	-0.00415	-0.0312	-0.07357	-0.01395	-0.02128	0.01038	0.01356	0.0105
APOC4	0.01464	-0.02534	-0.19536	-0.09155	-0.11118	0.05636	-0.00115	-0.00385	-0.00814	-0.0119	0.05434	-0.09564	0.05218	-0.15365	-0.07098	0.02968	-0.22127	-0.13716	-0.21056	-0.05947	-0.06681	-0.05907	-0.15285	-0.12946	-0.08277	-0.04321	-0.19349	0.05896	-0.18128	-0.11293	-0.17071	-0.00942	-0.05685	-0.19623	-0.04062	-0.00618	-0.11172	-0.12691	0.05522	-0.17019	0.18049	-0.06739	-0.25076	-0.03597	0.02591	-0.04783	-0.11215	0.02571	-0.14623
APOD	0.01814	0.07816	-0.01005	0.11517	0.1468	0.06403	0.12748	0.39625	0.07479	0.02796	0.31345	0.59652	0.30368	-0.00129	0.12436	0.02208	0.05559	0.04799	0.05363	0.10846	0.19418	0.02642	0.02638	0.0011	0.01074	0.18526	0.09547	0.03329	0.21083	0.07663	0.04743	0.18532	0.24159	0.18344	0.14014	-0.05659	-0.06876	0.11038	0.02643	0.03631	0.33743	0.07317	0.31151	0.17902	0.17476	0.14159	0.09381	-0.0102	0.05663
APOE	-0.28476	0.51197	-0.60021	-0.33692	0.3377	0.41242	-0.01107	-0.35086	-0.17673	-0.1178	-0.20785	-0.22636	-0.28467	-0.53521	-0.36864	0.19601	0.14155	-0.35898	-0.053	-0.37137	0.08198	0.03799	-0.46571	-0.01542	-0.23923	-0.05085	0.40698	-0.54186	-0.26235	0.07689	-0.12339	-0.51859	-0.19758	-0.62583	-0.44689	-0.43975	-0.09259	0.41331	-0.40547	-0.24485	0.1546	-0.13692	-0.35138	0.39048	0.07257	0.1547	0.18693	-0.0802	0.11305
APOF	0.03003	0.23216	-0.12901	-0.14294	-0.07806	-0.11311	0.19916	-0.25613	-0.06895	-0.06179	-0.04763	-0.02329	-0.14275	0.02545	-0.06178	-0.22563	-0.02861	-0.19766	0.08519	-0.25175	0.19116	0.00927	0.0338	-0.40031	0.0032	-0.14662	-0.09865	0.04481	0.06086	0.01299	0.0181	-0.15224	0.03619	-0.23657	-0.01435	-0.13049	0.12265	-0.05644	0.14322	0	-0.19368	-0.14613	0.01442	0.09788	0.04219	0.01573	-0.1281	0.00846	-0.03784
APOH	0.05789	1.73886	0.07492	0.03908	0.01506	-0.17082	0.02197	0.03472	-0.01258	0.04537	-0.00639	0.04686	0.01577	0.03754	-0.10872	-0.05899	-0.00968	0.01809	0.00253	0.13723	-0.00449	0.06041	0.03104	0.04372	0.06927	-0.05225	0.09052	-0.00034	0.15461	0.0042	0.14374	-0.04288	0.09128	-0.00594	0.0524	0.02419	0.04696	0.01286	-0.01646	0.00366	-0.0687	0.03322	-0.00564	0.16769	0.048	-0.01599	0.00366	0.0016	0.02335
APOL1	-0.26307	-0.23252	0.05825	-0.15728	-0.233	0.42893	-0.00315	-0.2798	-0.05918	0.25808	-0.10847	-0.01291	-0.07938	-0.09059	-0.11399	0.34866	-0.16146	0.52348	-0.04242	-0.18407	-0.03586	0.00765	0.13669	0.0324	0.06344	-0.05359	-0.03252	0.04757	-0.16325	-0.09866	-0.02567	-0.07657	-0.05401	0.30124	-0.19421	0.33899	0.0314	0.0047	0.16825	0.29953	-0.08894	-0.09116	-0.17116	-0.02749	-0.00334	0.00508	-0.02261	-0.13795	0.28168
APOL2	-0.17317	-0.01701	0.04155	-0.06501	0.02938	0.20229	0.10558	-0.15705	-0.11523	0.10932	0.01123	0.05802	0.03913	-0.01647	0.05651	0.13848	0.02816	0.20684	-0.11321	0.03811	0.07618	0.26717	0.09191	0.04942	0.06818	0.11249	0.08008	0.03762	0.04474	-0.09388	0.02727	0.0606	0.04256	0.02228	0.00591	0.18998	-0.01835	0.23769	0.08475	0.17816	-0.01824	-0.00302	0.07827	0.09882	0.03112	-0.0069	0.03688	-0.11904	0.09733
APOL3	-0.54081	-0.13217	-0.20209	-0.10925	-0.40418	0.73715	0.36126	-0.06808	-0.1794	0.23825	-0.00778	0.42306	0.00696	0.14151	0.09757	0.08008	-0.01178	0.17718	0.26141	0.06185	0.09135	0.2089	-0.09863	-0.06688	0.0735	-0.05261	-0.07986	-0.20242	0.14544	0.14951	-0.0151	0.31824	0.04728	-0.20855	-0.07259	0.30398	0.31438	0.3035	0.03977	0.28841	0.13254	-0.07356	0.37515	0.3266	-0.09882	0.19694	-0.00365	0.06276	0.19106
APOL4	0.02141	0.13396	-0.0052	0.17725	0.24726	-0.26972	0.15228	0.27175	-0.05789	0.14979	0.25094	0.19763	0.14046	-0.04077	0.12823	-0.1707	0.06353	0.15133	0.24927	-0.05417	0.09116	0.17849	0.15585	0.18877	-0.02845	0.04052	0.07687	0.20612	0.10394	0.03996	0.05624	0.00251	0.1402	-0.07958	0.21134	-0.21197	0.14563	0.0293	0.01883	0.07334	0.14466	-0.0304	0.08063	0.24353	0.04297	0.26371	0.10833	-0.06386	-0.03577
APOL5	-0.0694	0.08177	-0.13329	-0.11677	0.02821	-0.1017	0.23557	-0.08899	-0.10921	0.01538	-0.03696	-0.17606	-0.03033	-0.07622	-0.00328	-0.16472	-0.10398	-0.1188	-0.07703	-0.20276	0.03716	-0.15292	-0.1149	-0.29045	-0.11384	-0.13345	-0.14049	0.07586	-0.08445	-0.10605	-0.08266	-0.11561	0.09486	-0.28119	-0.02626	-0.08349	0.00823	-0.18615	0.06328	-0.18968	-0.10577	-0.11008	-0.08092	-0.0244	0.1022	-0.01709	-0.14044	-0.16483	-0.09756
APOL6	-0.14515	0.09145	0.04946	-0.06354	-0.08666	0.32782	-0.02765	-0.18098	-0.08775	-0.04321	-0.051	-0.04025	0.08387	0.0184	-0.05754	-0.03284	-0.15565	0.13915	-0.06158	-0.11726	-0.05546	0.10491	-0.07887	0.02219	0.07931	0.10844	-0.07107	0.02592	-0.08698	-0.14434	0.00741	-0.07607	-0.01248	0.0839	-0.05461	0.15176	0.11027	-0.05879	-0.05714	0.10575	0.04618	0.00143	-0.10576	0.06703	-0.05365	0.07413	0.05958	-0.10657	0.22479
APOLD1	-0.17738	0.02734	-0.18868	0.23071	-0.03961	-0.1653	0.07429	-0.32008	0.14004	-0.07075	-0.23389	0.04704	-0.26788	0.15655	0.2254	0.23479	0.23495	0.29599	-0.0056	-0.31213	-0.06144	0.17604	-0.11557	0.10294	-0.00104	-0.23835	0.24434	-0.09372	0.16337	0.44898	-0.1166	0.26596	-0.20535	-0.28382	-0.21295	-0.06173	-0.13538	0.53257	-0.13882	-0.03216	-0.30225	0.05704	0.09632	-0.06539	0.1007	0.22815	-0.23775	-0.13376	0.39812
APOM	0.10685	1.10434	-0.01745	0.00192	0.27027	-0.15916	-0.04991	0.04607	0.00198	0.04823	0.0248	0.07445	0.10249	0.13012	0.24083	0.02716	0.00872	-0.00507	0.15468	0.06756	0.00795	0.05053	-0.1149	-0.13814	-0.00305	0.15946	-0.0276	-0.04362	0.2682	0.20215	0.31331	0.12233	0.11915	0.12084	0.09078	0.3012	0.07961	-0.02341	-0.23072	-0.00623	0.15578	0.09576	0.06958	-0.26527	0.05831	0.02668	0.06496	0.06299	0.02212
APOO	0.03623	0.18092	0.12195	-0.17586	-0.19616	0.44473	-0.17146	-0.0934	0.18085	0.05514	-0.09285	0.03338	-0.19205	0.0663	0.14812	0.07356	-0.09287	0.03912	-0.05337	0.04476	-0.04945	0.09604	0.16168	-0.16955	0.07768	-0.19592	-0.03194	0.18515	-0.26567	-0.05117	-0.15076	0.25414	-0.12357	0.17403	0.13143	-0.03717	0.09832	-0.03826	0.43357	-0.03427	-0.1328	0.16736	-0.09226	0.17652	0.21927	-0.10328	0.0363	0.45105	-0.05553
APOOL	-0.06446	-0.007	0.02995	-0.0188	-0.15268	0.16515	-0.07432	-0.09587	0.01746	0.11909	-0.11149	-0.15746	0.01691	-0.01145	0.16015	0.01289	0.0247	0.07728	0.09454	0.04709	-0.07156	-0.06673	0.00901	-0.11735	-0.01356	0.03517	0.0274	-0.06787	-0.052	-0.07478	0.05043	0.11137	-0.13963	0.17989	0.19154	0.0694	-0.04159	0.05302	0.28636	0.11459	-0.15227	0.09179	-0.16359	0.12647	0.39557	-0.12568	-0.10285	0.09227	0.05358
APP	-0.33797	-0.2951	0.07478	-0.19063	0.14198	-0.69294	-0.28024	-0.35246	-0.22875	0.34614	0.19005	-0.05114	-0.28132	-0.20793	0.12658	-0.55519	-0.68768	-0.15544	-0.05922	0.03711	-0.27776	-0.83676	-0.23013	0.07904	-0.2633	-0.18997	-0.2426	-0.35646	-0.46364	0.45359	-0.01906	-0.16824	-0.04904	0.53083	-0.059	-0.51355	-0.41376	-0.28848	-0.29534	-0.1764	-0.04273	-0.40957	-0.16414	-0.64596	-0.25219	0.17383	-0.12768	0.19915	-0.5811
APPBP2	-0.07837	-0.15888	-0.01604	0.12259	-0.05931	-0.31863	-0.18368	0.13155	-0.23503	-0.01641	0.11509	0.12923	0.34763	-0.19249	-0.13871	-0.11698	-0.12662	-0.37153	-0.17685	0.03179	0.10725	0.07868	-0.09096	0.22608	-0.01715	0.3698	-0.02884	-0.14973	0.13869	0.10197	-0.00118	-0.06458	0.17838	0.01207	0.08403	-0.16025	0.00707	-0.2446	-0.19421	-0.1596	0.25957	-0.31019	0.16751	-0.23766	-0.52025	-0.08364	0.09325	-0.31292	-0.246
APPL1	-0.12776	-0.04843	-0.22878	0.04795	-0.14818	-0.0336	-0.17931	0.14022	0.15444	-0.14715	-0.17286	0.09893	0.14902	-0.16921	0.11414	-0.03322	-0.25523	0.14955	-0.00778	-0.11078	-0.02527	-0.26366	-0.10004	0.10389	-0.04536	0.09989	-0.04582	-0.03357	-0.33609	0.0652	-0.09573	-0.11298	0.02196	0.08016	0.0061	-0.1233	-0.07334	-0.30791	-0.02551	0.02466	-0.04286	0.03679	0.072	-0.32784	-0.30993	-0.03541	-0.06353	-0.02635	-0.18918
APPL2	-0.01157	0.00028	-0.01002	0.06493	0.0468	-0.09835	-0.01977	0.11813	-0.0289	0.17245	0.06859	-0.07698	0.1224	-0.06256	-0.07314	-0.16015	-0.03884	-0.08923	0.12006	0.06474	-0.07413	-0.08641	-0.1436	0.10639	-0.05781	0.1527	-0.01394	0.04459	0.04191	0.20451	-0.07332	0.0018	-0.00533	0.19358	0.15293	0.10107	0.19492	0.00714	0.27066	-0.04285	0.05857	0.06606	-0.02518	-0.14692	0.07938	0.03596	-0.11908	0.00533	0.01044
APRT	-0.16305	-0.07441	0.02213	-0.12708	-0.00592	-0.0232	-0.00057	0.03857	0.01202	-0.01333	0.05937	-0.09287	-0.20294	0.18511	0.14259	0.23387	0.01398	-0.10561	0.07746	0.10743	-0.05932	-0.15657	-0.07017	-0.13994	0.16707	-0.16636	-0.00832	0.08971	-0.16364	-0.07565	0.20771	-0.07456	-0.04294	-0.00859	-0.09965	0.38023	-0.14799	0.04308	0.19034	0.04482	-0.16261	-0.01979	-0.13971	0.17855	0.50613	-0.17536	0.0359	0.00398	-0.03956
APTX	-0.00811	-0.20101	-0.00116	-0.08242	0.093	0.08069	-0.00446	0.06499	0.17668	-0.07104	-0.00132	-0.03076	0.0507	0.03478	0.29222	0.06431	-0.02111	-0.01415	-0.161	0.04869	-0.01064	-0.09467	-0.03505	-0.00472	-0.13005	0.02387	-0.14155	0.02789	-0.03534	0.1501	0.18113	0.21328	-0.07042	-0.07713	-0.08947	0.37017	0.11515	-0.11583	0.09698	0.01838	0.03989	0.05839	-0.05922	-0.04833	-0.07111	-0.13061	-0.03876	0.01275	-0.07046
AQP1	-0.286	0.14717	-0.240015	-0.170615	-0.29253	-0.15655	-0.059495	-0.190135	-0.09503	0.08937	0.190725	0.631125	-0.05046	-0.16026	0.090295	0.29983	-0.195215	-0.17789	0.32075	-0.145115	0.45958	0.157015	0.006655	0.08411	0.030875	-0.23138	0.177025	-0.118975	0.368865	0.229285	-0.227795	0.059375	-0.098115	-0.209185	-0.11578	-0.17672	-0.06945	0.06958	-0.064425	-0.145535	-0.22548	-0.02295	0.676535	0.078305	0.21092	0.466305	-0.05795	-0.138555	0.18587
AQP10	0.043055	0.15667	0.024085	-0.015995	0.06002	0.07722	0.110785	0.12634	0.09311	0.055365	0.06372	-0.028185	0.04515	0.045175	0.069515	0.02663	-0.00382	0.002995	0.12432	0.06327	0.084525	0.045695	0.07763	0.01858	0.016765	0.05901	0.017335	0.04942	0.003455	0.032605	0.027915	0.05798	0.10084	0.138455	0.064465	0.14167	0.091355	0.10248	0.09401	0.030145	0.06692	-0.04296	0.01244	0.1107	0.083345	0.064155	0.070515	0.000850000000000004	-0.002255
AQP11	0.04193	-0.00699	-0.09003	0.022	-0.11472	-0.24503	-0.1119	0.523	-0.13207	0.16196	0.18795	-0.16813	0.27856	-0.09107	-0.19743	0.07922	-0.18059	-0.1502	-0.13615	0.0878	0.25307	-0.17746	-0.12554	-0.25393	-0.10197	0.31809	-0.09598	-0.10691	0.05176	-0.09359	0.09198	-0.09388	0.47918	-0.1855	0.12399	0.09063	-0.07585	-0.34401	0.11783	0.01106	0.32156	-0.18507	-0.16496	-0.3106	0.13215	-0.22052	0.05399	-0.04852	-0.07794
AQP2	0.07934	0.14885	0.04587	0.00987	0.1033	0.09944	0.18683	-0.02372	0.15464	0.01717	0.07947	0.03949	0.04809	0.13393	0.03899	0.02576	0.04525	0.12817	0.14786	0.04143	0.15112	0.0514	0.09397	-0.00843	0.09621	0.04936	-0.0033	0.21751	0.08318	0.07699	0.05184	0.00988	0.14389	0.23196	0.07233	0.07081	0.05771	0.10892	0.12985	0.10383	0.00204	0.17006	0.03602	0.11148	0.08805	0.07434	0.01084	0.00915	0.08535
AQP3	-0.26395	0.01719	0.3364	-0.07208	-0.30014	0.25913	0.04421	-0.28451	0.02123	0.30429	-0.2484	-0.03403	-0.13644	0.21045	0.03302	0.27483	0.10743	0.27279	-0.32735	0.01436	-0.06227	-0.33171	0.29663	-0.28573	-0.11916	-0.11638	-0.30191	0.05565	-0.24105	-0.36801	-0.08576	-0.07618	-0.00934	0.62711	0.12018	-0.21033	-0.28595	-0.1315	-0.40767	-0.2372	-0.05065	-0.26611	-0.03097	-0.02433	-0.03904	0.12341	0.01897	0.05057	-0.11325
AQP4	0.00176	0.09242	-0.023405	0.033465	0.06943	0.09005	0.062995	-0.00596	0.17942	0.05534	-0.062465	0.06201	0.015115	0.00813	-0.03354	-0.110895	-0.05865	0.019585	0.011325	-0.071025	0.047915	-0.02516	0.12366	-0.04036	-0.036715	0.0622	-0.08193	-0.015615	2.49999999999998e-05	-0.074295	-0.076525	0.19141	0.15451	-0.160765	0.07033	0.00599	0.46081	0.010655	0.01307	0.049405	-0.093255	-0.006365	0.03689	-0.00094	0.132165	-0.02013	-0.01147	0.081635	-0.013695
AQP5	0.022595	-0.36588	0.37715	0.26657	0.23197	0.095765	0.07268	-0.239395	-0.41067	-0.08424	-0.261865	-0.36925	-0.470545	0.613145	0.14131	-0.383855	-0.138215	0.23185	0.182825	-0.210335	-0.109685	0.262315	0.22822	0.114135	0.28705	-0.511355	0.00262	-0.01888	-0.37425	-0.16081	-0.252965	-0.163875	-0.42862	0.888195	-0.085035	-0.3952	-0.40291	-0.4456	-0.398575	-0.48796	-0.4539	-0.21485	-0.46524	-0.278295	0.159665	0.01699	0.31284	0.2198	-0.051495
AQP6	0.0195	0.0813	0.0483	0.08605	0.13629	0.15798	0.03626	0.11679	0.10918	0.1012	0.13055	0.05874	0.06093	0.15241	0.05619	0.09974	0.05317	0.08616	0.06744	0.0858	0.04691	0.06811	0.00942	-0.00065	0.0554	0.10113	0.04821	0.12024	0.00268	0.06199	0.11612	0.07857	0.13462	0.29103	0.07293	0.07835	0.18562	-0.02767	0.1107	0.06802	0.03306	0.09906	0.05484	0.08012	0.15628	0.09068	0.05057	0.12062	0.14676
AQP7	-0.000896666666666661	0.00249	-0.0362666666666667	-0.101806666666667	-0.0248766666666667	-0.0430033333333333	0.0175833333333333	-0.01681	-0.0210566666666667	0.0158466666666667	0.01175	-0.0280466666666667	-0.0519366666666667	-0.01508	-0.0249066666666667	-0.00713666666666667	-0.03978	0.0340166666666667	-0.0265	-0.06416	-0.00503333333333333	0.0429366666666667	0.0299133333333333	-0.0592033333333333	-0.0251766666666667	-0.0711066666666667	0.00468333333333333	0.0165566666666667	-0.03044	0.07985	-0.0586966666666667	-0.01257	-0.01734	-0.03357	0.0366566666666667	0.00497333333333333	-0.00746	0.0192566666666667	-0.0235666666666667	-0.0328366666666667	0.00641	-0.00768666666666667	-0.0816766666666667	0.0270833333333333	0.0139866666666667	0.22968	-0.0283366666666667	-0.0416333333333333	0.0522433333333333
AQP8	0.02662	0.18922	0.04438	0.05164	0.01846	0.14861	-0.05049	0.03838	0.07422	-0.04495	0.16909	0.01795	0.06169	0.02421	0.02519	0.19985	0.09138	0.07827	0.0268	0.04098	0.04552	0.047	0.00838	0.06717	0.02317	0.07551	0.31002	0.01138	0.0511	0.08076	0.05648	0.08126	0.03454	0.08106	0.0435	0.04635	-0.00286	0.21343	-0.01658	0.00889	0.06199	0.06427	0.00717	0.02823	0.12981	0.02666	0.05802	0.09322	0.09876
AQP9	-0.40713	0.42728	-0.39818	-0.11524	-0.58468	0.57232	-0.14459	-0.53118	-0.07968	-0.03864	-0.49659	0.09865	-0.37259	-0.4624	-0.15485	0.30381	0.10843	-0.12551	0.0262	-0.54963	-0.32	-0.20936	-0.47457	-0.05375	-0.22932	-0.40443	0.3775	-0.52502	-0.19959	-0.07737	-0.07714	0.02585	-0.366	-0.17611	-0.30628	-0.61083	0.02693	0.82003	-0.03723	-0.31665	-0.69699	-0.09387	0.10576	-0.16874	0.07501	-0.05184	-0.4012	0.11205	-0.0065
AQR	0.08863	0.07862	0.03724	0.13079	0.20585	-0.13271	0.07995	0.10959	0.14521	0.19091	0.1748	-0.01254	0.1046	0.26601	0.13435	0.20178	0.20292	0.23006	0.16223	0.03965	0.03141	0.04105	0.04034	-0.10225	0.10093	0.08435	0.07608	0.05993	0.07055	-0.13785	0.012	0.14466	0.05753	0.18057	0.07596	0.25416	-0.07908	0.0682	0.17426	-0.00172	0.05782	0.13528	0.00807	0.21244	0.03199	0.05424	0.04547	0.01126	0.32879
AR	-0.7467	-1.12924	-0.45448	0.18366	0.0204	-0.19988	-0.44473	0.43898	-0.38612	-0.12682	-0.18052	0.71792	0.19812	-0.29256	-0.59174	-0.00173	-0.02234	0.35747	-0.42854	0.16385	0.04664	-1.1023	-0.17545	-0.0814	-0.38362	0.43031	-0.22607	0.25272	-0.15695	-0.40035	0.3918	-0.59439	0.31635	0.52156	0.14024	-0.96361	-0.4945	-0.59601	-0.85538	0.54478	0.37501	0.16918	0.43728	-0.17051	-0.47645	-0.13505	0.08859	-0.08382	-0.76644
ARAF	-0.04051	0.09759	0.08001	-0.11949	-0.14643	-0.02942	-0.03159	0.05331	-0.03639	0.00033	-0.15389	-0.13568	0.08689	-0.06837	-0.18973	-0.03749	0.03867	0.02143	0.13011	-0.09483	-0.09235	0.05235	-0.00689	-0.01718	0.01834	0.08012	-0.12314	-0.06908	-0.05132	-0.05707	-0.15315	-0.26868	-0.02242	0.10479	-0.01543	0.08682	0.02902	-0.11551	0.07071	-0.00939	-0.06587	-0.00324	0.05205	-0.03322	-0.09014	-0.04808	-0.02332	-0.04681	0.32585
ARAP1	-0.19886	-0.04562	-0.05854	-0.0286	-0.00113	-0.15163	-0.08129	-0.08235	-0.08668	-0.13925	-0.30426	-0.06377	-0.0387	0.00133	-0.31839	-0.01875	-0.00362	-0.13856	0.03491	-0.13566	-0.17294	-0.04616	-0.10714	0.0283	-0.15993	0.03328	0.03653	-0.1033	-0.07772	-0.08886	-0.19027	-0.39705	-0.0156	-0.14548	-0.08382	-0.26394	-0.24392	-0.00547	-0.29273	-0.13697	-0.05621	-0.15111	0.0036	-0.1533	0.25087	-0.05854	-0.02293	-0.31744	-0.07818
ARAP2	-0.13788	0.03409	0.0978	0.22308	-0.01384	0.02291	0.12698	-0.11152	0.29241	0.07117	-0.05588	-0.05183	-0.08508	0.13966	0.08009	0.00679	0.05029	0.03494	0.04806	0.0314	-0.04102	0.07483	0.02001	0.01533	0.11606	-0.11244	-0.01212	0.04477	0.05153	-0.00468	-0.00333	-0.07281	-0.02317	0.11631	-0.10969	0.11837	0.19495	0.10562	0.27465	-0.03057	-0.01853	0.17425	-0.11832	0.07275	0.09477	0.13365	0.02669	-0.06741	0.21689
ARAP3	0.19205	-0.02815	0.10145	-0.04282	0.07778	-0.43432	-0.3366	-0.07111	-0.23851	-0.07013	-0.18915	0.08282	-0.2698	0.41262	-0.31613	-0.2747	-0.35796	-0.01538	0.3143	0.06123	-0.05975	-0.04403	-0.32254	0.09691	0.03226	-0.34084	-0.03784	0.26726	-0.02579	-0.06561	-0.22704	-0.14028	-0.43172	0.27629	0.04168	-0.39249	0.1625	0.0343	-0.15662	-0.0835	-0.38551	-0.19507	-0.05895	0.02746	-0.11742	0.09739	0.08868	-0.02463	-0.03975
ARC	-0.05602	-0.15518	-0.02558	-0.0549	0.01068	0.0631	-0.04656	0.05225	-0.08149	-0.14479	0.00964	0.01489	-0.09213	-0.06516	-0.05115	0.07702	-0.01252	0.00032	-0.08841	-0.00475	0.07043	-0.03588	-0.03458	0.01918	-0.03246	-0.09693	-0.0296	-0.06778	-0.02462	0.06245	-0.01163	0.03901	0.00258	0.0811	-0.088	0.00942	-0.09829	0.11451	-0.00479	-0.08617	0.02497	-0.1149	-0.02107	-0.11308	-0.00964	-0.00418	-0.07146	0.03212	-0.04308
ARCN1	0.00197	0.13339	0.03096	0.07515	0.06893	0.09379	-0.01322	-0.05912	0.06419	0.08262	0.05705	0.00734	0.11503	0.11642	-0.00491	0.18164	0.06449	0.10045	0.01666	0.02005	0.00277	0.03487	-0.01406	0.01941	0.0656	0.04671	0.1326	-0.01587	-0.0056	-0.03389	-0.09523	0.02115	0.02986	0.26003	-0.00826	0.20244	0.00308	0.09653	0.09898	0.04109	-0.01735	0.11965	-0.04553	-0.10762	0.16913	0.03603	-0.00184	0.05794	0.08603
ARD1A	0.21576	-0.11016	-0.00931	-0.18975	-0.0997	0.24587	0.00861	-0.27367	0.1319	-0.01068	-0.07839	-0.03132	-0.12083	0.04184	0.16456	0.21773	0.01612	0.36274	-0.1602	-0.01748	-0.0589	0.12338	-0.06243	0.05329	0.01263	-0.1484	-0.03342	-0.05232	-0.05452	-0.02932	-0.02811	0.14628	-0.09124	0.07285	0.03227	0.25041	0.07662	0.06291	0.1582	0.01129	-0.14103	0.23559	-0.06213	0.07994	0.06814	-0.15061	-0.11402	0.18475	0.12866
ARD1B	0.24059	-0.02998	0.06643	-0.08843	-0.02671	0.26403	0.02868	-0.08983	0.0626	-0.00088	-0.00761	-0.0368	-0.05442	0.04567	0.1885	0.2124	0.0495	0.34534	-0.04008	0.0987	-0.0132	0.11415	0.0089	0.04124	0.03274	-0.02122	0.07058	-0.04016	-0.02941	-0.09183	-0.07933	0.12408	-0.0315	0.25812	0.0788	0.25408	0.09911	0.06396	0.17223	0.03555	-0.10193	0.26211	-0.04231	0.1134	0.11313	-0.07986	0.03988	0.10884	0.14704
AREG	-0.70473	0.03846	0.23855	-0.39409	-0.74518	-0.28905	-0.25611	-0.54357	-0.40609	0.15293	0.23968	-0.32312	-0.59197	-0.49159	0.06079	-0.39439	-0.10692	-0.4197	-0.54467	-0.44749	-0.43391	-0.42154	-0.50296	-0.21354	-0.49073	-0.1475	0.27508	-0.24627	-0.42278	0.00156	-0.20092	-0.10311	-0.13405	-0.13311	-0.63152	0.81079	-0.45514	0.95717	-0.40642	-0.49693	0.02678	0.06358	-0.06577	-0.22996	-0.13581	-0.15658	-0.40201	-0.49095	0.15407
ARF1	-0.09665	-0.03673	-0.12251	-0.09004	-0.21826	-0.01078	-0.14835	-0.09238	0.03216	-0.03576	-0.23115	-0.1625	-0.28897	0.11929	-0.29225	-0.01763	-0.13146	-0.08364	-0.05921	-0.242	-0.18929	-0.16838	-0.06346	-0.15759	-0.03837	-0.24222	-0.14034	-0.21977	-0.20978	-0.11417	0.19375	-0.16888	-0.40456	-0.00472	-0.14088	0.04947	0.07747	0.04403	-0.03195	-0.16654	-0.32356	-0.16924	-0.18498	-0.08869	-0.10297	-0.14503	-0.20317	0.11784	0.06008
ARF3	0.30943	0.03366	0.06322	0.07488	0.09583	0.46298	-0.0517	-0.14364	0.07567	0.05587	-0.13091	-0.08355	-0.01787	0.06083	0.02853	0.02725	0.18022	0.36168	0.19354	-0.01936	-0.06041	0.20476	0.01033	0.02392	0.20013	-0.06686	0.07037	0.04971	0.04353	0.04682	-0.05926	-0.07926	-0.03661	0.18484	0.12772	-0.04572	0.1456	0.06127	0.22369	-0.02856	-0.10225	0.24251	-0.07319	0.09458	0.15086	0.03617	0.01412	0.25988	0.17591
ARF4	-0.18834	-0.11712	-0.0176	0.05476	-0.02484	-0.18621	-0.14798	0.12455	-0.03488	0.02352	0.08371	-0.30916	-0.12044	0.09657	0.11935	0.0454	0.0821	0.08091	0.04326	0.03053	-0.01758	-0.01469	-0.18815	-0.00052	0.05413	-0.05823	0.21579	-0.21816	-0.04276	0.06322	0.13585	-0.01193	-0.10518	0.03645	-0.0421	0.09958	-0.20209	0.19294	0.00891	0.01309	-0.10008	0.03343	-0.25863	-0.45085	-0.30347	-0.03847	0.01773	0.19491	-0.12797
ARF5	-0.08866	0.12536	-0.02733	0.12798	-0.00305	-0.24881	0.03103	0.07073	0.11388	-0.03642	0.00126	-0.09781	-0.21676	0.08182	0.22067	0.13662	0.10742	0.0722	-0.08555	-0.10641	0.00406	0.05831	-0.05077	-0.0574	-0.08869	-0.18533	-0.02527	-0.01957	-0.11898	-0.1243	-0.05178	0.17493	-0.09176	-0.03054	-0.00564	0.09008	-0.04281	-0.06487	-0.1541	0.14974	-0.09936	0.04954	-0.13849	-0.01828	0.1497	-0.08433	-0.04483	0.0951	0.10083
ARF6	-0.05472	-0.18472	0.04678	-0.05859	0.11872	0.20877	0.02708	-0.26343	-0.13279	-0.04956	-0.16882	-0.14544	-0.13076	-0.03925	0.08981	0.12338	0.22996	0.10152	-0.02927	-0.09361	-0.16303	-0.0238	0.16683	-0.12221	-0.10479	-0.20968	0.04024	-0.14727	-0.08338	-0.19456	-0.20017	-0.18747	-0.19842	-0.09314	0.20277	0.29568	0.06938	0.07533	-0.12013	-0.08168	-0.21434	0.40642	-0.0028	0.09563	0.41419	-0.17301	0.00171	-0.13625	-0.01468
ARFGAP1	0.15618	0.48154	-0.09998	0.02243	0.2584	-0.29484	-0.01751	0.16847	-0.21717	-0.08032	-0.01801	-0.05613	-0.11754	-0.1529	-0.08731	-0.09024	0.10583	-0.04431	0.26356	-0.19691	0.1327	0.32624	0.06418	0.07984	-0.02983	-0.08653	0.19356	0.13116	-0.04177	-0.10696	-0.12826	-0.33221	-0.03724	-0.06855	-0.05076	-0.14717	-0.21979	0.23044	-0.18759	0.00606	-0.0391	-0.19401	-0.08309	0.08309	-0.03846	0.07701	-0.09898	-0.09379	0.02301
ARFGAP2	0.02077	-0.03584	0.02742	0.07973	0.03776	-0.11593	-0.07351	-0.30727	0.00268	-0.03268	-0.18501	0.00294	0.10807	-0.00601	-0.15303	0.00559	-0.1336	-0.02567	-0.29561	-0.13563	-0.04913	-0.00999	0.1056	0.16601	0.06535	0.13335	-0.05386	-0.05422	-0.0457	0.05172	-0.10409	-0.23682	0.01999	0.05372	-0.06046	-0.01084	0.06167	-0.18803	-0.0466	-0.06383	-0.01163	0.02479	0.10088	-0.07907	-0.00752	-0.08593	0.00415	0.03727	0.0727
ARFGAP3	-0.23089	0.02759	0.13089	-0.1406	-0.25225	-0.09167	-0.26066	-0.1006	-0.40206	-0.01468	0.08172	-0.11671	-0.08702	-0.23413	0.04411	0.03111	-0.14082	-0.23039	-0.14149	0.03779	-0.06789	0.00348	0.15308	-0.07626	-0.08569	-0.10461	0.07983	-0.00208	-0.11501	0.19653	-0.18939	-0.03663	-0.15796	0.10395	-0.32917	0.10305	-0.20612	0.1132	0.04971	-0.02899	-0.05161	-0.19243	-0.04478	-0.29369	0.00335	-0.00762	0.15337	0.10951	-0.27275
ARFGEF1	0.04084	0.00244	-0.00292	0.11546	0.01555	-0.1699	0.04663	0.02844	0.35241	0.02751	-0.02056	-0.12046	-0.12532	0.3467	0.0611	-0.11806	-0.03927	0.02401	0.0618	-0.00109	-0.13543	0.27016	0.07166	0.00846	0.18618	-0.14115	-0.02681	0.14795	-0.17781	-0.0785	0.19667	0.22602	-0.19789	-0.01333	-0.15842	0.13097	0.1348	-0.09292	0.02193	0.13942	-0.15702	-0.01865	-0.11868	0.04534	0.14234	0.10077	-0.04504	-0.02773	-0.00244
ARFGEF2	0.00254	0.05455	-0.02618	0.0651	0.14894	0.00236	0.06909	-0.08012	-0.02908	0.01688	-0.02661	-0.09352	-0.10139	0.00837	0.08489	0.0792	0.05432	0.02424	-0.01578	-0.03103	-0.03217	0.19864	0.13728	-0.00084	0.05083	-0.09785	0.05462	-0.00884	-0.06528	-0.13416	0.04824	-0.14721	-0.09302	0.04277	0.04806	0.00414	0.03209	0.06377	0.09303	-0.03386	-0.16272	-0.03083	-0.05216	0.12294	0.16265	-0.01456	-0.04248	0.00263	0.21625
ARFIP1	-0.09345	-0.17302	-0.04808	-0.00749	-0.08374	0.10088	0.01914	-0.08075	0.29241	0.05627	0.05207	0.05352	0.01198	0.18918	0.14885	-0.09064	-0.18079	-0.05741	-0.16289	0.06565	0.11789	-0.22415	0.09158	-0.00976	-0.05751	0.05632	-0.04265	0.08289	-0.1143	-0.0827	-0.16381	-0.02804	0.06952	0.17007	-0.03332	0.19099	0	-0.07516	0.21556	-0.15878	-0.02578	0.17705	-0.02944	0.08255	0.07853	0.00041	0.03511	-0.04649	0.05318
ARFIP2	0.03285	0.05747	0.15723	0.00863	0.0142	-0.03663	0.01881	0.0249	-0.02916	-0.02426	-0.06884	0.02261	0.02796	-0.18761	-0.19157	-0.15851	-0.10808	-0.1316	0.00101	-0.03218	-0.04812	0.07298	0.30175	0.07844	-0.0909	-0.00304	-0.05743	0.14046	-0.08949	0.01498	-0.12569	-0.24157	0.07143	0.13887	-0.02968	0.07965	0.01194	-0.03473	0.05335	0.04733	0.05852	-0.08368	-0.01611	-0.08765	0.05278	-0.07995	-0.02257	-0.02796	-0.0729
ARFRP1	0.2202	0.29877	-0.0583	-0.04996	0.10479	0.03904	-0.08472	-0.02771	0.10658	-0.06739	-0.16549	-0.0569	0.00348	-0.00849	-0.17493	0.13176	-0.02771	-0.07643	0.14228	-0.09803	-0.04421	0.2051	0.14601	0.05859	0.01479	-0.01108	-0.01426	0.00033	0.01925	-0.00988	-0.01853	-0.13338	-0.05089	-0.03838	-0.09929	0.02648	-0.02794	0.06925	0.02156	-0.15832	-0.10988	-0.08984	-0.00304	-0.02813	0.35732	-0.10364	-0.06938	0.11572	0.05195
ARG1	-0.09931	0.20388	-0.2374	-0.13742	-0.07382	0.05993	-0.00088	-0.19334	-0.17761	-0.41877	-0.08712	-0.10534	-0.1453	-0.08292	-0.12923	-0.15272	-0.04794	-0.15456	-0.11554	-0.26645	-0.0521	-0.20689	-0.26876	-0.33332	-0.13854	-0.14521	-0.0996	-0.10051	0.2266	-0.0762	-0.04965	-0.11354	-0.05864	-0.10957	-0.05814	-0.14628	-0.19459	-0.22382	-0.14562	-0.32408	-0.12703	-0.19184	-0.083	-0.02402	-0.02255	-0.09133	-0.17118	-0.17741	-0.1076
ARG2	0.31222	-0.42367	-0.1666	-0.26604	0.0765	0.17092	0.01887	-0.42756	-0.31009	0.053	-0.32035	-0.53619	-0.27129	-0.47564	-0.12933	-0.09713	-0.17139	0.06598	-0.25291	-0.30656	-0.35867	-0.29754	0.20152	-0.39766	-0.24838	-0.18936	-0.17832	-0.16523	-0.32048	-0.14869	-0.23326	-0.33227	-0.34639	0.2571	-0.21535	0.10381	-0.44464	-0.2145	0.39476	-0.37265	0.13573	-0.27936	-0.46761	-0.54762	-0.09436	-0.41026	-0.16871	0.01266	-0.2341
ARGLU1	-0.01577	-0.36419	0.05801	0.08175	-0.2293	-0.32125	0.01075	0.02839	-0.38534	-0.28083	-0.22211	-0.04549	0.12339	-0.02017	-0.01091	-0.19984	-0.14928	0.2123	-0.02077	0.09304	-0.20594	-0.19866	-0.28277	0.2456	-0.05437	-0.02011	-0.0622	-0.12	0.0532	-0.37784	-0.15877	-0.36861	-0.12396	-0.37731	0.23919	-0.42142	-0.30866	-0.23932	-0.31958	-0.00233	-0.11652	0.07926	-0.05336	-0.3716	-0.3634	-0.09356	0.04326	-0.61579	-0.35844
ARHGAP1	-0.27788	-0.07744	-0.00483	-0.00816	-0.11315	-0.17023	0.11335	0.05693	-0.10066	0	0.15361	0.20387	-0.02175	0.07209	0.05089	0	-0.09246	0.00798	0.03194	-0.1225	0.03607	0.0087	0.1598	0.17215	0.15404	0.0347	0.23414	-0.07166	0.10935	0.07702	-0.17976	0.07628	0.04702	0.21285	-0.13959	0	-0.01025	0.10917	0.0716	-0.11565	0	-0.0646	0.22602	-0.07655	-0.03768	0.13284	0	0.02488	-0.03792
ARHGAP10	-0.277	-0.14496	-0.07444	-0.0646	-0.24829	-0.14981	-0.0607	0.13349	0.18746	0.10442	0.10674	0.29765	0.29804	-0.26193	-0.14041	0.05609	-0.02524	-0.10275	-0.21045	0.05071	0.19477	-0.18377	0.02525	-0.05057	-0.13052	0.35589	-0.00071	-0.20738	0.23911	-0.05326	0.06634	-0.22123	0.23129	-0.16121	-0.0563	0.09542	-0.20997	0.05278	0.13468	-0.06281	0.30709	0.07506	0.47803	-0.15809	-0.06326	-0.02442	0.01297	-0.11127	-0.1268
ARHGAP11A	0.26267	-0.12564	-0.12717	0.02415	0.01734	-0.02926	-0.20621	-0.29063	-0.05328	-0.20209	-0.11007	-0.38605	-0.14693	-0.00966	-0.12164	0.01042	0.15804	0.30759	-0.01576	-0.20571	0.02194	-0.00996	0.27214	0.09304	0.01156	-0.28496	0.05828	-0.16663	-0.15585	-0.13973	-0.00544	0.08909	-0.31927	-0.11435	0.16706	0.06075	0.24722	0.1379	0.30178	0.02261	-0.14906	0.35632	-0.38463	0.08443	-0.1675	0.00933	-0.15654	0.18265	0.35202
ARHGAP12	-0.14692	-0.16172	0.1421	-0.00834	-0.09735	-0.2228	-0.08694	-0.15188	-0.13628	0.11138	0.2416	-0.19128	0.06802	0.12756	-0.03291	-0.33539	-0.04012	-0.03618	-0.23871	-0.07052	-0.15558	-0.17769	-0.2407	-0.09147	-0.04917	0.07525	-0.08475	-0.07886	-0.0092	0.00821	0.01786	0.0481	-0.14778	0.17719	0.01476	0.2357	-0.08492	-0.01836	-0.02334	-0.10254	-0.03086	-0.18268	-0.14631	-0.04566	-0.63656	0.01519	-0.10411	-0.17205	-0.15956
ARHGAP15	-0.13746	0.09262	-0.079215	-0.08633	-0.18296	0.14502	0.293495	-0.24366	-0.03539	-0.04928	-0.10556	0.016265	-0.109985	0.00445	0.040015	-0.074165	0.018695	0.04429	-0.08802	-0.081205	0.08989	0.112495	-0.117185	0.05509	0.07635	-0.14235	0.023725	-0.06843	0.148245	0.081065	-0.104605	-0.08058	-0.11004	-0.280885	-0.126395	-0.184795	0.273975	0.191665	0.003885	-0.01919	-0.036125	-0.014445	0.124485	0.17281	-0.03052	0.16271	0.05627	-0.024325	0.10885
ARHGAP17	0.02029	-0.03109	-0.03767	-0.03683	0.02874	0.07731	-0.01202	0.03946	0.04711	0.07405	-0.02074	-0.01153	-0.01117	-0.01339	-0.03216	0.03831	-0.0306	0.08013	-0.0315	-0.02724	-0.00849	0.01323	-0.01487	0.10115	-0.05138	0.04143	0.05627	0.19584	-0.01683	0.05673	0.02314	-0.04124	0.04558	0.12137	0.00631	0.01457	-0.01912	-0.00638	-0.03592	-0.01311	0.07622	0.05112	0.02454	0.04665	0.04202	0.10226	0.05566	0.02431	0.03479
ARHGAP18	-0.30988	0.06431	0.24826	0.08405	-0.2393	0.15208	0.10131	0.25166	-0.16665	0.0005	0.11402	0.19013	0.11722	-0.10913	-0.04363	0.07845	0.02166	-0.1683	-0.13605	0.27813	0.12473	-0.1059	-0.0987	-0.01171	-0.06154	0.17618	0.29477	0.15983	-0.05238	0.02025	-0.07819	0.03131	0.17878	0.01398	-0.0258	0.34123	-0.10085	0.16661	-0.16024	0.07456	-0.01272	-0.13514	0.1273	0.03671	-0.09942	0.02014	0.25997	-0.01267	-0.05351
ARHGAP19	0.1873	0.08584	0.03859	0.05703	0.23177	-0.00841	0.03956	0.03792	-0.04622	0.04343	0.07376	0.10572	0.20951	0.10474	-0.02733	0.03265	0.01861	0.09164	0.04112	0.0608	0.06964	-0.01045	0.05643	0.12563	0.03898	0.19787	0.05451	0.03089	0.03528	0.08149	0.03506	0.05402	0.21366	-0.03098	0.13927	0.02658	0.11536	0.09287	0.17453	0.27418	0.19548	0.15742	0.19795	0.03589	0.04763	0.01866	0.04704	-0.04904	0.00395
ARHGAP21	-0.4515	-0.09776	0.0485	0.17682	-0.596	-0.33367	-0.04159	0.51903	0.10413	-0.09834	0.27912	0.03133	0.33173	-0.21351	-0.01128	0.03585	0.08002	0.06648	0.08067	0.02208	0.05401	-0.08219	-0.10428	-0.01014	-0.00865	0.29257	0.04234	-0.12356	0.09072	-0.14322	-0.04473	-0.04333	0.25203	0.0349	0.2141	0.31148	0.2139	0.03994	-0.06648	-0.02357	0.24332	-0.18179	0.20324	-0.07052	-0.33649	0.10187	0.01262	0.10424	-0.12206
ARHGAP22	-0.26223	-0.05771	-0.21151	0.05304	-0.24571	-0.06803	0.16825	0.38334	-0.11894	0.05384	0.42351	-0.15352	0.26059	-0.16299	-0.20413	0.11616	-0.046	-0.20809	0.09624	0.09192	0.47951	0.02625	-0.18024	-0.00945	-0.10683	0.19763	0.1331	-0.24493	-0.10083	0.00094	0.0327	0.1696	0.38674	-0.38054	0.15897	-0.31706	0.08263	0.17879	0.0517	-0.06561	0.12375	-0.12583	0.13775	-0.08609	0.11882	0.02843	0.09614	0.30741	0.01632
ARHGAP23	-0.17209	-0.13109	-0.04735	0.0185	-0.04583	0.02139	-0.09931	-0.1213	-0.06361	-0.2387	0.00151	-0.0467	-0.06677	-0.03047	-0.05717	0.20871	-0.00186	-0.01446	-0.01035	0.01638	0.11616	-0.01447	-0.1953	0.02008	-0.02203	-0.07731	0.01114	-0.03735	-0.06298	-0.15913	0.26399	0.04429	-0.00904	-0.00211	0.06426	-0.12257	-0.04421	-0.05182	-0.13917	-0.1402	-0.02653	-0.09683	-0.13573	0.10303	0.08557	-0.07266	-0.03393	-0.10463	-0.0351
ARHGAP24	-0.03354	-0.1642	-0.11518	0.02453	-0.14252	-0.20767	-0.05508	0.10104	-0.0047	-0.0806	0.14047	0.03838	0.1939	-0.07197	-0.07794	0.07379	-0.02531	-0.09	-0.0737	0.016	0.22929	-0.03602	0.00129	0.01974	-0.05695	0.19513	0.0334	-0.1833	0.05544	0.06165	-0.01796	0.02174	0.06507	-0.1924	-0.10291	-0.08701	-0.09987	-0.00855	-0.08486	-0.10532	0.03995	-0.1076	0.09884	-0.04283	-0.06895	-0.00741	0.00484	-0.04919	-0.04786
ARHGAP25	-0.52033	0.16195	-0.06551	0.25939	-0.29166	-0.01052	0.12882	0.50532	-0.24751	-0.02087	0.03916	-0.10634	0.28692	-0.08927	-0.07361	-0.08919	-0.08363	0.01155	0.00671	-0.01887	0.29575	0.09435	-0.16005	-0.11796	-0.20802	0.40531	-0.05163	-0.26552	-0.02206	0.05422	-0.03156	-0.05286	0.67449	-0.17688	0.21295	-0.42398	-0.09558	0.07562	-0.37098	-0.05455	0.31366	-0.17795	0.01988	0.05579	-0.11301	0.0918	0.26855	-0.13599	-0.07817
ARHGAP26	-0.08386	0.01707	0.33422	-0.10784	-0.0638	0.45524	0.16949	0.04592	0.19493	0.13344	0.06469	0.11506	-0.09373	0.39059	-0.01633	-0.12731	-0.1259	0.19834	0.19592	0.03283	0.04254	-0.05063	0.304	0.0738	0.10606	-0.19573	0.0288	0.48351	-0.16585	-0.08628	-0.15538	-0.15147	-0.06893	0.38345	0.01536	0.26528	0.08024	0.05124	0.28352	0.08576	-0.12968	0.09405	0.01523	0.49371	-0.1566	0.08231	0.12021	-0.07993	-0.09564
ARHGAP27	-0.02546	0.05282	0.03885	0.01114	0.00892	-0.07768	-0.00915	0.04459	0.00973	0.04298	0.11377	0.07325	0.00643	0.03949	-0.04944	0.00283	0.03941	-0.10922	0.09638	-0.0596	0.00346	0.03302	0.06815	-0.01435	0.03491	-0.05136	0.05729	0.07996	-0.01642	-0.07592	-0.00741	-0.03947	0.10709	0.08918	-0.03504	0.12987	-0.15971	0.03283	-0.05098	0.15437	0.06324	-0.06465	0.09129	0.0945	0.0012	0.00304	0.02509	-0.01899	-0.00043
ARHGAP28	-0.02388	0.24622	-0.01535	-0.05923	0	-0.03445	0.13589	-0.04172	-0.05653	0.04023	0	-0.20878	0.04266	0.01626	-0.02745	0.0287	-0.01441	0.01041	0.11633	-0.08629	0.01271	0.00648	0.06658	-0.09346	0.05572	-0.09319	-0.06034	0.02331	-0.13652	-0.08498	-0.07343	-0.11981	0.09688	-0.16614	0.04461	-0.10266	0.21712	-0.05849	0.11899	-0.20562	-0.10579	-0.07929	0.09367	0.03537	0.04851	0.1196	-0.1044	-0.07175	-0.06936
ARHGAP29	-0.2683	-0.50136	0.37614	0.10813	-0.15301	-0.1365	0.36145	-0.3284	0.16912	-0.18192	-0.21851	-0.35632	-0.23853	-0.50575	-0.00439	-0.05937	0.00657	-0.04846	-0.19146	0.27545	-0.13024	-0.24793	-0.40587	0.40621	0.22509	-0.27938	-0.17685	0	-0.09134	0.04136	0.17424	0.04684	-0.17204	-0.39306	0.00655	0.08667	-0.1259	-0.13768	-0.21264	0.10774	-0.19521	-0.01647	-0.27448	-0.21161	-0.11862	-0.01423	0.12849	0.01071	-0.0105
ARHGAP30	-0.27566	0.21099	-0.14539	-0.21189	-0.2848	-0.05619	0.14177	-0.34225	-0.10089	-0.21661	-0.15468	-0.10836	-0.27527	-0.21823	-0.1001	-0.14753	0.02503	0.08699	-0.14187	-0.19465	-0.13491	0.01194	-0.19561	-0.01905	-0.07413	-0.27453	0.12828	-0.21026	-0.10861	0.06296	-0.0657	-0.19662	-0.1558	-0.20361	-0.25528	-0.32456	-0.01327	0.19259	-0.23695	0.04262	-0.08249	-0.12036	0.12908	0.19294	-0.12289	0.04562	-0.08766	-0.06215	0.05278
ARHGAP4	0.50403	-0.14697	-0.28849	-0.11875	0.16123	0.00303	0.36438	-0.2561	-0.5054	-0.44554	-0.10337	-0.17956	-0.58451	0.28029	-0.00434	-0.03669	0.09715	0.32047	0.44322	-0.45485	-0.08527	0.10899	-0.18749	0.19126	0.25573	-0.60105	-0.13146	-0.39241	-0.00092	-0.16918	0.02758	0.0736	-0.52082	-0.56095	-0.33958	-0.38997	0.18943	0.09976	-0.60187	-0.34211	-0.38551	0.12788	-0.13499	-0.17175	-0.02196	0.02127	-0.32645	-0.34635	-0.08965
ARHGAP5	0.10965	-0.16667	-0.18468	-0.0847	0.0376	0.18032	-0.12082	-0.19465	-0.22985	0.01918	-0.06497	-0.02611	0.00306	-0.15773	0.09954	-0.1297	-0.0082	-0.11595	-0.10597	-0.1546	-0.12709	-0.24004	0.00748	-0.21304	-0.5549	0.02075	0.03397	-0.07136	-0.23109	-0.12417	-0.20701	-0.17207	-0.04236	0.07656	0.07141	0.055	-0.22169	-0.14668	-0.19082	-0.17374	-0.07317	0.11968	-0.11325	-0.16038	-0.10943	-0.0489	-0.14107	-0.12888	-0.23076
ARHGAP6	-0.213536666666667	-0.293016666666667	-0.121613333333333	0.130116666666667	-0.202863333333333	-0.430073333333333	-0.06702	0.659853333333333	-0.277663333333333	-0.00626333333333333	0.416083333333333	0.195746666666667	0.446873333333333	-0.117983333333333	-0.341886666666667	-0.0356633333333333	-0.217586666666667	-0.192033333333333	-0.19022	0.158656666666667	0.349213333333333	-0.244913333333333	-0.112663333333333	-0.28078	-0.208166666666667	0.50285	-0.109676666666667	-0.217336666666667	0.175126666666667	-0.208593333333333	0.00461666666666667	-0.191853333333333	0.414603333333333	-0.439196666666667	0.11224	0.195606666666667	-0.377263333333333	-0.203666666666667	-0.0195133333333333	-0.0787266666666667	0.332713333333333	-0.191316666666667	0.312033333333333	-0.420566666666667	-0.30515	-0.116826666666667	0.116253333333333	-0.15409	-0.270413333333333
ARHGAP9	-0.04809	0	0.00395	-0.16119	-0.36816	-0.03286	0.30541	-0.10006	-0.00893	-0.10264	-0.08669	0.11394	-0.30711	0.01675	0.19138	0.06465	0.1224	0.02627	0.23391	-0.07228	0.08826	0.2324	-0.22942	0.24265	0.16009	-0.228	0.29828	-0.26668	0.02215	0.19387	-0.04019	0.03652	-0.15898	-0.14538	-0.20981	-0.18138	0.15595	0.35006	-0.09691	0.10538	0.08915	0.04366	0.17089	0.21545	0.0536	0.29072	0.09468	0.14923	0.08985
ARHGDIA	0.18092	0.19209	0.0859	-0.03523	-0.13522	0.0591	0.0533	0.32225	0.14051	0.13892	0.2416	0.08421	-0.01199	-0.06514	-0.00975	0.05114	0.0764	0.02244	0.43818	-6e-05	0.11923	0.08814	0.00116	0.28163	0.14826	-0.0146	0.04937	0.16096	0.10093	0.09635	0.03164	-0.09366	0.12383	0.23815	-0.12265	0.28725	-0.00786	0.19878	0.11989	-0.04955	0.08711	0.16124	-0.00513	0.2618	0.1144	0.1753	-0.02683	0.12179	-0.09741
ARHGDIB	-0.48419	0.14579	-0.07676	-0.18538	-0.59015	0.21689	0.26604	-0.12379	-0.05321	0.18542	-0.15888	0.04631	-0.39691	0.10124	0.16774	0.1435	0.11875	0.03616	0.38399	-0.06388	0.02649	0.23494	-0.34603	0.22946	0.25006	-0.44546	0.28006	-0.13365	0.04907	0.27832	-0.05131	0.21135	-0.31772	-0.32038	-0.32639	-0.07102	0.15737	0.42191	-0.17389	0.06559	-0.14495	0.08549	0.19493	0.2248	-0.00164	0.1968	0.11044	0.26055	0.28421
ARHGDIG	0.00894	-0.01106	-0.05125	0.02041	-0.00171	-0.09209	0.0136	-0.13004	0.02245	-0.01768	0.0134	-0.04769	-0.01	0.03147	0.15589	-0.07122	-0.01724	0.03103	-0.00159	0.05855	-0.03338	-0.06734	-0.04521	-0.01266	-0.03318	-0.04436	0.0071	0.00413	-0.00929	-0.00045	-0.00984	-0.10375	-0.01143	0.086	-0.00476	-0.02283	0.02544	0.12809	-0.02873	-0.06263	0.04336	-0.03021	-0.12676	-0.12238	0.12924	0.01989	-0.0077	0.04123	-0.0471
ARHGEF1	-0.11543	0.0686	-0.14391	-0.04087	-0.03063	-0.09814	0.03364	0.0689	-0.09007	0.01747	-0.06753	-0.12516	-0.06738	-0.08576	0.00736	-0.03309	-0.05438	-0.07741	0.18336	-0.02176	-0.05965	-0.01314	-0.06367	0.01078	-0.09227	-0.04955	-0.06477	-0.09656	-0.10091	-0.11959	-0.00783	-0.22032	-0.0213	-0.07687	-0.09831	0.07104	-0.03314	0.07111	-0.02897	-0.07251	0.00926	-0.09472	-0.07326	-0.0206	-0.02731	0.01042	-0.1112	-0.12135	-0.12206
ARHGEF10	-0.149	-0.21172	0.063	0.0675	0.12686	-0.71553	-0.15845	-0.02168	-0.19852	-0.09569	0.21389	0.17752	0.16974	-0.09306	-0.06683	-0.22272	-0.07132	-0.36348	-0.11408	0.13447	0.10459	-0.42822	-0.31766	0.13195	-0.0167	0.04331	0.09593	0.04485	0.11578	-0.07446	-0.16581	0.07125	0.11885	0.1121	0.00145	-0.55164	-0.73396	0.05717	-0.21565	0.00659	-0.02974	-0.33458	0.24604	-0.53812	-0.52624	0.02267	0.04928	-0.66009	-0.39905
ARHGEF10L	0.18886	0.64574	0.1001	0.16149	0.13562	-0.19015	0.22341	0.14888	-0.20049	0.25299	0.2378	0.29131	0.0268	0.04769	-0.01696	-0.01268	0.16073	-0.10581	0.29117	-0.00177	0.16717	0.11777	0.06012	0.17938	0.21331	-0.0008	0.14422	0.27475	0.14126	2e-05	0.15386	-0.11604	0.00146	0	0.01584	-0.04789	-0.03416	0.15085	-0.04496	0.19658	-0.01786	-0.03561	0.23336	0.02581	-0.18938	0.40033	0.06783	0.00544	-0.07352
ARHGEF11	-0.06223	0.05289	-0.0468	-0.05651	-0.001	0.02978	0.01702	0.0017	-0.05565	0.02969	-0.07191	-0.04763	0.04195	-0.07079	-0.10279	-0.03557	0.05554	-0.01481	-0.00844	0.00413	0.00952	-0.04353	-0.0124	0.03988	-0.01908	0.03932	0.00757	-0.06115	0.00894	-0.09651	-0.05999	-0.11952	-0.00423	-0.04923	-0.04767	-0.05692	-0.0543	-0.02482	-0.01073	-0.03277	0.00374	-0.05633	-0.0109	-0.11502	-0.00859	-0.08671	-0.04124	-0.11735	-0.04502
ARHGEF12	0.02116	-0.31233	0.07003	0.10008	-0.06284	-0.12813	0.09451	-0.12952	0.03778	0.05312	0.04711	0.08066	0.09871	0.37447	-0.11587	0.14909	0.01486	0.03005	0.02719	0.09921	-0.10716	-0.13568	-0.0566	0.20003	0.20122	0.07668	0.05333	0.01633	0.16001	-0.13483	0.02039	0.04277	-0.00515	0.27328	0.10407	0.12299	-0.06834	-0.12708	0.04734	-0.01569	0.01638	0.07106	0.14313	-0.02817	-0.28844	0.32495	0.18208	-0.14935	-0.11593
ARHGEF15	0.17658	0.43031	0.11683	0	0.12214	-0.16507	0.15926	0.2635	0.01952	0.12501	0.17223	0.23386	0	-0.00629	0.19343	-0.14756	0.13265	0.04356	0.19998	0	0.18635	0.10657	0.1214	0.24074	0.12077	0	0.17962	0.30991	0.12748	0.05665	0	0.01708	0.18107	0.13828	0.1315	-0.12314	0.0517	0.06695	-0.07176	0.15979	0.1368	0	0.16745	0.16869	-0.155	0.40266	0.06288	-0.02034	-0.0206
ARHGEF16	0.10959	0.36637	0.0968	0.04061	0.1663	-0.22061	-0.15393	0.07156	0.14026	0.21039	0.45892	-0.3094	-0.32065	0.27475	-0.17781	0.09559	-0.30974	-0.2	0.10838	-0.06227	-0.06572	0.09175	-0.04957	0.09271	0.09019	-0.45921	-0.27749	0.04148	-0.59259	-0.02845	0.23193	-0.1765	-0.19653	0.26022	-0.21917	0.49393	0.22943	0.08254	0.19602	-0.06601	-0.57207	-0.34866	-0.49505	-0.43862	0.04338	-0.10588	0.01002	0.07673	0.14684
ARHGEF17	-0.17997	-0.19944	-0.06157	0.11061	0.05015	-0.30707	0.05521	0.13515	-0.24059	-0.16763	-0.1882	0.15428	0.03552	0.04448	-0.24671	-0.15985	0.11465	0.01279	0.18988	-0.0439	0.10142	-0.14044	-0.18128	0.17951	0.01985	-0.0028	0.04948	0.07681	0.17149	-0.2189	-0.10834	-0.05722	0.08612	-0.00189	0.10434	-0.57272	-0.43785	-0.12044	-0.36951	-0.15528	-0.03237	-0.17338	0.11206	-0.04406	0.16875	0.0537	0.05015	-0.32782	-0.14904
ARHGEF18	-0.30559	-0.10308	0.17105	0.09989	0.00255	-0.10439	-0.25331	0.06319	-0.25719	0.09016	0.04123	-0.08338	-0.00651	-0.01987	0.01169	-0.14715	-0.18297	-0.22332	0.07691	-0.06907	-0.05014	0.04136	0.52094	0.13216	0.20779	-0.01187	0.01089	-0.00365	-0.11095	-0.12368	-0.03087	0.10472	-0.13817	0.27932	0.15502	-0.03109	0.18202	-0.02133	0.14115	0.00145	-0.16895	-0.128	-0.05551	-0.23262	-0.55929	-0.0114	0.05717	-0.1443	-0.21299
ARHGEF19	0.20499	-0.04088	-0.02806	0.01956	0.12623	0.05406	-0.06224	-0.12986	0.06288	0.00748	-0.07029	-0.0757	-0.10762	-0.00363	-0.02027	0.06536	-0.01319	0.03235	-0.02879	-0.06863	-0.0413	0.0386	-0.08358	0.07656	-0.04684	-0.0156	-0.02721	0.0182	-0.11611	0.09758	0.07647	0.04999	-0.02596	0.19311	0.0713	-0.09438	-0.02331	-0.04808	-0.08296	0.0159	0.02502	-0.02862	-0.14505	-0.09859	-0.02312	-0.06978	-0.03614	0.10252	0.0154
ARHGEF2	-0.06302	-0.18571	0.00811	0.02637	-0.02578	-0.0531	-0.10029	-0.32262	0.17721	-0.15154	-0.20914	-0.07724	-0.17869	-0.09889	-0.12124	-0.1875	0.05534	0.12528	-0.26477	-0.1238	-0.2307	0.18431	-0.12955	-0.09145	-0.08086	-0.16078	-0.04986	-0.07036	-0.1072	-0.18448	-0.01334	-0.08404	-0.18763	-0.1383	0.10554	-0.18743	-0.03254	-0.0109	-0.2871	-0.0168	-0.28902	0.08226	-0.00906	-0.13829	0	-0.11646	-0.08806	-0.15167	-0.0782
ARHGEF3	-0.23384	-0.24713	0.24549	-0.08878	-0.42333	0.04452	-0.00196	-0.18823	0.12129	-0.06275	-0.26543	-0.02079	0.09007	0.15383	-0.07033	0.0876	-0.09963	-0.01731	-0.09199	-0.01472	-0.02462	-0.03844	-0.24748	0.32641	0.17135	-0.03312	-0.07495	0.03221	-0.09276	0.05327	0.03446	-0.09696	0.03652	0.41757	0.09617	-0.06329	-0.00326	-0.10715	-0.09056	-0.17783	0.00702	-0.09722	0.05494	-0.06624	-0.08942	0.00698	0.16612	0.32148	-0.0083
ARHGEF4	-0.26615	0.02584	0	-0.01811	0.26974	-0.53564	0.02525	0.38768	-0.24549	0.05722	0.25291	0.40872	0.16567	-0.09042	-0.28891	0.02762	-0.04455	-0.3786	0.07263	0.17952	0.26985	0.06431	0.15258	-0.20817	-0.08576	0.15345	0.07645	0.02951	0.04544	-0.09368	0.18401	0.18643	0.136	0.04432	0.06739	-0.2808	-0.14243	-0.1117	-0.39213	-0.09973	0.1794	-0.03665	0.40978	-0.30873	-0.08792	0.106	0.0413	-0.22691	-0.00403
ARHGEF5	-0.24811	0.17008	0.04549	0.0698	0.12407	-0.09467	0.17904	0.02912	0.26602	0.02317	0.00396	-0.13771	-0.18705	0.25352	0.18315	0.07817	0.14773	0.21279	0.07128	-0.09974	-0.11675	0.09598	-0.09638	0.02159	0.04132	-0.17271	-0.10225	0.07849	-0.17533	-0.03712	-0.0087	0.16954	-0.14344	0.19704	0.02571	0.16564	0.16761	-0.05626	0.19688	0.16321	-0.20224	0.14492	-0.24402	0.06354	0.1829	0.05451	-0.03558	0.03471	0.00838
ARHGEF6	-0.16028	-0.09719	-0.03222	-0.03353	-0.14428	-0.04593	-0.09397	0.03405	-0.00888	-0.07834	0.0041	0.04138	0.08667	0.00641	-0.00746	-0.06622	-0.0375	0.00969	-0.00418	-0.02803	-0.01805	-0.03651	-0.05006	-0.04799	-0.01946	0.04398	-0.05303	-0.12129	0.01518	-0.03553	-0.06055	-0.13401	0.03063	-0.14881	-0.10745	-0.06308	-0.04377	-0.00086	-0.03944	-0.08235	-0.03068	0.013	0.08011	-0.05537	-0.05141	-0.06336	-0.04999	0.02772	0.08644
ARHGEF7	0.168815	0.187575	-0.00881000000000001	0.01014	-0.060025	-0.067055	0.07828	0.043975	-0.04444	0.0661	0.05438	0.0295	0.0375	-0.00187	-0.020735	0.053245	0.04684	-0.029735	0.1392	-0.02699	0.038845	0.013355	0.165285	0.153375	0.08289	0.01798	0.057255	0.0654	0.071675	0.005575	-0.03035	0.039175	-0.03069	0.071555	0.002625	-0.05531	0.022335	0.117535	0.129515	0.02173	-0.00816	0.042245	0.07808	-0.06099	0.04193	0.12293	-0.03196	-0.089315	-0.0464
ARHGEF9	0.06557	-0.00693	-0.10461	0.09049	-0.16182	0.09831	0.07635	0.09826	0.26609	-0.00638	0.06183	-0.17591	0.09506	0.33037	0.2313	0.16723	0.04163	0.0894	0.18386	-0.01517	0.05771	-0.0366	0.21004	-0.16361	0.12898	0.17248	0.01569	-0.14946	-0.00937	0.00649	0.10013	-0.04258	0.05063	0.05473	0.00612	0.05572	-0.16578	0.07242	0.12165	0.10022	0.08328	0.15344	-0.13261	-0.15607	0.29986	-0.02413	-0.02852	0.13752	-0.08666
ARID1A	0.20411	-0.32393	0.06361	0.17627	0.1968	-0.34859	0.08061	0.08897	0.131	-0.1896	-0.03858	0.0592	0.10771	-0.08848	-0.32869	-0.0066	0.05819	0.11493	-0.00366	0.02928	-0.00563	0.12702	-0.20619	0.2997	0.15503	0.081	-0.13911	0.11933	0.05951	0.19863	0.37793	-0.04912	-0.07783	0.43703	0.09555	-0.13075	0.22886	0.10475	0.19172	0.17217	-0.01925	0.02485	0.05898	-0.1162	-0.28696	0.14347	-0.03009	-0.04629	-0.04252
ARID1B	0.01265	0.16774	0.00162	0.21937	0.09347	-0.1673	0.24623	0.07227	0.01479	-0.00053	0.06454	0.02669	0.04158	-0.12998	-0.0106	-0.01536	0.00756	0.16292	-0.11109	0.04283	0.00469	-0.09681	0.03933	-0.2525	-0.12586	0.06055	-0.01994	0.03502	0.13499	-0.03308	0.23307	-0.0423	0.04901	0.29319	0.11928	0.34164	0.17438	-0.00709	0.0716	-0.02792	0.06663	-0.01924	-0.03922	-0.03714	-0.14415	0.11543	0.00619	-0.19749	0.10434
ARID2	0.0895	-0.06412	0.05352	0.13649	0.05638	-0.02526	0.031	0.00626	0.00364	-0.096	-0.00373	0.20824	0.10997	0.02188	-0.04254	-0.04619	0.2279	0.0929	-0.05672	-0.00859	0.00935	0.12132	0.13293	0.1712	0.03428	0.02675	0.04156	0.13288	-0.00468	-0.00357	-0.01884	-0.0631	-0.05037	-0.06095	0.0815	-0.0614	-0.01336	-0.06701	0.00553	0.05111	0.09473	0.09256	0.0821	-0.02364	-0.15737	0.26178	0.11338	-0.01122	0.01517
ARID3A	0.15148	0.6741	-0.04091	-0.14512	-0.11433	-0.13781	-0.05885	-0.02864	0.00039	0.11066	0.13706	-0.08151	-0.17079	-0.01417	-0.03767	-0.03495	0.02464	-0.17863	0.1144	-0.16347	-0.00971	0.16239	-0.14423	-0.18842	-0.05046	-0.14507	0.05673	0.11395	-0.17726	-0.10262	-0.24673	-0.09252	-0.07175	-0.07331	-0.09936	-0.1809	-0.19457	0.07569	0.28705	-0.10193	-0.07802	-0.17567	-0.05646	-0.00542	-0.06643	0.11193	-0.10201	-0.18234	0.083
ARID3B	0.57307	0.51438	0.10852	0.02206	0.08091	-0.23285	0.09168	0.0237	-0.17554	0.06523	0.18964	-0.06673	-0.15674	0.04844	-0.07939	-0.16585	0.21643	0.20862	0.29706	-0.18706	0.01856	0.15401	0.01632	0.09941	0.13513	-0.15875	0.07397	0.01307	-0.06042	0.03243	-0.20426	-0.0484	-0.23086	-0.09078	0.15582	0.15262	-0.13096	0.04619	0.05406	-0.14401	-0.18565	0.02531	-0.02056	-0.08908	-0.26456	0.12496	-0.043	-0.1691	0.01718
ARID4A	0.18528	0.04588	0.1217	0.09749	0.19306	0.00551	0.08144	0.0801	0.04611	0.05658	-0.03061	0.14094	0.24561	0.03474	0.1445	0.0592	0.08079	0.06578	0.03997	0.07875	0.06556	0.04965	0.04928	0.11799	0.0409	0.26606	0.10505	0.15123	0.09402	0.08957	0.05549	0.00423	0.14013	0.0541	0.11954	0.08353	0.05157	0.01327	0.07205	0.09504	0.19082	0.06697	0.12901	-0.00639	-0.02915	0.10114	0.08544	-0.07989	0.02935
ARID4B	-0.08555	-0.2325	-0.00372	0.0206	0.07442	-0.16557	-0.08838	-0.19202	-0.0848	0.00625	-0.14503	-0.0867	0.13234	0.21584	-0.17836	-0.09786	-0.16664	-0.01366	-0.17246	-0.02815	-0.09741	-0.09858	0.04112	-0.1296	-0.09438	0.07087	-0.08682	-0.08808	-0.00477	-0.18489	0.17878	-0.20413	-0.06002	-0.03888	0.12966	-0.17314	-0.20939	-0.13758	-0.23859	-0.10799	-0.01933	-0.03057	-0.01005	0.03505	-0.37895	-0.04508	0.03298	-0.36712	-0.10835
ARID5A	0.06229	0.15578	-0.00908	-0.15764	-0.26036	-0.06881	0.08448	-0.03797	0.09247	0.08831	-0.1754	0.24574	-0.1211	-0.02114	-0.01227	0.04534	0.06808	0.00808	0.19656	-0.1339	-0.03608	0.11213	-0.17993	0.20491	-0.02698	-0.11022	0.06394	-0.07394	0.11532	0.16587	-0.00748	-0.01596	-0.08112	-0.03939	-0.20409	-0.14287	0.21485	0.3133	-0.12376	-0.18785	-0.03551	-0.01058	0.22275	0.16117	0.11524	0.19308	-0.11071	0.15096	0.09689
ARID5B	-0.16346	-0.08449	-0.07083	0.05977	-0.09525	0.23212	-0.01926	0.01363	-0.01188	0.00413	-0.02577	-0.10864	0.15973	0.00522	0.05499	0.24572	0.12653	0.01489	0.12942	0.23955	-0.01202	0.47635	-0.1042	0.08412	0.18403	0.03725	-0.00552	-0.0382	0.06269	-0.08859	-0.01553	0.2689	0.00814	0.13549	0.0026	0.07609	0.09856	0.27698	0.02872	-0.11601	-0.02318	0.04957	-0.03742	-0.02456	0.1482	0.06782	-0.05909	-0.00646	0.1858
ARIH1	0.046145	-0.000684999999999998	0.111145	0.047965	0.04589	0.09508	-0.0397	-0.074915	0.04239	0.11341	-0.021255	0.073965	0.095255	0.1735	-0.076725	0.008465	0.062005	0.309915	-0.04955	0.0404	0.0323	0.01276	-0.050745	-0.01684	0.098995	0.145635	0.03932	0.090755	-0.02766	-0.036985	-0.0226	-0.03879	0.06599	0.208245	0.081865	0.036915	0.111735	-0.047595	0.00874	0.040605	0.04044	0.141195	0.075945	0.02778	-0.052005	0.05209	0.092215	0.03108	0.135685
ARIH2	-0.05121	0.18274	-0.12712	0.1656	0.23134	-0.1387	-0.12517	0.22382	0.05364	0.05175	-0.00885	0.11756	0.00497	-0.0228	0.08449	0.02372	-0.02316	0.10609	0.20201	-0.10765	0.13987	0.09894	0.07045	0.12018	0.00946	-0.04114	0.06503	0.06881	-0.01715	-0.05745	0.07937	-0.2823	0.04821	0.02648	0.01266	-0.11395	0.01234	0.01578	-0.13961	0.06865	0.05641	0.07339	0.0547	-0.01753	-0.17376	0.12874	-0.0102	-0.02803	-0.12895
ARL1	-0.11161	0.02441	-0.09725	-0.00012	0.05609	0.10414	0.0282	-0.28818	0.08159	-0.02002	-0.01757	-0.14359	0.00023	0.05088	0.3062	-0.08172	-0.01479	0.13399	-0.1841	-0.00679	-0.02441	-0.04708	0.02089	-0.0952	0.1234	-0.01231	0.06124	-0.17347	0.03786	0.14637	0.04838	0.10174	-0.10049	-0.05571	-0.05936	-0.10298	0.25172	0.03019	0.1425	-0.02793	-0.01594	0.21475	-0.14779	0.02073	0.18115	-0.12334	-0.07655	0.33488	0.03053
ARL11	0.07908	-0.01383	-0.02178	0.08913	-0.07055	0.26834	0.19224	-0.11157	0.11549	-0.04001	0.37112	0.05887	-0.06499	-0.06672	0.07409	0.09952	0.0473	0.0003	0.01057	-0.04987	0.00418	0.06364	-0.15493	0.22613	0.16044	-0.08561	0.2163	-0.10856	-0.00512	0.10616	-0.00887	0.17513	-0.13919	0.03868	0.12037	-0.00028	0.17024	0.3276	-0.01532	0.1257	0.04353	0.02929	0.0655	0.11558	0.08449	0.05713	0.03748	0.15824	0.17948
ARL13A	0.05097	-0.15325	0.06942	-0.12756	-0.46764	0.01971	-0.09526	-0.04761	-0.04786	-0.11455	0.08027	-0.14213	-0.05628	-0.07497	-0.07265	-0.0982	-0.05519	-0.01423	-0.03165	-0.18663	-0.08321	-0.15611	-0.00573	-0.12891	-0.13921	-0.08415	-0.21641	-0.02573	-0.01048	-0.02372	-0.08278	-0.04681	-0.05528	0.18542	-0.00615	-0.16115	-0.2114	-0.10691	-0.02886	-0.10132	-0.0346	-0.14271	-0.09345	-0.02903	-0.12869	-0.0355	-0.14487	0.00216	-0.03197
ARL13B	-0.06199	-0.47836	0.20303	-0.04767	0.12773	-0.1623	0.22217	-0.1068	0.11487	-0.26295	-0.18749	-0.02727	-0.03228	0.4	0.32038	-0.03278	0.00049	0.03573	-0.14954	0.20336	-0.07988	-0.09939	-0.22306	0.15311	0.14582	-0.06219	0.24504	-0.07589	-0.01709	0.03098	0.01906	0.1158	-0.18232	-0.2352	0.10178	-0.29109	-0.09597	-0.08647	-0.1765	0.02221	-0.1843	-0.06716	-0.03833	-0.2661	-0.16458	-0.0527	0.33726	0.06146	-0.11692
ARL14	-0.32637	-0.38897	0.35252	0.02429	-0.32936	-0.3246	-0.2286	-0.34459	-0.21529	-0.31068	0.90984	-0.29414	-0.17428	0.04805	-0.19555	-0.41304	0.03516	-0.29974	-0.1853	-0.20548	-0.21647	-0.3152	-0.27212	-0.26341	-0.16253	-0.2242	-0.18149	-0.19223	-0.33874	-0.32055	-0.20869	-0.21732	-0.29356	-0.47931	-0.31936	0.95279	-0.28914	0.25798	-0.31809	-0.29959	-0.43875	-0.21633	-0.35854	-0.46208	-0.2637	-0.26939	-0.1467	-0.23657	-0.25231
ARL15	-0.07843	0.05819	-0.149	-0.12794	-0.05576	-0.13425	0.01519	-0.1525	-0.08771	-0.07773	0.02023	-0.05862	-0.12265	-0.16629	-0.11201	-0.10427	-0.08111	-0.08989	-0.17047	-0.14535	-0.0265	-0.15561	-0.05435	-0.25872	-0.16827	-0.09364	-0.08298	-0.05531	-0.06907	-0.06778	0.0412	-0.07038	-0.00227	-0.09372	-0.16315	0.01685	-0.12833	-0.219	0.0217	0.01392	-0.06071	-0.08941	-0.01881	-0.04708	-0.05601	-0.0464	-0.13975	-0.1022	-0.05993
ARL17	0.16926	0.08837	-0.14296	0.26	0.04115	-0.19555	-0.03028	0.08399	-0.0674	-0.01803	0.13702	0.27605	0.10346	-0.16309	0.12608	-0.0329	0.05057	-0.12386	-0.02995	0.04295	0.19078	0.05999	0.02424	-0.08799	0.0513	0.09742	-0.03691	0.13821	0.24275	0.05754	0.04576	-0.06548	0.20734	-0.02531	0.20322	-0.0304	-0.0299	-0.13195	0.13104	-0.00092	0.28508	0.17427	0.18646	0.16949	0.05741	0.00206	0.11422	-0.14568	0.15255
ARL17P1	0.20975	0.142335	-0.067675	0.07481	0.12476	-0.155055	0.12469	0.21775	-0.056525	0.10964	0.189005	0.170615	0.10516	-0.11985	0.05746	-0.08833	0.04898	-0.043335	0.025385	-0.01317	0.09043	-0.009205	-0.0114	0.034835	-0.047035	0.078825	0.103325	0.13429	0.030885	-0.006415	-0.0337	0.04282	0.247555	-0.023815	-0.021345	-0.03594	-0.12597	0.01248	-0.077235	0.0545	0.22722	-0.01557	0.0728	0.11158	-0.002415	0.146825	0.019195	-0.05432	0.00311
ARL2	0.23139	-0.02695	-0.12345	0.06954	-0.07726	-0.06546	-0.06567	0.11576	0.07379	-0.17679	-0.3371	0.08812	0.04239	0.002	-0.31421	0.06183	-0.07502	-0.21983	0.07756	-0.08878	-0.00678	-0.18315	-0.27944	-0.00831	-0.04023	0.09592	-0.08619	-0.23711	-0.01647	0.06171	0.00325	-0.36759	0.11627	-0.14707	-0.07586	0.14732	0.22883	-0.15283	-0.01497	-0.01187	-0.11831	-0.08948	0.02322	0.03876	0.18595	-0.18594	-0.10799	-0.03642	0.08515
ARL2BP	-0.15817	-0.17247	0.11259	-0.03746	-0.15408	0.03017	-0.03993	-0.05915	-0.09857	0.08621	0.28676	0.17961	0.2254	-0.23067	0.0415	-0.01933	0.04755	0.06197	-0.25699	0.12912	0.14539	-0.11693	-0.05468	-0.08776	0.08253	0.20246	0.18364	-0.05033	0.198	0.00406	-0.08013	0.16117	0.20328	-0.03744	0.05479	-0.10919	-0.0826	0.09219	0.09826	0.1361	0.21935	-0.12529	0.28219	-0.03851	-0.05268	-0.13709	0.10372	-0.1584	-0.16611
ARL3	0.1278	-0.4197	0.02018	-0.13089	-0.05577	-0.10755	-0.27739	0.02926	-0.25828	-0.09088	-0.05646	0.21077	0.1765	-0.17922	0.06746	0.11249	-0.21067	-0.05673	-0.3296	0.10653	0.09127	-0.35536	-0.11248	-0.1083	-0.06153	0.129	0.04062	0.00361	0.03911	0.02191	-0.19905	-0.13009	0.10015	0.01638	0.08521	-0.06145	-0.0747	-0.06019	-0.01934	-0.07331	0.08775	-0.08834	0.12495	-0.3814	-0.1326	-0.21128	0.069	0.05491	-0.25041
ARL4A	-0.14447	-0.12297	-0.08693	0.05531	0.02142	0.08225	-0.15626	-0.11036	0.10837	-0.07043	0.24512	0.05347	-0.20439	-0.34244	-0.07966	-0.15939	-0.12775	-0.14312	-0.24574	0.10169	-0.13975	-0.04436	-0.12684	-0.20396	-0.24503	-0.32428	-0.24076	0.05702	0.00196	0.1152	-0.1129	0.10181	-0.25618	0.09577	0.12358	0.22989	0.00466	0.05861	0.42436	-0.2313	-0.43328	-0.06541	-0.06601	-0.23678	-0.17364	-0.17466	-0.10868	0.13736	-0.26523
ARL4C	-0.63301	-0.281365	0.359215	0.163315	0.194885	-0.338785	0.16603	-0.45313	-0.272435	-0.108765	-0.35732	-0.378795	-0.773865	-0.031965	-0.003025	0.01437	0.18893	-0.29472	-0.03445	0.014305	-0.26968	-0.158895	-0.246545	-0.149695	-0.073155	-0.751305	0.091335	0.145235	-0.312295	0.082735	-0.3106	-0.500235	-0.5966	-0.05638	-0.056935	-0.77027	-0.115355	-0.010545	-0.7142	-0.146595	-0.63482	-0.23786	-0.35984	0.00803	0.0628	0.14758	0.09695	-0.450145	0.20768
ARL4D	-0.05253	0.10507	0.04436	0.06768	0.03383	0.02479	-7e-05	0.01321	0.05415	0.02637	-0.01117	0.0194	-0.07888	-0.03372	0.02503	0.12806	0.06251	0.07628	0.00652	-0.02134	-0.00768	0.08305	0.00303	-0.06839	0.0113	-0.07668	0.06518	0.10071	-0.04794	-0.03119	-0.02933	-0.12388	0.07462	0.25439	-0.03639	0.03705	-0.04388	0.04485	0.00892	0.01451	-0.0909	0.08571	-0.01977	0.06991	0.12159	-0.00513	0.02775	-0.06001	0.11781
ARL5A	0.13103	0.06562	-0.20357	0.01505	-0.16033	0.13184	0.05074	-0.09369	-0.0162	-0.16103	-0.12171	-0.07312	-0.12207	-0.16763	-0.05814	-0.10563	-0.03526	0.05656	-0.15857	-0.20587	-0.11814	-0.20719	-0.26612	-0.0263	-0.21905	-0.09216	-0.00751	-0.0825	-0.18325	0.0035	-0.08815	0.01248	-0.10607	-0.04526	0.02133	-0.10909	-0.11427	-0.02529	-0.10187	-0.14975	-0.15746	0.06538	-0.22	0.07444	-0.13599	-0.06366	-0.12558	-0.21877	-0.00188
ARL5B	0.139565	0.088055	-0.004105	0.092265	0.04414	0.093735	0.099855	-0.080265	0.02439	0.105215	-0.057955	-0.103685	0.0229	0.124105	0.09514	-0.05326	0.119935	0.100685	-0.042355	-0.052015	0.040065	-0.018245	-0.008765	-0.00746	0.03866	0.04997	0.00416	0.0828	0.004565	0.11246	0.01926	-0.032515	0.147695	0.096725	0.147165	0.20396	0.163935	0.20987	0.301105	-0.02193	-0.04659	0.17457	-0.09507	0.203395	0.202375	0.117975	-0.00281	0.116335	0.23393
ARL6	0.23887	-0.27206	0.18361	0.09859	0.15275	0.2061	0.03814	-0.09394	0.24038	-0.02734	-0.06562	0.04517	-0.02505	0.04829	-0.0883	0.00731	0.00219	-0.01152	-0.13756	0.06456	-0.0931	0.04223	0.10406	-0.06537	-0.02944	0.00302	0.00115	0.01653	-0.00811	0.0919	0.09803	0.08462	-0.13313	-0.00113	-0.03728	0.10318	0.17863	0.05678	0.04849	-0.08015	-0.04729	0.07191	-0.00575	-0.0877	0.07299	-0.17699	0.01288	0.27722	0.13083
ARL6IP1	0.07445	-0.05	-0.00806	0.04695	0.09707	0.24849	-0.24395	-0.21067	-0.07873	-0.07291	0.17028	-0.10781	0.08552	0.11956	0.09304	0.03976	0.21469	0.30095	-0.32061	-0.03874	-0.05429	-0.16236	0.03515	0.19801	-0.05114	0.05822	0.02041	-0.17213	-0.05075	0.01399	0.1166	0.07476	0.02629	-0.09796	0.05579	0.40412	0.22454	-0.04674	0.14197	0.01865	0	0.22486	-0.00677	0.07363	-0.21038	-0.17592	-0.03202	0.02271	-0.01504
ARL6IP4	-0.10308	-0.23683	0.07222	0.0217	0.04038	-0.24398	-0.0911	-0.05156	-0.01987	-0.29493	-0.27155	0.11275	0.05226	-0.0304	-0.05488	-0.0876	-0.06742	-0.08624	0.03165	-0.05083	-0.01632	-0.08562	0.0541	-0.0075	-0.04137	0.03579	0.03024	0.15191	-0.05613	-0.11767	-0.15778	-0.47787	0.08595	-0.0646	0.03916	-0.20128	-0.0347	-0.05556	-0.21502	-0.07849	-0.00218	0.22595	0.02716	-0.01684	0.13553	-0.18992	0.14234	-0.04202	0.07967
ARL6IP5	-0.25993	-0.50909	0.11435	0.13152	0.09792	-0.0229	-0.00538	-0.07069	-0.00853	-0.02825	0.03942	0.12358	0.0514	0.23295	0.08124	0.1181	-0.11021	0.11912	-0.05804	0.00381	-0.07337	-0.14214	-0.1024	0.21168	0.11915	0.12992	0.07287	-0.2784	-0.00434	-0.02368	0.07818	-0.07823	-0.03405	0.14018	-0.32011	-0.02649	-0.24613	-0.03143	0.01451	0.00579	0	-0.01785	0.30742	-0.45152	-0.37544	0.00333	0.10949	0.16872	-0.21525
ARL6IP6	0.2925	-0.24069	-0.04817	0.06596	0.28418	-0.06987	-0.15343	-0.00048	-0.07281	-0.2816	-0.07906	-0.16411	0.03041	-0.01475	-0.10102	-0.23052	0.02045	-0.05819	-0.1918	0.01766	-0.16916	-0.26063	-0.27525	-0.01717	-0.14151	0.04453	-0.08736	-0.05806	0.02317	0.1704	0.28978	0.17769	-0.20401	-0.28516	-0.02478	-0.03327	0.34213	-0.06679	-0.09399	0.17902	-0.03402	-0.00182	-0.08993	-0.0772	-0.2389	-0.11311	-0.0886	-0.00438	-0.11543
ARL8A	-0.056815	-0.074975	0.01673	-0.01246	0.028835	-0.024	-0.04989	0.06965	0.118335	0.00804	-0.10683	-0.04603	-0.07812	0.03366	-0.061725	-0.10345	-0.07276	0.03555	0.118395	-0.15907	-0.06696	-0.004885	-0.00025	-0.128195	-0.094905	-0.14865	-0.08778	-0.029045	-0.012605	-0.030635	-0.00338	-0.09834	-0.11098	0.111525	0.034675	-0.0146	0.05055	0.017365	-0.054585	-0.053225	-0.062785	-0.023735	-0.04584	-0.08237	-0.142345	-0.016325	-0.09116	-0.05123	0.108275
ARL8B	0.124925	-0.012005	-0.103735	0.097055	0.096735	0.05389	-0.126335	-0.0123	0.033545	0.03227	0.073995	0.13114	0.056635	0.08196	0.16707	0.126395	-0.08975	0.16319	-0.07372	-0.005785	-0.029355	-0.05397	-0.07422	0.10244	0.17457	0.085375	0.14729	-0.112075	0.041645	0.10855	0.00659	0.238775	0.01131	-0.023805	-0.036995	-0.03115	0.04034	0.023005	0.090175	0.04877	-0.00261	0.0586	0.10868	-0.072345	-0.117185	0.13937	-0.039945	0.019375	0.049365
ARMC1	0.12329	-0.1788	-0.21417	0.12995	0.00486	0.20527	-0.16523	-0.03616	0.16133	-0.10846	-0.23506	-0.02114	-0.06027	0.01804	0.03627	-0.17809	-0.2877	-0.06481	-0.21783	-0.22099	-0.11881	0.12192	0.0088	0.14063	-0.0306	-0.0892	-0.19281	-0.04417	-0.35545	-0.11583	-0.0975	0.1013	-0.0939	-0.04932	-0.2018	-0.08791	0.08638	-0.19105	-0.04182	-0.02001	-0.16531	-0.00605	-0.15187	-0.21082	0.21222	0.00435	-0.2549	0.00155	0.06381
ARMC10	0.0255	-0.38173	0.05402	0.00975	-0.02817	-0.02278	0.07576	-0.10536	0.21957	-0.08341	-0.15564	-0.24039	-0.07849	0.05681	0.40689	0.17419	0.2021	-0.17204	-0.24825	-0.0198	-0.13866	0.1439	-0.11976	-0.09106	-0.11465	-0.11651	-0.03666	-0.21187	-0.04949	-0.07624	0.05286	0.36006	-0.20014	-0.08123	-0.01219	0.08725	0.09511	-0.20771	0.06748	0.21391	-0.16914	0.26548	-0.20499	0.09151	0.05081	-0.28147	-0.06756	0.14763	0.12895
ARMC2	0.03528	0.03013	0.31089	0.02444	-0.08253	-0.00528	0.07573	-0.00559	-0.05338	0.05103	-0.02632	0.21154	0.02486	0.02277	-0.05942	-0.09225	-0.1324	-0.10036	-0.02614	0.06277	0.18385	0	0.11673	-0.22377	0.03868	-0.03116	-0.12298	0.29928	0.02625	-0.02923	-0.11798	-0.06549	-0.07234	0.08281	0.17251	0.0944	-0.1513	-0.19621	0.0599	-0.0104	0.07252	0.00186	-0.01998	0.09037	-0.00475	0.0974	0.10906	-0.08033	-0.03281
ARMC3	-0.3943	-0.66738	0.86235	-0.07487	-0.37804	-0.2591	-0.42632	0.14281	0.10405	-0.32232	-0.45403	0.94802	-0.38736	-0.16415	-0.51254	-0.51436	-0.11367	-0.30327	-0.20808	0.64188	0.00334	0.15812	0.21858	-0.41869	-0.33668	-0.51708	-0.5149	0.70677	-0.43931	-0.09631	-0.15482	-0.14044	-0.58595	0.65337	0.12773	-0.48861	-0.24526	-0.42145	0.10567	-0.34124	-0.60431	-0.18504	0.53864	-0.20679	-0.14472	-0.26738	0.49297	-0.27357	-0.3101
ARMC4	-0.05972	-0.09302	0.23931	-0.00418	0.119325	0.13044	0.017405	-0.034875	0.044395	-0.02429	0.04349	0.530425	0.11481	-0.014815	-0.099365	-0.09146	-0.0359	-0.091475	-0.12274	0.23226	0.045695	0.086265	0.12597	-0.128565	-0.064825	0.062745	-0.051275	0.27459	0.08901	0.06048	0.022085	-0.030155	0.02373	0.117105	0.05225	-0.03207	0.06888	-0.11737	-0.05051	-0.069965	0.029875	-0.030315	0.365285	-0.029895	-0.1041	-0.027955	0.152085	-0.05265	-0.155915
ARMC7	0.0734	0.0051	0.02292	-0.04896	0.03296	0.00719	-0.0761	0.0499	0.10499	0.15264	0.00687	-0.05662	-0.06518	-0.16688	-0.05409	0.13505	0.15142	0.06418	0.22453	-0.01684	-0.02813	0.02949	0.03322	0.15908	0.12037	-0.08981	0.30356	-0.03364	0.0291	0.04693	-0.08346	-0.0902	-0.01691	0.09994	-0.09607	-0.06159	0.11894	0.1362	0.07547	0.01593	-0.05139	-0.02989	-0.07366	-0.00318	0.00781	0.06952	-0.02493	-0.02385	0.12743
ARMC8	0.297885	0.01187	-0.05963	-0.01674	0.291315	-0.052545	0.13991	0.09144	0.070655	-0.07317	-0.091635	0.00435	0.07664	0.15612	-0.046945	-0.179835	-0.01637	0.0816	0.15116	-0.01573	0.04356	-0.125265	-0.006075	0.195725	0.017135	0.052735	-0.101305	-0.07713	0.021725	0.162755	0.078305	0.132795	-0.051515	-0.1285	0.063475	-0.050765	0.098685	-0.088665	-0.088895	0.114985	0.035925	0.01286	0.03836	-0.10998	-0.24802	-0.00681500000000001	-0.037085	-0.018605	-0.056945
ARMC9	-0.30807	-0.41462	0.05066	-0.06631	0.03692	-0.27113	-0.10421	0.15439	0.00926	-0.07126	-0.13441	-0.05681	0.36403	-0.13681	-0.10589	0.15431	0.1478	-0.23213	0.05947	0.11974	0.20595	-0.03865	-0.04698	-0.07164	0.02847	0.33167	0	0.08576	0.08228	0.09483	-0.08528	-0.03316	0.28231	-0.07174	-0.06669	0	-0.1115	0.17835	-0.12612	-0.09592	0.39171	-0.04225	0.02923	0.08248	0.11567	0.03807	0.00305	-0.17064	0.07386
ARMCX1	0.29936	-0.10051	-0.21897	0.01982	-0.17686	-0.34273	-0.0366	0.28461	-0.54387	-0.0232	0.05558	0.14558	0.66522	-0.34607	-0.15501	-0.23445	-0.14653	-0.40889	-0.20972	0.06895	0.18916	-0.33769	-0.39266	-0.38618	-0.30477	0.58582	-0.00722	-0.52787	0.3935	0.05579	-0.16335	-0.01137	0.35885	-0.92703	0.15813	-0.63773	-0.43156	-0.23401	-0.6388	-0.00453	0.49936	-0.43384	0.40617	-0.58229	-0.36156	-0.16035	-0.07194	-0.11818	-0.29152
ARMCX2	0.24234	-0.0185	-0.10523	-0.01536	-0.18548	0.07374	-0.07902	0.17605	0.04483	0.02743	-0.10602	-0.04257	0.13568	-0.08255	0.05681	-0.10108	-0.11868	0.11275	0.00721	-0.00017	0.00537	-0.05672	-0.23049	0.09177	-0.17592	0.1445	0.14993	-0.17539	-0.01292	-0.14262	0.04172	0.10242	0.038	0.01146	0.08772	-0.66245	-0.06909	-0.04329	-0.05818	-0.03405	0.10296	0.15949	0.03469	-0.52099	-0.10677	-0.05844	-0.00593	0.17854	-0.13762
ARMCX3	0.24919	-0.07552	0.00439	-0.06217	-0.37796	0.11471	-0.12591	-0.02038	0.116	0.06245	-0.03588	-0.04536	0.30789	0.10347	0.08363	-0.06761	-0.25595	0.08702	-0.21264	0.02541	0.0015	-0.2565	-0.2361	0.1269	0.00166	0.30039	0.06931	-0.17635	0.05618	-0.05809	-0.07547	0.03774	0.02806	0.04	0.08896	-0.46905	-0.43243	-0.19808	-0.0211	0.04333	0.12845	-0.05477	0.11542	-0.50593	-0.56891	-0.11534	-0.00603	0.13742	-0.1619
ARMCX5	0.21611	-0.10614	0.07031	0.08333	0.00996	-0.2944	0.00499	0.10992	-0.18715	0.06547	0.09899	-0.0362	0.28634	0.29739	0.00488	-0.21223	0.01304	0.01849	0.05295	0.14495	-0.06123	-0.15513	-0.12074	0.07161	0.14785	0.27469	-0.06799	-0.16262	0.16041	0.03423	0.1193	0.04089	-0.00802	0.03277	0.07069	0.09391	-0.28094	-0.17489	-0.09215	0.13698	0.10127	0.01194	0.04168	-0.39106	-0.39175	-0.18424	0.08214	0.06572	-0.14603
ARMCX6	0.3559	0.08079	-0.11214	-0.06386	-0.11984	0.14759	0.04806	0.08554	0.24153	0.05706	-0.06423	-0.08289	0.04591	0.10149	0.03865	0.03863	-0.18315	0.15313	0.03717	-0.00118	-0.11391	-0.06864	-0.07953	0.0623	-0.07672	0.05848	-0.00095	-0.18868	-0.02017	-0.01324	0.03157	0.35774	0.02607	-0.16158	0.14744	-0.24699	-0.09395	-0.02297	0.00792	0.02292	0.02458	0.11891	0.02549	-0.23249	0.13797	-0.16046	-0.05803	0.3477	0.03916
ARMET	-0.01479	0.00256	-0.02908	-0.04503	0.08381	-0.01728	-0.23297	-0.08845	-0.28882	0.07833	-0.04131	-0.24989	-0.34956	0.17877	0.03786	0.01611	-0.09071	0.0354	-0.02949	-0.1146	-0.06413	-0.0368	-0.04346	-0.01184	-0.01725	-0.34791	0.37063	-0.22705	-0.07753	0.05145	0.16385	-0.07657	-0.35184	0.2393	-0.01146	0.33781	-0.04647	0.18225	0.12052	0.19828	-0.24391	0.22129	-0.25946	-0.2807	-0.07838	-0.19236	-0.18454	0.04251	-0.10833
ARNT	-0.02009	0.12333	0.01733	0.10268	0.12317	-0.06924	0.11448	-0.01916	0.07656	0.19299	-0.08054	0.08989	0.23809	-0.06368	0.01856	0.15314	0.0909	0.05094	-0.01868	0.04612	0.10123	0.05372	-0.03624	-0.0078	0.0265	0.19933	0.09485	7e-05	0.19836	0.3111	0.06776	-0.05185	0.15336	0.00385	0.14893	0.00925	0.14194	0.06531	0.07901	0.05321	0.20631	0.00225	0.13801	-0.14107	0.06003	0.01617	0.04078	-0.05131	0.06703
ARNT2	0.2932	-0.44418	0.06361	0.145595	0.13321	-0.711995	-0.289925	0.344635	-0.446805	0.201475	0.130185	-0.176705	0.168665	0.019905	-0.286465	-0.359945	-0.14046	-0.351595	0.244	0.1822	0.134315	0.133975	0.0272	0.199895	-0.17911	0.21376	-0.079255	0.159205	-0.1392	0.05369	0.00124	-0.24624	0.23346	0.37678	0.2667	-0.148165	0.07316	-0.16314	0.426285	-0.14987	0.021145	-0.165035	-0.21428	-0.269585	-0.299245	-0.0791	0.322275	-0.065675	-0.022925
ARNTL	-0.04745	-0.16174	0.03352	-0.01174	0.04783	-0.02333	0.00783	0.55237	-0.17277	0.03228	0.25823	0.06827	0.4237	0.00429	0.15405	0.06727	-0.08975	-0.10227	0.07574	0.13477	-0.1251	0.01383	-0.04087	0.08477	0.32907	0.41885	0.07321	-0.14991	0.22151	-0.01749	-0.01925	-0.03877	0.35072	-0.00817	-0.09239	0.0559	-0.19795	-0.01038	-0.08284	0.06571	0.25746	-0.10548	0.04888	-0.30464	-0.14032	0.03135	0.05221	-0.06265	-0.12427
ARNTL2	-0.19503	0.17193	-0.0296	-0.25124	-0.17122	-0.09144	0.06954	-0.20659	0.0498	0.03459	-0.11266	-0.19319	-0.25437	-0.06033	0.20698	0.22271	-0.05104	-0.06922	0.02553	-0.39938	0.13696	-0.05792	0.1589	-0.10465	0.08852	-0.32565	-0.13034	0.22944	-0.25889	-0.08001	-0.04683	-0.07784	-0.06335	-0.1311	-0.03175	0.42448	0.18083	0.10048	0.34056	0.34936	-0.31211	0.15656	-0.30066	-0.07657	-0.05738	0.0908	-0.15881	0.18737	0.35008
ARPC1A	0.12009	-0.15767	0.06922	0.02459	-0.12333	-0.00755	0.02027	-0.46089	0.18787	-0.01972	-0.17299	-0.03317	0.05017	0.24265	0.09828	0.22899	0.05669	0.05904	-0.46512	-0.06084	-0.17841	0.131	0.02361	-0.04106	0.04125	0.04807	-0.03411	-0.04604	-0.04463	0.14007	0.06497	-0.15802	-0.13576	0.03021	-0.10287	0.21311	0.3692	-0.05108	0.21829	0.18112	-0.06686	0.09707	-0.04772	-0.18676	-0.02406	0.0249	0.00109	0.32537	0.25839
ARPC1B	-0.37831	-0.14695	-0.08818	-0.10179	-0.47528	-0.07733	0.23965	-0.28357	0.23263	-0.09345	-0.31406	-0.3265	-0.6083	0.01612	0.24516	0.23317	0.1816	0.02558	0.11587	-0.12536	-0.14604	0.07046	0.00901	-0.01813	0.22175	-0.60544	0.12721	-0.31873	-0.23688	-0.08752	0.0227	-0.02586	-0.51729	-0.03828	-0.44385	0.07042	0.08113	0.12434	-0.18733	-0.0231	-0.51231	0.16523	-0.23799	0.06079	0.08644	0.08189	-0.05185	0.04758	0.18132
ARPC2	-0.20762	-0.14083	0.02271	-0.04009	-0.03016	0.32732	0.08502	-0.03843	0.13981	0.00958	0.05276	-0.00191	-0.17471	-0.09612	0.27238	0.0416	0.07124	0.15952	-0.00279	-0.025	0.05424	-0.07678	0.10595	0.06948	-0.00163	-0.18209	0.2072	0.01316	-0.09525	0.2478	0.223	0.05957	-0.07121	-0.11026	-0.04125	0.16225	0.0684	0.26498	-0.03776	0.15458	-0.12691	0.003	0.00604	0.0183	0.06307	0.12266	0.04361	0.03933	0.07453
ARPC3	-0.19394	0.16755	0.04963	-0.13888	-0.09515	0.08873	0.0076	-0.1077	0.19886	0.03975	0.02743	-0.21732	0	-0.03653	0.17179	-0.01656	-0.00438	0.05733	0.20604	-0.06126	-0.18783	0.03898	0.00451	-0.02209	0.14881	-0.3556	0	0.06342	-0.17868	0.08103	0	-0.00912	-0.35136	-0.02113	-0.06893	-0.08817	0.08785	0.10043	0.1498	-0.03733	-0.30751	0.11553	-0.21779	0.0406	0.09239	-0.02409	0.01625	0.23126	0.16443
ARPC4	-0.04365	-0.04828	0.00954	-0.00811	0.01196	0.22367	-0.02516	0.0211	0.21224	-0.08549	0.01169	-0.1042	0.03403	0.09486	0.11653	0.18853	-0.03607	0.18921	0.01932	0.00967	-0.04869	0.01322	-0.128	0.14061	0.03934	-0.01132	0.18247	-0.051	-0.00206	0.03463	0.06422	0.09632	-0.06915	-0.00049	-0.0542	0.23015	0.17081	0.10866	0.2439	0.04145	-0.05037	0.12436	0.00137	-0.04064	0.07294	-0.12046	0.11568	0.14999	0.10636
ARPC5	-0.27786	-0.02153	-0.20222	0.06824	-0.10959	0.15882	0.01065	-0.33612	0.13771	-0.01081	-0.03341	-0.1366	-0.457	-0.2097	0.34494	0.05861	-0.0732	0.08022	-0.1711	-0.2452	0.00489	-0.08657	0.06294	-0.14572	0.06147	-0.42337	0.08117	-0.19181	-0.19559	-0.07182	-0.05076	0.25131	-0.24862	-0.15409	-0.00329	-0.05114	-0.10281	0.04955	-0.03025	-0.16913	-0.33573	0.17877	-0.19269	0.04094	0.14472	0.0033	-0.19956	0.18512	0.08799
ARPC5L	0.01379	0.04969	-0.00218	-0.1583	-0.32276	0.23796	0.00724	-0.22211	0.26805	0.09896	-0.01746	-0.25868	-0.3611	0.13348	0.01687	0.1762	0.06447	-0.02655	-0.07976	-0.09298	-0.1903	0.1197	-0.16848	-0.09264	0.01926	-0.35738	-0.06798	0.08758	-0.28143	-0.14533	-0.08468	0.27397	-0.32316	0.03537	-0.14337	0.21029	-0.05002	-0.0537	0.0289	-0.17693	0	0.01952	-0.23847	0.1663	0.10586	-0.05602	-0.08711	0.22257	0.02715
ARPM1	-0.21199	-0.08751	-0.05076	-0.04345	-0.01905	0.14413	0.10554	-0.05923	0.24562	0.0292	0.12128	-0.01375	0.03179	0.11597	-0.0084	-0.05181	0.01379	0.04387	0.01143	0.00187	0.04303	-0.08975	0.0093	-0.20112	0.04981	0.06805	-0.03374	-0.06778	-0.05897	0.0483	0.13411	0.24535	0.0549	-0.22018	0.10778	-0.00775	-0.08741	0.10712	0.00476	0.0554	0.00833	0.05063	-0.07836	-0.10921	0.16395	0.00128	-0.03601	0.10875	-0.01864
ARPP-19	0.06962	-0.22768	-0.03103	0.41326	0.20389	-0.26559	-0.12218	-0.20703	-0.08671	-0.11286	-0.04598	-0.12561	0.18113	0.10892	0.28961	-0.00219	-0.07837	0.13231	-0.18131	-0.01745	-0.0907	-0.06835	-0.03473	-0.09215	0.06418	0.19151	0.06289	-0.23651	0.05657	-0.30671	-0.17536	0.07386	0.01595	-0.14874	0.15082	0.11716	0.32182	-0.0665	0.02613	-0.03339	0.10755	0.07183	-0.00331	-0.04934	-0.16297	-0.26815	-0.0609	0.24167	0.29133
ARPP-21	0.0012	-0.01696	0	-0.05919	-0.01237	0.05238	-0.03013	-0.02606	-0.0444	0.04477	-0.01962	-0.05176	-0.05769	-0.00043	-0.0453	9e-05	0	0.02768	0.00566	0.01575	-0.0306	-0.00832	0	-0.06975	0	-0.01161	-0.07582	-0.01435	-0.00681	-0.04738	0.02854	-0.06521	-0.04057	0	-0.03098	0.02484	0.052	0	0.00682	0.04827	-0.05416	0	0.0203	0.0187	0.02438	-0.09564	0.00614	-0.0333	0.06904
ARR3	-0.0493	0.02037	-0.0016	0.03568	-0.00466	0.06238	0.0073	0.10531	0.00955	-0.08311	0.15343	0.10419	0.06184	0.01055	0.04868	0.05735	0.02077	0.03206	0.03306	0.02693	0.00837	-0.00907	-0.00192	0.05336	0.0097	0.06922	0.06863	-0.01402	-0.03565	0.04551	0.02748	0.06236	0.02491	0.02124	0.01496	0.11524	-0.09357	0.07627	-0.02582	-0.00959	0.13809	0.03883	0.05851	0.03049	0.03081	0.0164	0.0184	0.01719	0.05978
ARRB2	0.03257	0.29926	-0.02814	-0.00356	0.0521	0.02486	0.16804	0.14969	-0.01678	0.02792	0.03252	0.07995	0	-0.04261	-0.00892	0.04333	0.15751	0.06105	0.24432	0.01496	0.03929	0.1705	-0.05339	0.19868	0.00104	-0.07045	0.24131	0.03921	0.02	0.13314	0.14304	-0.02965	0.09233	-0.08465	0.06603	-0.00777	0.06631	0.2752	-0.13076	0.12278	0.2851	0.06484	0.20647	0.12384	0.14313	0.17653	0.08536	0.14873	0.08367
ARRDC1	-0.09199	0.07066	0.14429	-0.03971	0.04583	0.07019	0.09806	-0.00197	0.16528	0.07819	0.05589	0.02274	-0.11365	0.17785	-0.05489	0.14001	0.05252	0.01986	0.08074	-0.00915	-0.02561	0.04868	0.01767	0.05065	0.08429	-0.1212	0.02914	0.15759	-0.03606	-0.04549	-0.05391	-0.04804	-0.00692	0.15991	-0.06978	0.20907	0.03535	-0.01125	0.06326	0.07845	-0.04608	0.06766	-0.04546	0.168	0.06597	-0.00513	0.06162	0.12408	0.00742
ARRDC2	-0.13343	-0.15009	0.08773	-0.0896	-0.13434	0.19364	0.45165	0.12477	0.12216	-0.02333	0.04846	0.08629	-0.03713	0.19161	0.00791	0.09098	-0.17803	0.07944	0.06977	0.08481	0.07284	0.21725	-0.0446	0.14801	0.16815	-0.12017	0.06372	0.01824	-0.00874	-0.08163	-0.02263	0.05238	-0.02727	-0.16516	-0.26288	0.02412	0.11302	0.13198	-0.15695	-0.09435	-0.06142	-0.06299	0.16333	0.10664	0.03378	0.12533	0.03509	0.05755	0.08221
ARRDC4	0.04943	0.09667	0.20721	-0.10613	0.40034	-0.22778	0.11571	-0.06842	-0.20138	0.20948	0.13077	0.17276	0.00544	0.07033	-0.07256	0.05984	-0.00388	0.05256	-0.08628	0.1754	0.00827	-0.05536	0.01591	-0.05347	0.19954	0.02677	0.14966	0.11664	0.12634	-0.03002	0.08594	-0.02654	-0.16466	0.15224	0.07181	0.19292	-0.0438	0.08757	0.32724	-0.02137	-0.17823	-0.05521	0.165	0.05168	-0.13058	0.02497	0.14306	-0.0183	-0.07417
ARS2	0.10162	-0.01195	-0.0187	0.0521	0.16278	-0.30694	0.0137	0.06678	-0.09327	-0.07438	-0.06525	-0.02526	0.03405	0.02002	-0.17385	-0.05593	0.09311	0.06718	0.12262	-0.07242	-0.07198	0.14488	-0.01535	0.08648	-0.12384	-0.00737	-0.00141	-0.06182	0.08381	-0.13828	0.03939	-0.01878	-0.048	0.05779	0.02796	-0.11281	-0.073	-0.04161	-0.1862	0.05587	-0.0134	0.07803	0.00186	-0.01012	-0.25462	0.03703	0.00316	-0.18782	-0.00645
ARSA	-0.03729	0.12355	0.05537	0.02583	0.09451	0.08024	0.14966	0.02175	0.08558	0.24005	0.12369	0.19367	-0.02469	0.00635	0.10021	0.19992	0.0888	0.02242	0.19259	-0.01442	0.13559	0.02618	0.15059	-0.1821	0.06419	0.0023	0.15654	0.11529	0.04058	0.02455	0.08964	-0.03056	0.21819	0.35111	-0.02226	0.22151	0.01241	0.17695	0.13905	0.22391	0.11357	-0.04115	0.12272	0.22747	0.24783	0.13921	0.08669	-0.01839	-0.00475
ARSB	-0.01069	0.12321	0.05108	-0.0025	-0.00587	0.06178	0.0923	-0.01934	-0.06886	0.08505	-0.04456	0.05944	0.02165	-0.00287	0.00585	-0.02156	0.00901	0.00032	0.06765	-0.02161	-0.03366	-0.00617	-0.02658	-0.05415	0.12801	0.03547	0.09249	-0.03021	0.00727	0.05834	0.01949	-0.15959	-0.02401	-0.06414	-0.005	0.02186	0.09045	-0.01743	0.24605	0.05095	-0.04756	-0.07935	0.04474	-0.02605	-0.05109	-0.04611	-0.02171	-0.0141	0.00604
ARSD	0.074465	0.026045	0.103065	-0.044045	0.059905	-0.06853	-0.00672	0.058795	0.065195	0.1239	0.1848	0.119385	0.14254	0.18398	0.130995	0.057165	-0.000445000000000001	0.040905	0.168335	-0.013785	0.01451	0.06357	0.004465	-0.00918	0.022965	0.105165	-0.00474	0.18097	-0.01997	-0.03986	-0.03909	0.103805	0.036035	0.19854	0.0983	0.22063	-0.044895	-0.04188	0.233965	-0.034985	0.115365	0.01082	0.033555	0.067095	0.05713	0.052305	-0.01177	0.045575	0.05123
ARSE	-0.05223	0.49461	-0.1277	0.00909	-0.13554	-0.14487	-0.08233	0.06619	-0.20176	0.13963	0.3332	0.10271	0.10462	-0.13955	-0.01782	0.00233	-0.10899	-0.11915	-0.13122	-0.00048	0.05065	-0.14637	0.03243	-0.06379	-0.10242	0.15135	0.06126	-0.11347	-0.06294	0.02825	-0.03359	-0.07637	0.15954	-0.0325	-0.07373	0.51764	-0.17505	-0.15165	0.46349	-0.14757	0.1169	-0.10994	0.06236	-0.11582	-0.08844	-0.09313	-0.00387	-0.09823	-0.18753
ARSF	-0.08838	-0.05318	-0.05078	-0.04397	0.10789	0.02976	0.04408	0.00245	0.03077	0.13079	0.09966	0.02584	0.02004	-0.05495	0.03132	-0.14732	-0.03641	0.00017	-0.02422	-0.19977	-0.06435	-0.00691	-0.06828	-0.00697	-0.05517	-0.02241	-0.19319	-0.06173	-0.09409	-0.0052	0.00046	0.01086	0.0112	0.01998	-0.05294	0.05272	0.0194	0.01285	0.01643	0.00261	0.03677	-0.05727	-0.02533	0.07486	0.01088	-0.08278	-0.26739	-0.02251	-0.10695
ARSG	0.2495	0.01032	0.12375	-0.03611	-0.06179	-0.23632	0.24593	0.10276	0.00463	0.16556	-0.06908	0.0865	0.09555	-0.06338	-0.00855	-0.04691	0.0225	0.10285	0.07579	0.08374	0.02276	0.3485	0.08387	0.26803	0.10144	0.18366	0.18098	0.61945	0.08156	0.08927	0.18728	-0.06048	0.10484	0.15909	0.04446	-0.02901	0.1391	0.06409	-0.00115	0.05027	0.11338	0.12613	0.03724	-0.15031	0.10845	0.17644	0.26596	-0.10445	-0.05268
ARSI	-0.01492	0.06359	-0.00563	0.106	0.0831	0.02293	0.04786	0.10017	0.04583	0.01151	0.14687	0.10506	0.01609	0.02607	0.10697	0.06577	0.15769	0.02497	0.15323	0.01771	0.13818	0.07679	-0.03503	0.06145	0.11212	-0.0088	0.19965	0.06693	0.00185	0.03549	-0.02396	0.02467	0.10671	0.05847	0.01795	-0.00048	0.00424	0.42814	-0.05722	-0.04102	0.06752	0.02307	0.10706	0.15106	0.1339	0.14885	0.03175	0.03593	0.0555
ARSJ	-0.01875	-0.30157	0.33985	-0.19799	-0.19253	-0.41553	0.48406	-0.22325	0.08799	0.22511	0.06532	0.0764	0.00253	0.37287	-0.00569	0.04859	-0.03573	-0.18731	0.00581	0.25786	-0.07398	-0.15769	-0.05014	0.06031	0.11353	-0.02794	0.16081	0.03556	0.01737	0.07398	-0.07636	0.27559	-0.03333	0.54354	-0.02832	0.19303	0.02568	0.28277	-0.10971	0.08122	0.03766	-0.08387	-0.00503	-0.15906	0.00476	0.0696	0.1741	0.19198	-0.13207
ARSK	0.16629	-0.15978	-0.0256	0.06381	0.01212	0.48058	-0.09717	0.06209	0.28401	-0.10263	0.00482	0.04484	0.18088	0.04197	-0.045	0.07205	0.00681	0.0331	-0.09608	0.06414	0.0262	-0.13247	0.04798	0.01631	0.02691	0.22777	0.07154	0.01073	0.06458	-0.00933	0.0401	0.0395	0.14864	0.16025	0.12518	-0.06159	0.15349	-0.05116	0.17257	0.09249	0.14208	0.1675	0.03289	-0.19763	0.12423	-0.04209	0.0474	0.12673	0.21915
ART1	0.08563	0.27065	-0.03825	-0.13239	-0.04824	-0.13667	-0.01787	-0.15432	-0.0057	-0.12149	0.01171	-0.03379	-0.09929	-0.01325	-0.12058	-0.06001	-0.00433	-0.05013	0.0274	-0.04673	-0.11876	0.03336	0.00539	-0.17091	0.00186	0.01338	0.04427	0.07388	-0.04823	0.0275	0.02036	-0.04631	-0.02453	-0.02486	-0.05335	-0.14317	-0.06846	-0.06241	-0.0826	-0.02794	-0.06041	-0.16771	-0.09377	0.04451	-0.0181	-0.01586	-0.13545	-0.13899	-0.04716
ART3	0.03677	0.1163	-0.03779	-0.02581	-0.0763	0.08308	0.0047	-0.08403	0.07269	-0.04069	-0.09191	-0.02191	0.00466	-0.0386	-0.09901	-0.134	-0.11588	0.00447	0	-0.13401	-0.09862	0.04016	0.01186	-0.07337	-0.04559	-0.02348	-0.1172	-0.01214	0.04707	-0.12611	-0.07782	-0.11597	-0.01731	-0.00552	-0.05042	0.02178	0.09305	-0.01489	0.08827	0	-0.04332	-0.10615	0.15793	0.09521	-0.00778	-0.08182	-0.12002	-0.12251	0.03436
ART4	0	0.20152	0.05529	0.05712	0.14779	0.15396	0.0849	0.00036	-0.02447	0.07393	0.21269	-0.01331	0.0682	0.0156	0.10212	-0.02522	-0.00465	0.11329	0.08141	-0.00258	0.04488	0.01678	0.07652	0.00984	-0.00122	0.11655	0.02927	0.06981	0.08379	0.01077	0.02949	0.13995	0.1251	0.04901	0.10432	-0.00974	-0.02928	0.01013	0.01177	0.10375	0.22295	0.00656	0.09686	0.16904	0.08013	0.09805	0.08667	0.01157	0.06554
ART5	0.12036	0.193	0.070455	0.118395	0.18898	-0.48804	-0.170105	0.27352	-0.08822	-0.063985	0.157805	-0.162775	0.38063	0.0536	-0.164045	0.022955	-0.231115	-0.26042	-0.21307	0.327725	0.27624	-0.24125	-0.051595	-0.23583	-0.074925	0.23732	-0.16378	-0.09995	0.17124	0.06671	-0.03249	-0.30475	0.46614	-0.37666	0.099795	-0.17292	0.145135	-0.3301	-0.10395	-0.010575	0.39043	-0.208355	-0.055625	-0.190495	-0.26129	-0.025725	0.132215	-0.007315	0.13586
ARTN	-0.03146	-0.02038	0.02018	-0.16502	0.04406	0.17238	-0.0167	-0.03557	0.15809	0.17426	-0.15317	0.00169	-0.16796	0.02072	-0.0557	0.28937	0.03676	0.16677	0.22999	-0.04809	-0.10865	0.12742	0.16476	-0.12167	0.08032	-0.11736	-0.00695	0.17126	-0.10291	-0.07095	-0.02827	0.0557	-0.10433	0.22029	-0.02344	-0.07611	-0.0148	-0.11033	0.15916	-0.09428	-0.2106	0.00048	-0.09375	0.18085	0.17172	-0.02469	-0.01501	0.02969	0.16561
ARV1	-0.0933	-0.14877	0.00916	-0.11927	0.11491	0.36152	0.1933	-0.01562	0.06229	0.02492	-0.12658	-0.12141	-0.08976	0.34536	-0.16937	0.19656	-0.13168	-0.03505	-0.02773	0.10291	-0.16767	-0.06169	0.06371	-0.31845	-0.0358	-0.11284	0.04402	-0.25258	-0.01952	-0.06024	0.17697	-0.04913	-0.12951	-0.07853	-0.01502	-0.13348	-0.05004	-0.10785	-0.13352	0.16574	-0.17721	0.08706	-0.06026	0.06016	-0.17638	-0.22637	0.02832	0.06226	-0.0954
ARVCF	-0.07193	-0.03709	0.09866	-0.05675	0.10701	-0.14338	0.08849	0.03133	-0.04049	0.02459	-0.07576	-0.0319	0.00523	0.10368	-0.1288	-0.04574	0.01196	-0.05879	0.01229	-0.07661	-0.02698	-0.03386	0.05343	-0.01132	-0.0385	0.01843	-0.11629	0.02926	-0.03699	-0.13682	-0.01899	-0.12867	0.02857	0.18411	0.09849	-0.05781	-0.16403	-0.0635	-0.10789	0.0306	-0.00828	-0.08283	0.01232	0.07136	-0.08625	0.04506	0.00757	-0.04551	-0.13722
ARX	-0.09257	-0.0002	-0.04503	0.0986	-0.03189	-0.12019	0.0498	0.4007	-0.11019	-0.0858	0.21156	0.00612	0.3955	-0.03422	0.00861	0.02141	-0.06167	-0.09413	-0.08227	0.03724	0.32967	-0.04852	-0.01528	-0.07227	-0.1375	0.36886	-0.02875	0.07236	0.11857	-0.14769	-0.0593	-0.01312	0.43096	-0.00884	0.16635	-0.02116	-0.14171	-0.03109	-0.1292	0.00426	0.48544	-0.08336	-0.1059	0.01302	-0.02441	-0.04187	0.06981	-0.08826	-0.13227
AS3MT	0.25608	0.25054	0.09722	0.06262	0.05968	0.03199	0.06354	0.13853	0.31794	0.05672	-0.03497	0.05317	0.15728	0.12705	0.00399	0.25555	-0.02282	0.10307	-0.03419	0.03158	0.03233	-0.03685	0.23131	0.16057	0.08894	0.22869	-0.18151	0.04866	0.05104	0.0351	0.09326	0.07668	0.16222	0.15864	0.16249	-0.03943	0.36264	-0.14223	0.49577	0.14792	0.29243	0.1612	0.14721	-0.07756	0.12922	0.15833	-0.00864	0.53145	0.19457
ASAH1	0.13828	-0.098	-0.09516	-0.17058	-0.29367	0.16516	-0.06507	-0.45097	0.05827	0.12096	-0.23008	-0.00885	0.01145	0.0886	-0.14072	0.21967	-0.15086	-0.24816	-0.47903	0	-0.07162	0.08823	-0.24202	-0.06827	-0.01639	-0.04397	0.20279	-0.05793	-0.00595	0.20648	-0.1144	-0.16542	-0.22454	0.09763	-0.27046	-0.04319	-0.06519	0.20419	0.24357	0.01102	-0.22472	-0.16388	0.13728	-0.21472	-0.28356	-0.15338	0.17882	0.0064	-0.05266
ASAH2	-0.04648	0.00894	-0.07192	0.06092	0.12868	0.10893	0.01831	0.08654	0.11667	-0.07919	0.1591	0.05075	0.14149	-0.04626	0.13992	0.03652	-0.03501	0.01844	-0.0104	0.05996	0.06629	0.00159	-0.03982	0.06255	-0.06463	0.16031	0.05928	0.05057	-0.03716	0.06586	0.06791	0.1029	0.08556	0.05398	0.02828	0.12502	0.07538	0.03283	0.16475	-0.08871	0.15675	0.09433	-0.06335	0.07429	0.13511	0.02855	0.07528	0.11768	-0.05625
ASAM	-0.58989	-0.87822	-0.00526	-0.22545	-0.78149	-0.75168	-0.30004	0.63082	-0.6651	-0.05856	-0.11059	0.37182	0.30578	-0.41649	0.09107	0.09068	0.03691	-0.28927	-0.04101	0.0151	0.23393	-0.38204	-0.21188	-0.0887	0.02933	0.31938	0.4792	-0.24955	0.09883	0.0125	-0.32448	-0.08165	-0.03988	-0.55652	-0.03396	-0.65299	-0.77366	0.15712	-0.34063	-0.06101	0.2241	-0.43741	0.38371	-0.38176	-0.18045	0.24405	0.1201	-0.30526	-0.09541
ASAP1	-0.00673333333333333	0.164913333333333	0.0115633333333333	-0.02786	-0.118963333333333	-0.0220933333333333	0.108423333333333	-0.0665733333333333	0.0839666666666667	-0.100833333333333	-0.0915933333333333	-0.15685	0.00807	0.0811	0.08933	0.166273333333333	-0.0272966666666667	0.16177	0.09247	0.0325566666666667	-0.04897	0.0702833333333333	0.0288733333333333	0.11142	0.131643333333333	0.0197533333333333	0.0215733333333333	0.02079	0.0409433333333333	-0.0239	0.13374	-0.0153333333333333	-0.0156766666666667	-0.00358666666666667	-0.0472433333333333	-0.15679	0.13637	0.124826666666667	0.0126766666666667	0.0684166666666667	-0.05823	0.0605633333333333	-0.06544	-0.0873133333333333	-0.0250566666666667	-0.01378	0.02661	-0.0117933333333333	0.139223333333333
ASAP2	0.12247	-0.07217	0.11383	0.01351	0.0338	0.19658	0.09591	-0.00611	-0.13329	-0.03312	0.03295	-0.0691	-0.08577	0.29798	0.05238	0.17004	0.06912	0.12607	0.21072	0.02286	-0.08198	0.07694	0.00373	-0.05367	0.21877	-0.07634	0.01104	0.00859	-0.00991	-0.11419	0.01932	0.07459	-0.05504	0.0679	-0.03314	0.2631	0.07631	0.01312	0.06254	-0.07141	-0.06382	0.14946	-0.04664	0.15207	0.40491	-0.00291	0.03448	-0.03373	0.19652
ASAP3	-0.06372	-0.25568	-0.26722	0.21073	0.05201	-0.10613	0.09732	0.28343	0.0084	-0.01542	0.03032	0.02845	0.30718	-0.2202	-0.11518	0.21633	-0.06934	-0.20774	-0.0657	-0.05275	0.2558	0.03674	-0.11809	-0.18403	0.0046	0.23763	-0.02076	-0.29869	0.21163	0.07116	0.16168	-0.10413	0.30064	-0.09925	0.04224	-0.30722	-0.07413	-0.24012	-0.42882	0.02742	0.24463	-0.29857	0.08008	-0.26257	0.03403	0.10333	-0.01504	-0.15173	-0.07095
ASB1	0.1909	0.20646	0.1155	0.0503	0.06718	0.05607	0.05598	-0.10541	0.00871	0.00648	-0.09179	-0.04327	-0.01191	0.1225	0.1696	0.03244	0.06635	0.14171	0.04058	0.06236	0.02253	0.00673	0.06398	-0.11228	-0.06311	0.03441	-0.02543	0.03917	0.03436	0.08974	0.01649	-0.11147	0.02164	-0.08948	0.0615	0.06968	0.23745	0.23741	0.16611	0.04258	-0.00596	-0.00657	0.01053	-0.02287	0.45514	-0.04553	0.04484	0.04044	0.15529
ASB10	-0.026935	-0.008825	-0.013115	-0.00982	0.07716	0.06328	0.00085	0.035695	-0.00929	0.03862	0.02815	0.04487	0.015225	-0.002755	0.01334	0.020235	-0.00178	-0.0206	0.021395	0.00323	-0.024565	0.00933	-0.027705	-0.02179	-0.025765	0.008185	-0.03086	-0.0089	-0.05271	0.009255	0.02434	0.00265	0.023615	0.045095	0.011315	0.047215	-0.017955	-0.023285	0.00394	-0.00368	0.042545	-0.043895	-0.03199	0.05401	0.057085	-0.01986	-0.061895	0.0615	-0.005755
ASB11	0.00933	0.06137	0.00839	0.05154	0.05622	-0.09599	-0.03283	-0.12686	-0.02995	0.04353	0.02208	-0.0579	-0.05346	0.0167	0.00313	0.03593	-0.03426	0.00805	0.00619	0.01096	0.02225	0.00589	-0.02414	-0.02477	0.06801	0.04092	-0.01229	0.01353	0.00553	-0.06652	0.00292	-0.05948	-0.0185	-0.0135	0.04315	0.06874	-0.01775	0.08118	-0.00989	0.05973	0	0.01854	0	0.08273	0.06083	-0.01884	-0.04184	-0.05241	0.0068
[truncated: 15,810 more rows]
[truncated: 123 more columns]
