# Supplementary material for: Classification of ovarian cancer associated with BRCA1 mutations, immune checkpoints, and tumor microenvironment based on immunogenomic profiling
Source: PeerJ. 2020 Nov 24;8:e10414. doi: 10.7717/peerj.10414 (PMC7694562; doi:10.7717/peerj.10414)
Supplement: Supplemental Information 3 [file peerj-08-10414-s003.zip]

Archive with 20 entries (19 files):
- R scripts/
- R scripts/bubble.R
- R scripts/CIBERSORT cor.R
- R scripts/CIBERSORT run.R
- R scripts/CIBERSORT.R
- R scripts/estimate.R
- R scripts/estimateHM.R
- R scripts/gseaGO.R
- R scripts/gseaKEGG.R
- R scripts/hclust.R
- R scripts/HLAboxplot.R
- R scripts/HLAexp.pl
- R scripts/mergeTime.pl
- R scripts/pheatmap.R
- R scripts/preGSEA.R
- R scripts/singleGeneBoxplot.R
- R scripts/ssGSEA.R
- R scripts/Survival.R
- R scripts/tcgaTMB.pl
- R scripts/vioplot.R
