# Supplementary material for: Classification of ovarian cancer associated with BRCA1 mutations, immune checkpoints, and tumor microenvironment based on immunogenomic profiling
Source: PeerJ. 2020 Nov 24;8:e10414. doi: 10.7717/peerj.10414 (PMC7694562; doi:10.7717/peerj.10414)
Supplement: Supplemental Information 3 [file peerj-08-10414-s003.zip › R scripts/bubble.R]

#install.packages("ggplot2")

library(ggplot2)                                             
rt = read.table("gseaGO.txt",header=T,sep="\t")              

subtype=ifelse(rt$NES>0,"Immunity_H","Immunity_L")
data=cbind(rt,Subtype=subtype)
if(nrow(rt)>20){
    data=data[c(1:10,(nrow(rt)-9):nrow(rt)),]
}
data$Description = factor(data$Description,levels=rev(as.character(data[,"Description"])))

p = ggplot(data,aes(NES,Description))
pbubble = p + geom_point(aes(color=Subtype,size=-1*log10(pvalue)) )
pr = pbubble + 
     scale_color_manual(values=c("red","blue"))+
		 labs(color="Subtype",size="-log10(pvalue)",x="Normalized enrichment score",y="GO Term")+
		 guides(color = guide_legend(order = 2), size = guide_legend(order = 1))+
		 theme_bw()
ggsave("bubble.pdf",width=8,height=5)               
