# Supplementary material for: Classification of ovarian cancer associated with BRCA1 mutations, immune checkpoints, and tumor microenvironment based on immunogenomic profiling
Source: PeerJ. 2020 Nov 24;8:e10414. doi: 10.7717/peerj.10414 (PMC7694562; doi:10.7717/peerj.10414)
Supplement: Supplemental Information 3 [file peerj-08-10414-s003.zip › R scripts/CIBERSORT run.R]

library("limma")                                              

rt=read.table("symbol.txt",sep="\t",header=T,check.names=F)       
rt=as.matrix(rt)
rownames(rt)=rt[,1]
exp=rt[,2:ncol(rt)]
dimnames=list(rownames(exp),colnames(exp))
data=matrix(as.numeric(as.matrix(exp)),nrow=nrow(exp),dimnames=dimnames)
data=avereps(data)

group=sapply(strsplit(colnames(data),"\\-"),"[",4)
group=sapply(strsplit(group,""),"[",1)
group=gsub("2","1",group)
data=data[,group==0]

data=data[rowMeans(data)>0,]

v <-voom(data, plot = F, save.plot = F)
out=v$E
out=rbind(ID=colnames(out),out)
write.table(out,file="uniq.symbol.txt",sep="\t",quote=F,col.names=F)     

source("ssGSEA18.CIBERSORT.R")
results=CIBERSORT("ref.txt", "uniq.symbol.txt", perm=100, QN=TRUE)
