# Supplementary material for: Classification of ovarian cancer associated with BRCA1 mutations, immune checkpoints, and tumor microenvironment based on immunogenomic profiling
Source: PeerJ. 2020 Nov 24;8:e10414. doi: 10.7717/peerj.10414 (PMC7694562; doi:10.7717/peerj.10414)
Supplement: Supplemental Information 3 [file peerj-08-10414-s003.zip › R scripts/estimateHM.R]

library(pheatmap)            

rt=read.table("ssgseaOut.txt",sep="\t",header=T,row.names=1,check.names=F)    

Type=read.table("cluster.Immunity.txt",sep="\t",check.names=F,row.names=1,header=F)
rt=rt[,row.names(Type)]

score=read.table("scores.txt",sep="\t",check.names=F,row.names=1,header=T)
score=score[row.names(Type),]
colnames(Type)=c("cluster","Subtype")
cluster=cbind(Type,score)
cluster=cluster[,-1]

pdf("estimateHM.pdf",height=5,width=9)
pheatmap(rt, annotation=cluster, 
         color = colorRampPalette(c("blue", "white", "red"))(50),
         cluster_cols =F,
         fontsize=8,
         fontsize_row=8,
         scale="row",
         show_colnames=F,
         fontsize_col=3)
dev.off()
