# Supplementary material for: Classification of ovarian cancer associated with BRCA1 mutations, immune checkpoints, and tumor microenvironment based on immunogenomic profiling
Source: PeerJ. 2020 Nov 24;8:e10414. doi: 10.7717/peerj.10414 (PMC7694562; doi:10.7717/peerj.10414)
Supplement: Supplemental Information 3 [file peerj-08-10414-s003.zip › R scripts/gseaKEGG.R]

library(clusterProfiler)
library(enrichplot)

rt=read.table("id.txt",sep="\t",header=T,check.names=F)
rt=rt[is.na(rt[,"entrezIDs"])==F,]

geneFC=rt$logFC
gene=rt$entrezIDs
names(geneFC)=gene

#GSEA¸»¼¯·ÖÎö
kk <- gseKEGG(geneFC, organism = "hsa",pvalueCutoff = 0.05)
sortkk<-kk[order(kk$enrichmentScore,decreasing=T)]
write.table(sortkk,file="gseaKEGG.txt",sep="\t",quote=F,row.names = F)            

pdf(file="gseaKEGG.pdf",width=8,height=6)
gseaplot2(kk, row.names(sortkk)[1:5],base_size = 10)
dev.off()
