# Supplementary material for: Classification of ovarian cancer associated with BRCA1 mutations, immune checkpoints, and tumor microenvironment based on immunogenomic profiling
Source: PeerJ. 2020 Nov 24;8:e10414. doi: 10.7717/peerj.10414 (PMC7694562; doi:10.7717/peerj.10414)
Supplement: Supplemental Information 3 [file peerj-08-10414-s003.zip › R scripts/hclust.R]

#install.packages('sparcl')

library(sparcl)                                                               
data=read.table("ssgseaOut.txt",sep="\t",header=T,check.names=F,row.names=1)   


group=sapply(strsplit(colnames(data),"\\-"),"[",4)
group=sapply(strsplit(group,""),"[",1)
group=gsub("2","1",group)
data=data[,group==0]

#hierarchical cluster
hc = hclust(dist(t(data)))
y=cutree(hc,3)              
write.table(y,file="cluster.txt",sep="\t",quote=F,col.names=F)
pdf(file="hclust.pdf",width=50,height=20)
ColorDendrogram(hc, y = y, labels = names(y), branchlength = 0.3,xlab=" ",sub=" ",main = " ")
dev.off()
