# Supplementary material for: Classification of ovarian cancer associated with BRCA1 mutations, immune checkpoints, and tumor microenvironment based on immunogenomic profiling
Source: PeerJ. 2020 Nov 24;8:e10414. doi: 10.7717/peerj.10414 (PMC7694562; doi:10.7717/peerj.10414)
Supplement: Supplemental Information 3 [file peerj-08-10414-s003.zip › R scripts/HLAexp.pl]

use strict;
use warnings;

my %hash=();

open(RF,"IMMUNE.txt") or die $!;
while(my $line=<RF>){
	chomp($line);
	$hash{$line}=1;
}
close(RF);

open(RF,"symbol.txt") or die $!;
open(WF,">HLAexp.txt") or die $!;
while(my $line=<RF>){
	if($.==1){
		print WF $line;
		next;
	}
	my @arr=split(/\t/,$line);
	my @zeroArr=split(/\|/,$arr[0]);
	elsif(exists $hash{$zeroArr[0]}){
		print WF $line;
		delete($hash{$zeroArr[0]});
	}
}
close(WF);
close(RF);

foreach my $key(keys %hash){
	print $key . "\n";
}
