# Supplementary material for: Classification of ovarian cancer associated with BRCA1 mutations, immune checkpoints, and tumor microenvironment based on immunogenomic profiling
Source: PeerJ. 2020 Nov 24;8:e10414. doi: 10.7717/peerj.10414 (PMC7694562; doi:10.7717/peerj.10414)
Supplement: Supplemental Information 3 [file peerj-08-10414-s003.zip › R scripts/mergeTime.pl]

use strict;
use warnings;

my %hash=();

open(RF,"time.txt") or die $!;
while(my $line=<RF>){
	chomp($line);
	my @arr=split(/\t/,$line);
	my $sample=shift(@arr);
	if($.==1){
		$hash{"id"}=join("\t",@arr);
		next;
	}
	$hash{$sample}=join("\t",@arr);
}
close(RF);

open(RF,"cluster.Immunity.txt") or die $!;
open(WF,">survival.txt") or die $!;
while(my $line=<RF>){
	chomp($line);
	my @arr=split(/\t/,$line);
	my $sample=shift(@arr);
	#my $RMSE=pop(@arr);
	#my $Correlation=pop(@arr);
	#my $Pvalue=pop(@arr);
	if($.==1){
		print WF "id\t$hash{\"id\"}\t" .join("\t",@arr) ."\n";
		next;
	}
	my @sampleArr=split(/\-/,$sample);
	if($sampleArr[3]=~/^0/){
		my $sampleName="$sampleArr[0]-$sampleArr[1]-$sampleArr[2]";
		if(exists $hash{$sampleName}){
			print WF "$sample\t$hash{$sampleName}\t" . join("\t",@arr) . "\n";
			delete($hash{$sampleName});
		}
  }
}
close(WF);
close(RF);
