# Supplementary material for: Classification of ovarian cancer associated with BRCA1 mutations, immune checkpoints, and tumor microenvironment based on immunogenomic profiling
Source: PeerJ. 2020 Nov 24;8:e10414. doi: 10.7717/peerj.10414 (PMC7694562; doi:10.7717/peerj.10414)
Supplement: Supplemental Information 3 [file peerj-08-10414-s003.zip › R scripts/preGSEA.R]

#if (!requireNamespace("BiocManager", quietly = TRUE))
#    install.packages("BiocManager")
#BiocManager::install("limma")

#if (!requireNamespace("BiocManager", quietly = TRUE))
#    install.packages("BiocManager")
#BiocManager::install("org.Hs.eg.db")

library(limma)
library(org.Hs.eg.db)

inputFile="symbol.txt"                                             

rt=read.table(inputFile,sep="\t",header=T,check.names=F)

rt=as.matrix(rt)
rownames(rt)=rt[,1]
exp=rt[,2:ncol(rt)]
dimnames=list(rownames(exp),colnames(exp))
data=matrix(as.numeric(as.matrix(exp)),nrow=nrow(exp),dimnames=dimnames)
data=avereps(data)
group=sapply(strsplit(colnames(data),"\\-"),"[",4)
group=sapply(strsplit(group,""),"[",1)
group=gsub("2","1",group)
data=data[,group==0]

Type=read.table("cluster.Immunity.txt",sep="\t",check.names=F,row.names=1,header=F)
data=data[,row.names(Type)]

#Immunity_H��Immunity_L
dataL=data[,row.names(Type[Type[,2]=="Immunity_L",])]
dataH=data[,row.names(Type[Type[,2]=="Immunity_H",])]
meanL=rowMeans(dataL)
meanH=rowMeans(dataH)
meanL[meanL<0.00001]=0.00001
meanH[meanH<0.00001]=0.00001
logFC=log2(meanH/meanL)
logFC=sort(logFC,decreasing=T)
genes=names(logFC)

entrezIDs <- mget(genes, org.Hs.egSYMBOL2EG, ifnotfound=NA)    
id=cbind(entrezIDs,logFC)
write.table(file="id.txt",id,sep="\t",quote=F,row.names=F)
