# Supplementary material for: Classification of ovarian cancer associated with BRCA1 mutations, immune checkpoints, and tumor microenvironment based on immunogenomic profiling
Source: PeerJ. 2020 Nov 24;8:e10414. doi: 10.7717/peerj.10414 (PMC7694562; doi:10.7717/peerj.10414)
Supplement: Supplemental Information 3 [file peerj-08-10414-s003.zip › R scripts/singleGeneBoxplot.R]

library(ggpubr)
library(limma)

gene="PD-L1"

rt=read.table("symbol.txt",sep="\t",header=T,check.names=F)
rt=as.matrix(rt)
rownames(rt)=rt[,1]
exp=rt[,2:ncol(rt)]
dimnames=list(rownames(exp),colnames(exp))
mat=matrix(as.numeric(as.matrix(exp)),nrow=nrow(exp),dimnames=dimnames)
mat=avereps(mat)

Type=read.table("cluster.Immunity.txt",sep="\t",check.names=F,row.names=1,header=F)
Type=Type[order(Type[,2]),]
colnames(Type)=c("cluster","Subtype")
mat=mat[,row.names(Type)]
cluster=cbind(Type,expression=log2(mat[gene,]+1))
cluster$Subtype=factor(cluster$Subtype, levels=c("Immunity_L","Immunity_M","Immunity_H"))
my_comparisons=list(c("Immunity_L","Immunity_M"),c("Immunity_M","Immunity_H"),c("Immunity_H","Immunity_L"))

pdf(file=paste0(gene,".pdf"),width=6,height=5)
ggboxplot(cluster, x="Subtype", y="expression", fill = "Subtype", color = "black",
         palette = c("green", "blue", "red"), ylab=paste0(gene," expression"),
         add = "boxplot")+ 
stat_compare_means(comparisons = my_comparisons, symnum.args=list(cutpoints = c(0, 0.001, 0.01, 0.05, 1), symbols = c("***", "**", "*", "ns")), label = "p.signif")
dev.off()
