# Supplementary material for: Classification of ovarian cancer associated with BRCA1 mutations, immune checkpoints, and tumor microenvironment based on immunogenomic profiling
Source: PeerJ. 2020 Nov 24;8:e10414. doi: 10.7717/peerj.10414 (PMC7694562; doi:10.7717/peerj.10414)
Supplement: Supplemental Information 3 [file peerj-08-10414-s003.zip › R scripts/ssGSEA.R]

inputFile="symbol.txt"         
gmtFile="immune.gmt"      

library(GSVA)
library(limma)
library(GSEABase)
library(data.table) 

rt=fread(inputFile,data.table = F)
rt[1:4,1:4]
length(unique(rt[,1]))
rt=rt[!duplicated(rt[,1]),]
rownames(rt)=rt[,1]
exp=rt[,-1]
dimnames=list(rownames(exp),colnames(exp))
mat=matrix(as.numeric(as.matrix(exp)),nrow=nrow(exp),dimnames=dimnames)
mat=avereps(mat)
mat=mat[rowMeans(mat)>0,]
mat[1:4,1:4]
geneSet=getGmt(gmtFile, 
               geneIdType=SymbolIdentifier())

 
ssgseaScore=gsva(mat, geneSet, method='ssgsea', kcdf='Gaussian', abs.ranking=TRUE)
 
normalize=function(x){
  return((x-min(x))/(max(x)-min(x)))}
 
ssgseaOut=normalize(ssgseaScore)
ssgseaOut=rbind(id=colnames(ssgseaOut),ssgseaOut)
write.table(ssgseaOut,file="ssgseaOut.txt",sep="\t",quote=F,col.names=F)
