# Supplementary material for: Classification of ovarian cancer associated with BRCA1 mutations, immune checkpoints, and tumor microenvironment based on immunogenomic profiling
Source: PeerJ. 2020 Nov 24;8:e10414. doi: 10.7717/peerj.10414 (PMC7694562; doi:10.7717/peerj.10414)
Supplement: Supplemental Information 3 [file peerj-08-10414-s003.zip › R scripts/Survival.R]

library(survival)
rt=read.table("clusterTime.txt",header=T,sep="\t",check.names=F)  
rt$futime=rt$futime/365                                           
rt$cluster=factor(rt$cluster, levels=c("Immunity_L","Immunity_M","Immunity_H"))

diff=survdiff(Surv(futime, fustat) ~cluster,data = rt)
pValue=1-pchisq(diff$chisq,df=2)
if(pValue<0.001){
  pValue=signif(pValue,4)
  pValue=format(pValue, scientific = TRUE)
}else{
  pValue=round(pValue,3)
}

fit <- survfit(Surv(futime, fustat) ~ cluster, data = rt)

pdf(file="survival.pdf",width = 5.5,height =5)
plot(fit, 
     lwd=2,
     col=c("green","blue","red"),
     xlab="Time (year)",
     mark.time=T,
     ylab="Survival rate",
     main=paste("Survival curve (p=", pValue ,")",sep=""))
legend("topright", 
     c("Immunity_L","Immunity_M","Immunity_H"), 
     lwd=2, 
     col=c("green","blue","red"))
dev.off()
