# Supplementary material for: Classification of ovarian cancer associated with BRCA1 mutations, immune checkpoints, and tumor microenvironment based on immunogenomic profiling
Source: PeerJ. 2020 Nov 24;8:e10414. doi: 10.7717/peerj.10414 (PMC7694562; doi:10.7717/peerj.10414)
Supplement: Supplemental Information 4 [file peerj-08-10414-s004.csv]

ONTOLOGY	ID	Description	setSize	enrichmentScore	NES	pvalue	p.adjust	qvalues	rank	leading_edge	core_enrichment
CC	GO:0042571	immunoglobulin complex, circulating	61	0.93288989	2.614922346	0.001666667	0.035553859	0.031084902	1785	tags=92%, list=5%, signal=87%	28457/28401/28464/28423/28467/28409/28468/28420/28392/28455/28394/28410/28439/3507/28385/28449/28414/28412/28388/28466/28473/28434/3502/28450/28396/28426/28442/28461/28912/102723168/28424/388077/28391/3538/3512/28454/28639/28448/3514/28638/28395/3539/28452/28834/3500/102723169/3503/3501/100423062/3493/28408/28444/3494/3542/3495/28400
CC	GO:0019814	immunoglobulin complex	142	0.926096036	2.92616642	0.00149925	0.035553859	0.031084902	1868	tags=89%, list=5%, signal=85%	28457/28907/28795/28783/28401/28483/28772/28464/28423/28778/28467/28409/28773/28803/28923/28802/28468/28825/28420/28784/28392/28938/28455/28394/28791/28920/28906/28410/28439/3507/28900/28385/28820/28449/28414/28809/28919/28299/28816/28796/28813/28793/28797/28823/28775/28913/28940/28412/28388/28466/28881/28776/28785/28942/28473/28874/28774/28434/28902/28883/28935/3502/28450/28396/28426/28826/28870…
CC	GO:0042613	MHC class II protein complex	14	0.924961589	1.969353929	0.002159827	0.035814697	0.031312954	2749	tags=100%, list=8%, signal=92%	3117/3118/3120/3113/3127/3115/3122/3123/3119/3111/972/3108/3112/3109
MF	GO:0034987	immunoglobulin receptor binding	65	0.920553105	2.595805744	0.001675042	0.035553859	0.031084902	1950	tags=86%, list=5%, signal=82%	28457/28401/28464/28423/28467/28409/28468/28420/28392/28455/28394/28410/28439/3507/28385/28449/28414/28412/28388/28466/28473/28434/3502/28450/28396/28426/28442/28461/102723168/28424/388077/28391/3538/3512/28454/28639/28448/3514/28638/28395/3539/28452/28834/3500/102723169/3503/3501/100423062/3493/28408/28444/3494/3542/3495/28400/2268
CC	GO:0042611	MHC protein complex	23	0.913847419	2.166001137	0.001972387	0.035553859	0.031084902	2749	tags=96%, list=8%, signal=88%	3117/3118/3120/3113/3127/3115/3122/3123/3119/3111/972/3108/3106/3136/3135/3134/567/3112/3107/3133/3105/3109
MF	GO:0071723	lipopeptide binding	10	0.909689455	1.804178841	0.002262443	0.036680466	0.0320699	3302	tags=100%, list=9%, signal=91%	909/910/913/911/7097/929/10333/3929/7096/912
BP	GO:0002468	dendritic cell antigen processing and presentation	12	0.908530932	1.851132835	0.002247191	0.036503789	0.03191543	2942	tags=92%, list=8%, signal=84%	6363/10875/2213/50856/972/6366/1236/968/64127/7057/6556
BP	GO:0002604	regulation of dendritic cell antigen processing and presentation	11	0.907373675	1.834583631	0.002232143	0.03632975	0.031763267	2942	tags=91%, list=8%, signal=84%	6363/10875/2213/972/6366/1236/968/64127/7057/6556
BP	GO:0002475	antigen processing and presentation via MHC class Ib	16	0.907053928	1.971748146	0.002155172	0.035814697	0.031312954	3302	tags=88%, list=9%, signal=80%	909/910/913/911/3106/3136/3135/3134/567/3107/3133/3105/6891/912
BP	GO:0006910	phagocytosis, recognition	73	0.906293779	2.637967576	0.001672241	0.035553859	0.031084902	1785	tags=78%, list=5%, signal=74%	28457/28401/28464/28423/28467/28409/28468/28420/28392/28455/28394/28410/28439/3507/28385/28449/28414/28412/28388/28466/28473/28434/3502/28450/28396/28426/28442/28461/102723168/28424/388077/28391/3538/28454/28639/28448/3514/28638/28395/3539/28452/28834/3500/102723169/3503/3501/100423062/3493/28408/28444/64581/84466/3494/3542/2219/3495/28400
MF	GO:0003823	antigen binding	147	0.898922373	2.856109023	0.00148368	0.035553859	0.031084902	2691	tags=84%, list=7%, signal=78%	28457/28907/28401/28464/28423/28778/28467/28409/28468/28825/28420/28392/909/28938/28455/28394/28791/28410/28439/3507/28385/28820/28449/28414/28809/28919/28299/28816/28796/28813/28793/28797/3804/28823/910/28913/28412/28388/913/28466/28776/28473/28434/28664/28883/3502/28450/28396/28426/28442/28461/28912/102723168/28896/28424/388077/28391/3538/3512/28454/28916/28639/28448/3514/6504/28903/3117/28638/…
BP	GO:0006958	complement activation, classical pathway	126	0.89337697	2.802819359	0.001510574	0.035553859	0.031084902	1785	tags=74%, list=5%, signal=70%	28457/28907/28401/28464/28423/28778/28467/28409/28468/28825/28420/28392/28938/28455/28394/28791/28920/28410/28439/3507/28385/28820/28449/28414/28809/28919/28299/28816/28796/28813/28793/28797/28823/28913/28940/28412/28388/28466/28881/28776/28473/28874/28434/28883/3502/28450/28396/28426/28442/28461/28912/102723168/28896/28424/388077/28391/3538/28454/28916/28639/28448/3514/28903/28638/28876/28395/35…
MF	GO:0001608	G protein-coupled nucleotide receptor activity	13	0.891096847	1.851307862	0.002159827	0.035814697	0.031312954	2922	tags=77%, list=8%, signal=71%	27334/29909/53829/64805/2857/286530/5724/9934/5031/53836
BP	GO:0035589	G protein-coupled purinergic nucleotide receptor signaling pathway	13	0.891096847	1.851307862	0.002159827	0.035814697	0.031312954	2922	tags=77%, list=8%, signal=71%	27334/29909/53829/64805/2857/286530/5724/9934/5031/53836
MF	GO:0045028	G protein-coupled purinergic nucleotide receptor activity	13	0.891096847	1.851307862	0.002159827	0.035814697	0.031312954	2922	tags=77%, list=8%, signal=71%	27334/29909/53829/64805/2857/286530/5724/9934/5031/53836
BP	GO:0035747	natural killer cell chemotaxis	11	0.889346551	1.798135289	0.002232143	0.03632975	0.031763267	3625	tags=91%, list=10%, signal=82%	6352/100528032/6351/6354/6347/22914/6348/5294/9547/5293
BP	GO:0002455	humoral immune response mediated by circulating immunoglobulin	139	0.885745119	2.794561963	0.001503759	0.035553859	0.031084902	1785	tags=71%, list=5%, signal=67%	28457/28907/28401/28464/28423/28778/28467/28409/28468/28825/28420/28392/28938/28455/28394/28791/28920/28410/28439/3507/28385/28820/28449/28414/28809/28919/28299/28816/28796/28813/28793/28797/28823/28913/28940/28412/28388/28466/28881/28776/28473/28874/28434/28883/3502/28450/28396/28426/28442/28461/28912/102723168/28896/28424/388077/28391/3538/28454/28916/28639/28448/3514/28903/28638/28876/28395/35…
MF	GO:0019864	IgG binding	11	0.883312818	1.785935919	0.002232143	0.03632975	0.031763267	2389	tags=82%, list=7%, signal=76%	2213/2214/2215/2209/2207/2212/2210/9103/5304
MF	GO:0016493	C-C chemokine receptor activity	23	0.882244939	2.091096938	0.001972387	0.035553859	0.031084902	2914	tags=78%, list=8%, signal=72%	2833/729230/10663/1234/2829/1233/1237/1230/3579/1236/51554/9034/1524/1235/3577/1232/643/1238
BP	GO:0002577	regulation of antigen processing and presentation	20	0.8812866	2.028038232	0.002028398	0.035814697	0.031312954	3346	tags=85%, list=9%, signal=77%	6363/10875/2213/10288/3111/972/54209/6366/1236/968/7454/64127/3112/29108/7057/6556/55080
MF	GO:0019957	C-C chemokine binding	24	0.880268786	2.085384373	0.001953125	0.035553859	0.031084902	2914	tags=79%, list=8%, signal=73%	2833/729230/10663/1234/2829/1233/1237/1230/3579/1236/51554/9034/2532/1524/1235/3577/1232/643/1238
CC	GO:0042101	T cell receptor complex	119	0.873622109	2.718309877	0.001550388	0.035553859	0.031084902	3450	tags=77%, list=9%, signal=70%	28525/6969/28673/28672/28669/28690/28663/28620/28666/28664/28674/28647/28657/28689/28677/28678/915/28680/28662/28559/916/28646/28671/28639/28616/28670/28557/50852/28659/28660/28638/28568/28644/6967/28589/6966/28693/28755/28653/28658/28558/28619/28614/28560/28617/28583/28656/6974/28682/28752/28569/6956/28692/28567/925/28641/28667/28655/919/28518/54518/28676/6976/28586/28683/6977/28665/28563/917/28…
BP	GO:0002433	immune response-regulating cell surface receptor signaling pathway involved in phagocytosis	138	0.86492037	2.725908503	0.00149925	0.035553859	0.031084902	2024	tags=51%, list=6%, signal=48%	28457/28907/28778/28825/28420/28392/28938/28394/28791/28920/28439/28820/28449/28809/28919/28299/28816/28796/28813/28793/28797/28823/28913/28940/28881/28776/28874/28434/28883/3502/28450/28442/28461/28912/28896/28424/388077/3538/28454/28916/3514/28903/28876/28395/3539/28452/28822/28834/28921/3500/3503/3501/28937/5788/28817/28908/2213/919/28893/2214/2209/3071/28930/28815/3542/2212/3055/917/2268/7454
BP	GO:0038096	Fc-gamma receptor signaling pathway involved in phagocytosis	138	0.86492037	2.725908503	0.00149925	0.035553859	0.031084902	2024	tags=51%, list=6%, signal=48%	28457/28907/28778/28825/28420/28392/28938/28394/28791/28920/28439/28820/28449/28809/28919/28299/28816/28796/28813/28793/28797/28823/28913/28940/28881/28776/28874/28434/28883/3502/28450/28442/28461/28912/28896/28424/388077/3538/28454/28916/3514/28903/28876/28395/3539/28452/28822/28834/28921/3500/3503/3501/28937/5788/28817/28908/2213/919/28893/2214/2209/3071/28930/28815/3542/2212/3055/917/2268/7454
BP	GO:0050853	B cell receptor signaling pathway	114	0.8646927	2.674482093	0.001582278	0.035553859	0.031084902	2454	tags=64%, list=7%, signal=60%	28457/28401/28464/28423/28467/28409/28468/28420/28392/28455/28394/28410/28439/3507/28385/28449/28414/28412/28388/28466/931/28473/28434/3502/28450/28396/28426/28442/28461/102723168/28424/388077/28391/3538/28454/28639/3702/28448/3514/28638/28395/3539/115352/28452/1493/28834/3500/102723169/973/3503/3501/5788/100423062/3493/28408/28444/4332/2213/26191/3071/695/3494/26228/3542/3495/28400/952/11314/150…
BP	GO:0038094	Fc-gamma receptor signaling pathway	141	0.864000863	2.727632218	0.001503759	0.035553859	0.031084902	2955	tags=55%, list=8%, signal=51%	28457/28907/28778/28825/28420/28392/28938/28394/28791/28920/28439/28820/28449/28809/28919/28299/28816/28796/28813/28793/28797/28823/28913/28940/28881/28776/28874/28434/28883/3502/28450/28442/28461/28912/28896/28424/388077/3538/28454/28916/3514/28903/28876/28395/3539/28452/28822/28834/28921/3500/3503/3501/28937/5788/26253/28817/28908/2213/919/28893/2214/2209/3071/2207/28930/28815/3542/2212/3055/91…
BP	GO:0032490	detection of molecule of bacterial origin	11	0.863144154	1.745157679	0.002232143	0.03632975	0.031763267	2695	tags=82%, list=7%, signal=76%	54209/7097/23643/7099/10333/3929/7096/64127/284297
BP	GO:0006911	phagocytosis, engulfment	107	0.860205276	2.650515197	0.001597444	0.035553859	0.031084902	2935	tags=69%, list=8%, signal=64%	28457/28401/28464/28423/28467/28409/28468/28420/28392/28455/28394/28410/28439/3507/28385/28449/28414/28412/28388/28466/28473/28434/3502/28450/28396/28426/28442/28461/102723168/28424/388077/28391/3538/28454/28639/28448/3514/28638/28395/3539/28452/28834/3500/102723169/3503/3501/100423062/3493/28408/28444/2213/84466/3689/51411/8685/2209/3071/2207/3494/3684/199/26228/3542/4481/3495/28400/54209/11314/…
MF	GO:0042834	peptidoglycan binding	17	0.85996986	1.895632709	0.002114165	0.035814697	0.031312954	2839	tags=59%, list=8%, signal=54%	3507/3512/5968/5967/54209/7097/114548/64127/5068/57115
BP	GO:0002523	leukocyte migration involved in inflammatory response	14	0.859966593	1.830971803	0.002159827	0.035814697	0.031312954	2607	tags=64%, list=7%, signal=60%	56833/3689/6279/6401/6280/3929/2867/1235/101
BP	GO:1903975	regulation of glial cell migration	16	0.859462311	1.868293788	0.002155172	0.035814697	0.031312954	2706	tags=50%, list=7%, signal=46%	729230/1880/64805/26228/6348/54209/1524/1435
BP	GO:0045591	positive regulation of regulatory T cell differentiation	14	0.85825073	1.827318526	0.002159827	0.035814697	0.031312954	3412	tags=71%, list=9%, signal=65%	3458/11006/10288/3135/50943/3558/64115/3965/7040/11221
BP	GO:0019883	antigen processing and presentation of endogenous antigen	22	0.857684385	2.011625941	0.001972387	0.035553859	0.031084902	4076	tags=82%, list=11%, signal=73%	909/910/913/911/972/3106/3136/3135/3134/6890/567/3107/3133/3105/6891/912/6892/64167
BP	GO:0032740	positive regulation of interleukin-17 production	17	0.856451633	1.887877476	0.002114165	0.035814697	0.031312954	3363	tags=76%, list=9%, signal=69%	59067/114836/4063/3600/5008/6346/3569/3558/64127/3593/3606/8877/7040
BP	GO:0002431	Fc receptor mediated stimulatory signaling pathway	144	0.856207734	2.715824757	0.001488095	0.035553859	0.031084902	2959	tags=53%, list=8%, signal=49%	28457/28907/28778/28825/28420/28392/28938/28394/28791/28920/28439/28820/28449/28809/28919/28299/28816/28796/28813/28793/28797/28823/28913/28940/28881/28776/28874/28434/28883/3502/28450/28442/28461/28912/28896/28424/388077/3538/28454/28916/3514/28903/28876/28395/3539/28452/28822/28834/28921/3500/3503/3501/28937/5788/28817/28908/2213/919/28893/2214/2209/3071/2207/28930/28815/3542/2212/3055/917/2268…
BP	GO:0038095	Fc-epsilon receptor signaling pathway	167	0.854851056	2.735114188	0.001468429	0.035553859	0.031084902	2672	tags=42%, list=7%, signal=39%	28457/28907/28778/28825/28420/28392/28938/28394/28791/28920/28439/28820/28449/28809/28919/28299/28816/28796/28813/28793/28797/28823/28913/28940/28881/28776/28874/28434/28883/28450/28442/28461/28912/28896/28424/388077/3538/28454/28916/3702/3514/28903/28876/28395/3539/28452/28822/28834/2205/28921/23547/2206/28937/28817/28908/28893/3937/2207/28930/695/28815/9402/3542/5698/7462/5699/3497/10451/5696/7…
BP	GO:0001911	negative regulation of leukocyte mediated cytotoxicity	18	0.852714225	1.912405106	0.002083333	0.035814697	0.031312954	3450	tags=72%, list=9%, signal=65%	3575/3805/5788/2213/84868/10859/6318/3135/3134/387837/3133/3965/634
BP	GO:0099024	plasma membrane invagination	116	0.850500821	2.644375785	0.001545595	0.035553859	0.031084902	2935	tags=64%, list=8%, signal=59%	28457/28401/28464/28423/28467/28409/28468/28420/28392/28455/28394/28410/28439/3507/28385/28449/28414/28412/28388/28466/28473/28434/3502/28450/28396/28426/28442/28461/102723168/28424/388077/28391/3538/28454/28639/28448/3514/28638/28395/3539/28452/28834/3500/102723169/3503/3501/100423062/3493/28408/28444/2213/84466/3689/51411/8685/2209/3071/2207/3494/3684/199/26228/3542/4481/3495/28400/54209/11314/…
BP	GO:0019724	B cell mediated immunity	210	0.850185307	2.780527829	0.001443001	0.035553859	0.031084902	2780	tags=60%, list=8%, signal=55%	28457/28907/28401/28464/28423/28778/28467/28409/28468/28825/28420/28392/28938/28455/28394/28791/28920/28410/28439/3507/28385/28820/28449/28414/28809/28919/28299/28816/28796/28813/28793/28797/28823/28913/28940/28412/28388/28466/28881/28776/28473/28874/28434/28883/3502/28450/28396/28426/28442/28461/28912/102723168/28896/28424/388077/28391/3538/28454/28916/28639/28448/3514/28903/28638/28876/28395/35…
BP	GO:0016064	immunoglobulin mediated immune response	207	0.849055362	2.765963692	0.001464129	0.035553859	0.031084902	2780	tags=59%, list=8%, signal=55%	28457/28907/28401/28464/28423/28778/28467/28409/28468/28825/28420/28392/28938/28455/28394/28791/28920/28410/28439/3507/28385/28820/28449/28414/28809/28919/28299/28816/28796/28813/28793/28797/28823/28913/28940/28412/28388/28466/28881/28776/28473/28874/28434/28883/3502/28450/28396/28426/28442/28461/28912/102723168/28896/28424/388077/28391/3538/28454/28916/28639/28448/3514/28903/28638/28876/28395/35…
BP	GO:0010324	membrane invagination	124	0.84544047	2.645558071	0.001529052	0.035553859	0.031084902	2935	tags=60%, list=8%, signal=55%	28457/28401/28464/28423/28467/28409/28468/28420/28392/28455/28394/28410/28439/3507/28385/28449/28414/28412/28388/28466/28473/28434/3502/28450/28396/28426/28442/28461/102723168/28424/388077/28391/3538/28454/28639/28448/3514/28638/28395/3539/28452/28834/3500/102723169/3503/3501/100423062/3493/28408/28444/2213/84466/3689/51411/8685/2209/3071/2207/3494/3684/199/26228/3542/4481/3495/28400/54209/11314/…
MF	GO:0038187	pattern recognition receptor activity	21	0.84478686	1.96208604	0.002008032	0.035814697	0.031312954	2876	tags=71%, list=8%, signal=66%	26253/51311/64581/51284/8685/2219/7097/23643/929/7099/1755/5724/948/57115/81035
BP	GO:0050871	positive regulation of B cell activation	131	0.842320059	2.643483445	0.001494768	0.035553859	0.031084902	2533	tags=57%, list=7%, signal=53%	28457/28401/28464/28423/28467/28409/28468/28420/28392/28455/28394/28410/28439/3507/28385/28449/28414/28412/28388/28466/59067/28473/28434/3502/28450/28396/28426/28442/28461/102723168/28424/388077/28391/3538/28454/28639/28448/3514/28638/28395/3539/115352/28452/28834/30009/3500/102723169/3503/3501/5788/100423062/3493/28408/28444/54440/1880/10673/3071/695/3494/3542/3495/972/28400/952/939/7099/3574/35…
BP	GO:0098543	detection of other organism	14	0.841916284	1.792540534	0.002159827	0.035814697	0.031312954	3500	tags=71%, list=10%, signal=65%	64581/7097/7099/10333/7096/64127/284297/57115/912/58484
BP	GO:0090026	positive regulation of monocyte chemotaxis	18	0.841049123	1.886243469	0.002083333	0.035814697	0.031312954	2287	tags=56%, list=6%, signal=52%	6278/729230/6352/3627/199/2358/1230/5054/6346/284340
BP	GO:0001916	positive regulation of T cell mediated cytotoxicity	26	0.840927254	2.02177596	0.001919386	0.035553859	0.031084902	3302	tags=65%, list=9%, signal=60%	909/910/913/911/5788/3594/3106/3136/3135/3134/567/3593/3107/3133/3105/5027/912
BP	GO:0002407	dendritic cell chemotaxis	24	0.84060264	1.991414028	0.001953125	0.035553859	0.031084902	3976	tags=62%, list=11%, signal=56%	6363/729230/6352/1234/56833/1880/1230/3579/6366/5294/1236/1235/3577/3965/7226
MF	GO:0019956	chemokine binding	32	0.840480631	2.104301683	0.001831502	0.035553859	0.031084902	3139	tags=66%, list=9%, signal=60%	2833/729230/10663/1234/2829/1233/1237/1230/3579/1236/51554/9034/2532/1524/1235/3577/3676/1232/643/1238/2
BP	GO:0002716	negative regulation of natural killer cell mediated immunity	15	0.839002278	1.801236087	0.002183406	0.035814697	0.031312954	5276	tags=87%, list=14%, signal=74%	3805/84868/10859/10225/6318/3135/3134/387837/3133/3965/634/5272/100507436
BP	GO:0036336	dendritic cell migration	27	0.838546259	2.02709768	0.001904762	0.035553859	0.031084902	3976	tags=63%, list=11%, signal=56%	6363/729230/6352/1234/56833/1880/1230/3579/6366/5294/1236/1235/3577/81704/3965/91662/7226
MF	GO:0008329	signaling pattern recognition receptor activity	20	0.837443811	1.927146136	0.002028398	0.035814697	0.031312954	2876	tags=70%, list=8%, signal=65%	51311/64581/51284/8685/2219/7097/23643/929/7099/1755/5724/948/57115/81035
BP	GO:0045953	negative regulation of natural killer cell mediated cytotoxicity	14	0.837090621	1.782266121	0.002159827	0.035814697	0.031312954	5276	tags=86%, list=14%, signal=73%	3805/84868/10859/6318/3135/3134/387837/3133/3965/634/5272/100507436
BP	GO:0030889	negative regulation of B cell proliferation	16	0.836652955	1.818710953	0.002155172	0.035814697	0.031312954	3583	tags=62%, list=10%, signal=56%	1493/23495/4332/2213/695/7305/11314/3635/3586/4067
BP	GO:0002483	antigen processing and presentation of endogenous peptide antigen	15	0.836585094	1.796046686	0.002183406	0.035814697	0.031312954	4076	tags=80%, list=11%, signal=71%	3106/3136/3135/3134/6890/567/3107/3133/3105/6891/6892/64167
BP	GO:0019885	antigen processing and presentation of endogenous peptide antigen via MHC class I	15	0.836585094	1.796046686	0.002183406	0.035814697	0.031312954	4076	tags=80%, list=11%, signal=71%	3106/3136/3135/3134/6890/567/3107/3133/3105/6891/6892/64167
BP	GO:0031342	negative regulation of cell killing	22	0.834117374	1.956351515	0.001972387	0.035553859	0.031084902	4565	tags=73%, list=13%, signal=64%	3575/3805/5788/2213/84868/10859/6318/3135/3134/387837/3133/3965/3853/634/3596/5272
BP	GO:0006956	complement activation	164	0.834001808	2.680528833	0.001447178	0.035553859	0.031084902	2780	tags=66%, list=8%, signal=61%	28457/28907/28401/28464/28423/28778/28467/28409/3080/28468/28825/28420/28392/28938/28455/28394/28791/28920/28410/28439/3507/28385/28820/28449/28414/28809/28919/28299/28816/28796/28813/28793/28797/28823/28913/28940/28412/28388/28466/28881/28776/28473/28874/28434/28883/3502/28450/28396/28426/28442/28461/28912/102723168/28896/28424/388077/28391/3538/28454/28916/28639/28448/3514/28903/28638/28876/283…
BP	GO:0150078	positive regulation of neuroinflammatory response	16	0.831583383	1.807690749	0.002155172	0.035814697	0.031312954	3756	tags=81%, list=10%, signal=73%	406989/406916/26228/6348/54209/4317/3553/120892/3569/3606/26471/7124/90865
BP	GO:0006968	cellular defense response	52	0.831158402	2.264469826	0.001727116	0.035553859	0.031084902	2690	tags=60%, list=7%, signal=55%	4283/50852/4068/3702/3812/729230/1234/10578/3805/5551/4332/653361/10288/23601/10871/3823/7305/4046/9437/3579/23643/4688/6693/3822/3135/1524/3929/728/1235/1232/9214
BP	GO:0043373	CD4-positive, alpha-beta T cell lineage commitment	17	0.831041382	1.831865625	0.002114165	0.035814697	0.031312954	2567	tags=59%, list=7%, signal=55%	114836/3662/4063/30009/3594/10538/6693/50943/3569/3593
BP	GO:0034134	toll-like receptor 2 signaling pathway	15	0.830932751	1.783911792	0.002183406	0.035814697	0.031312954	5000	tags=67%, list=14%, signal=58%	730249/7097/10333/7096/118788/7128/1535/4067/3654/8767
MF	GO:0023023	MHC protein complex binding	25	0.830636568	1.985515472	0.001934236	0.035553859	0.031084902	3346	tags=60%, list=9%, signal=55%	931/3821/925/3122/3123/10288/10859/3111/972/3108/3822/3824/3112/3109/55080
CC	GO:0071556	integral component of lumenal side of endoplasmic reticulum membrane	27	0.830238022	2.007013389	0.001904762	0.035553859	0.031084902	2691	tags=63%, list=7%, signal=58%	3117/3118/3120/3113/3127/3115/3122/3123/3119/972/3106/3136/3135/3134/3107/3133/3105
CC	GO:0098553	lumenal side of endoplasmic reticulum membrane	27	0.830238022	2.007013389	0.001904762	0.035553859	0.031084902	2691	tags=63%, list=7%, signal=58%	3117/3118/3120/3113/3127/3115/3122/3123/3119/972/3106/3136/3135/3134/3107/3133/3105
BP	GO:0030449	regulation of complement activation	114	0.829048846	2.564236163	0.001582278	0.035553859	0.031084902	2762	tags=63%, list=8%, signal=59%	28457/28907/28778/3080/28825/28420/28392/28938/28394/28791/28920/28439/28820/28449/28809/28919/28299/28816/28796/28813/28793/28797/28823/28913/28940/28881/28776/28874/28434/28883/3502/28450/28442/28461/28912/28896/28424/388077/3538/28454/28916/3514/28903/28876/28395/3539/28452/28822/28834/28921/3500/3503/3501/28937/28817/28908/28893/719/713/712/714/28930/28815/3542/11326/3553/716/728/718/717/629/…
BP	GO:2000257	regulation of protein activation cascade	115	0.828890347	2.572028845	0.0015625	0.035553859	0.031084902	2762	tags=63%, list=8%, signal=58%	28457/28907/28778/3080/28825/28420/28392/28938/28394/28791/28920/28439/28820/28449/28809/28919/28299/28816/28796/28813/28793/28797/28823/28913/28940/28881/28776/28874/28434/28883/3502/28450/28442/28461/28912/28896/28424/388077/3538/28454/28916/3514/28903/28876/28395/3539/28452/28822/28834/28921/3500/3503/3501/28937/28817/28908/28893/719/713/712/714/28930/28815/3542/11326/3553/716/728/718/717/629/…
BP	GO:0032695	negative regulation of interleukin-12 production	16	0.827934293	1.79975838	0.002155172	0.035814697	0.031312954	5068	tags=81%, list=14%, signal=70%	6504/201633/51311/10859/353514/3586/7057/11213/54/4790/4210/3718/1240
BP	GO:0090025	regulation of monocyte chemotaxis	24	0.827746899	1.960958374	0.001953125	0.035553859	0.031084902	3808	tags=62%, list=10%, signal=56%	6278/729230/6352/56833/3627/26585/199/2358/1230/5054/6346/284340/4681/4067/6387
BP	GO:0002377	immunoglobulin production	192	0.827741079	2.679385508	0.001457726	0.035553859	0.031084902	3462	tags=55%, list=9%, signal=50%	28907/28795/28804/28783/28772/28778/28773/28803/28923/28802/28825/28784/28938/28791/28920/28906/28900/28820/28809/28919/28299/28816/28796/28813/28793/28797/28823/28775/28913/28940/28669/28881/28776/28785/28942/28874/28774/28902/28664/28883/28935/28826/28870/28781/28677/28678/28912/28896/28786/28941/28916/3514/28903/28876/28882/28644/28875/28939/115352/51237/28822/959/28891/3575/126259/28921/30009…
BP	GO:1901623	regulation of lymphocyte chemotaxis	27	0.825210455	1.994859773	0.001904762	0.035553859	0.031084902	3292	tags=59%, list=9%, signal=54%	10563/6278/729230/6352/100528032/3627/6351/6846/6354/6347/22914/6348/6366/11240/9547/8740
BP	GO:0002295	T-helper cell lineage commitment	16	0.824252505	1.791754932	0.002155172	0.035814697	0.031312954	2567	tags=56%, list=7%, signal=52%	114836/3662/4063/30009/3594/10538/6693/3569/3593
BP	GO:0010818	T cell chemotaxis	28	0.823729156	2.002033891	0.001912046	0.035553859	0.031084902	3625	tags=57%, list=10%, signal=52%	10563/6278/2833/729230/6352/3627/6373/6846/1880/6348/6366/5294/10344/58191/8740/5293
BP	GO:0098581	detection of external biotic stimulus	19	0.823283854	1.865424028	0.002083333	0.035814697	0.031312954	4283	tags=74%, list=12%, signal=65%	64581/54209/7097/23643/7099/10333/3929/7096/64127/284297/57115/912/58484/721
BP	GO:0070230	positive regulation of lymphocyte apoptotic process	18	0.8225424	1.844737944	0.002083333	0.035814697	0.031312954	3601	tags=61%, list=10%, signal=55%	6352/56891/5133/29124/3620/29126/101/3586/5027/3965/148003
BP	GO:0051709	regulation of killing of cells of other organism	17	0.820533871	1.808703904	0.002114165	0.035814697	0.031312954	3297	tags=47%, list=9%, signal=43%	3458/5551/64581/2208/6372/57115/5027/3853
BP	GO:0002449	lymphocyte mediated immunity	341	0.820517913	2.812240796	0.001351351	0.035553859	0.031084902	3468	tags=56%, list=10%, signal=51%	28457/28907/28401/28464/28423/28778/28467/28409/28468/28825/28420/28392/909/28938/28455/28394/28791/28920/28410/28439/3507/28385/28820/28449/28414/28809/28919/28299/28816/28796/28813/28793/28797/28823/910/28913/28940/28412/28388/913/28466/28881/59067/28776/28473/28874/28434/28883/3502/28450/28396/28426/28442/28461/28912/102723168/28896/28424/388077/28391/3538/28454/28916/28639/4068/114836/28448/3…
BP	GO:0002830	positive regulation of type 2 immune response	16	0.819335855	1.781067148	0.002155172	0.035814697	0.031312954	4005	tags=69%, list=11%, signal=61%	942/972/114548/3620/3569/64127/3606/3566/91543/90865/2625
MF	GO:0001637	G protein-coupled chemoattractant receptor activity	26	0.818493611	1.967840498	0.001919386	0.035553859	0.031084902	2914	tags=69%, list=8%, signal=64%	2833/729230/10663/1234/2829/1233/1237/1230/3579/1236/51554/9034/1524/1235/3577/1232/643/1238
MF	GO:0004950	chemokine receptor activity	26	0.818493611	1.967840498	0.001919386	0.035553859	0.031084902	2914	tags=69%, list=8%, signal=64%	2833/729230/10663/1234/2829/1233/1237/1230/3579/1236/51554/9034/1524/1235/3577/1232/643/1238
BP	GO:0032753	positive regulation of interleukin-4 production	23	0.81811067	1.939085894	0.001972387	0.035553859	0.031084902	4005	tags=61%, list=11%, signal=54%	916/3662/959/54440/942/84868/2207/114548/50943/3133/940/3965/90865/2625
MF	GO:0023026	MHC class II protein complex binding	16	0.818083042	1.778343793	0.002155172	0.035814697	0.031312954	2749	tags=50%, list=8%, signal=46%	931/3122/3123/3111/972/3108/3112/3109
BP	GO:0038093	Fc receptor signaling pathway	239	0.817883087	2.709443139	0.001412429	0.035553859	0.031084902	2955	tags=38%, list=8%, signal=35%	28457/28907/28778/28825/28420/28392/28938/28394/28791/28920/28439/28820/28449/28809/28919/28299/28816/28796/28813/28793/28797/28823/28913/28940/28881/28776/28874/28434/28883/3502/28450/28442/28461/28912/28896/28424/388077/3538/28454/28916/3702/3514/28903/28876/28395/3539/28452/28822/28834/2205/28921/3500/23547/3503/3501/2206/28937/5788/26253/28817/28908/2213/919/28893/2214/3937/2209/3071/2207/289…
BP	GO:2000484	positive regulation of interleukin-8 secretion	15	0.817842438	1.755808477	0.002183406	0.035814697	0.031312954	5012	tags=73%, list=14%, signal=63%	914/51744/2219/7097/929/2867/7096/29108/3965/965/2149
MF	GO:0042605	peptide antigen binding	30	0.815658103	2.011443959	0.001869159	0.035553859	0.031084902	3640	tags=77%, list=10%, signal=69%	28664/3117/28589/28653/28682/3113/3127/3115/3122/3123/3119/6976/3106/3136/3135/3134/6890/28577/3107/3133/3105/30835/6892
BP	GO:0001914	regulation of T cell mediated cytotoxicity	33	0.815600931	2.049868423	0.001811594	0.035553859	0.031084902	3450	tags=64%, list=9%, signal=58%	909/910/913/911/3575/5788/2213/3594/10859/3106/3136/3135/3134/567/3593/3107/3133/3105/5027/912/634
BP	GO:0050864	regulation of B cell activation	173	0.815400577	2.608317433	0.001490313	0.035553859	0.031084902	3583	tags=57%, list=10%, signal=51%	28457/28401/28464/28423/28467/28409/28468/28420/28392/28455/28394/28410/28439/3507/28385/28449/28414/28412/28388/28466/59067/28473/28434/3502/28450/28396/28426/28442/28461/102723168/28424/388077/28391/3538/28454/28639/28448/3514/28638/28395/3539/115352/28452/51237/1493/28834/30009/3500/102723169/3503/3501/56833/5788/23495/100423062/3493/28408/28444/4332/2213/54440/1880/3624/64092/10673/3071/84174…
BP	GO:0045066	regulatory T cell differentiation	33	0.81440041	2.046851125	0.001811594	0.035553859	0.031084902	3732	tags=61%, list=10%, signal=54%	3458/26279/1493/11006/10288/3559/2529/3135/50943/3558/3902/3659/8784/64115/940/3965/407030/7040/11221/861
BP	GO:0031343	positive regulation of cell killing	68	0.812774036	2.321365465	0.001680672	0.035553859	0.031084902	3555	tags=56%, list=10%, signal=51%	909/910/913/59067/3458/4068/114836/911/5788/100528032/5551/259197/8807/64581/3594/3684/26228/22914/7305/2208/3106/3136/56253/3135/3134/3902/567/3593/3107/3133/7409/3105/57115/10666/5027/922/912/4277
BP	GO:0002715	regulation of natural killer cell mediated immunity	46	0.812436563	2.161719115	0.001754386	0.035553859	0.031084902	4725	tags=70%, list=13%, signal=61%	59067/4068/114836/3805/100528032/259197/8807/84868/10859/10225/6318/22914/9437/56253/117157/3135/3134/3952/3902/387837/3593/3133/7409/10666/3965/146850/634/4277/10125/5272/154064/3592
BP	GO:0002920	regulation of humoral immune response	133	0.812210458	2.547599155	0.001501502	0.035553859	0.031084902	3512	tags=65%, list=10%, signal=59%	28457/28907/28778/3080/28825/28420/28392/28938/28394/28791/28920/28439/28820/28449/28809/28919/28299/28816/28796/28813/28793/28797/28823/28913/28940/28881/28776/10563/28874/28434/28883/3502/28450/28442/28461/28912/28896/28424/388077/3538/28454/28916/3514/28903/28876/28395/3539/28452/28822/28834/28921/3500/3503/3501/28937/5788/28817/28908/4049/2213/28893/719/713/712/714/28930/28815/3542/2208/73024…
BP	GO:0002673	regulation of acute inflammatory response	156	0.812035039	2.592493853	0.001481481	0.035553859	0.031084902	3512	tags=63%, list=10%, signal=57%	28457/28907/28778/3080/28825/28420/28392/28938/28394/28791/28920/28439/28820/28449/28809/28919/28299/28816/28796/28813/28793/28797/28823/28913/28940/28881/28776/28874/28434/28883/3502/28450/28442/28461/28912/28896/28424/388077/3538/28454/28916/3514/28903/28876/28395/3539/28452/28822/28834/28921/3500/3503/3501/28937/28817/28908/2213/325/28893/719/713/712/714/2207/28930/695/5008/28815/3542/11326/52…
BP	GO:0002643	regulation of tolerance induction	15	0.811984121	1.743231381	0.002183406	0.035814697	0.031312954	3196	tags=73%, list=9%, signal=67%	916/84868/10288/3559/5133/3135/50943/3620/29126/11213/1178
BP	GO:0002675	positive regulation of acute inflammatory response	29	0.810616336	1.982350637	0.001890359	0.035553859	0.031084902	5114	tags=72%, list=14%, signal=62%	2207/695/5008/5294/1236/5733/3553/8792/3569/2867/718/101/3133/9180/388125/4889/7124/2865/145741/5743/2161
BP	GO:0002507	tolerance induction	24	0.810488979	1.92007382	0.001953125	0.035553859	0.031084902	3583	tags=79%, list=10%, signal=71%	29851/916/1233/84868/10288/3559/730249/5133/3135/50943/3620/29126/3133/11213/1178/3965/7040/7128/4067
BP	GO:0048247	lymphocyte chemotaxis	62	0.809728364	2.26562452	0.001677852	0.035553859	0.031084902	3292	tags=61%, list=9%, signal=56%	10563/6363/6357/6278/2833/729230/6352/6356/100528032/6367/3627/6373/6351/6846/6355/1880/6354/6362/6361/6347/22914/6348/6368/6364/6349/387695/6366/6369/5294/6346/9023/6358/101/10344/11240/9547/58191/8740
BP	GO:0042269	regulation of natural killer cell mediated cytotoxicity	44	0.808408109	2.125867805	0.001776199	0.035553859	0.031084902	4725	tags=68%, list=13%, signal=59%	59067/4068/114836/3805/100528032/259197/8807/84868/10859/6318/22914/9437/56253/3135/3134/3952/3902/387837/3593/3133/7409/10666/3965/146850/634/4277/10125/5272/154064/3592
BP	GO:0046641	positive regulation of alpha-beta T cell proliferation	19	0.808283632	1.831436024	0.002083333	0.035814697	0.031312954	5000	tags=74%, list=14%, signal=64%	916/729230/5788/10148/64926/7535/3593/3133/3606/940/3965/1604/7048/8767
BP	GO:0045076	regulation of interleukin-2 biosynthetic process	19	0.807390664	1.829412708	0.002083333	0.035814697	0.031312954	4904	tags=79%, list=13%, signal=68%	916/3662/5788/64581/942/941/3553/50943/3902/920/940/64170/84433/7538/6441
BP	GO:0002460	adaptive immune response based on somatic recombination of immune receptors built from immunoglobulin superfamily domains	349	0.806397018	2.770285035	0.001340483	0.035553859	0.031084902	4027	tags=56%, list=11%, signal=51%	28457/28907/28401/28464/28423/28778/28467/28409/28468/28825/28420/28392/909/28938/28455/28394/28791/28920/28410/28439/3507/28385/28820/28449/28414/28809/28919/28299/28816/28796/28813/28793/28797/28823/910/28913/28940/28412/28388/913/28466/28881/28776/28473/10563/28874/28434/28883/3502/28450/28396/28426/28442/28461/28912/102723168/6363/28896/28424/388077/28391/3538/28454/28916/28639/114836/28448/3…
BP	GO:0001912	positive regulation of leukocyte mediated cytotoxicity	56	0.805451388	2.207996863	0.001727116	0.035553859	0.031084902	3555	tags=57%, list=10%, signal=52%	909/910/913/59067/4068/114836/911/5788/100528032/259197/8807/3594/3684/26228/22914/7305/3106/3136/56253/3135/3134/3902/567/3593/3107/3133/7409/3105/10666/5027/912/4277
BP	GO:0042094	interleukin-2 biosynthetic process	22	0.805091082	1.888272811	0.001972387	0.035553859	0.031084902	4904	tags=73%, list=13%, signal=63%	916/3662/5788/64581/942/941/3553/50943/3902/920/3606/940/64170/84433/7538/6441
MF	GO:0008009	chemokine activity	47	0.803993353	2.152223449	0.00174216	0.035553859	0.031084902	3212	tags=70%, list=9%, signal=64%	4283/10563/6363/6357/5196/6352/6356/6367/3627/6373/6351/6846/6355/6354/6362/6374/6361/6347/6348/6368/6372/6364/6349/387695/6366/6369/6346/2919/6358/3576/10344/9547/58191
BP	GO:0002228	natural killer cell mediated immunity	64	0.803377431	2.254074253	0.001683502	0.035553859	0.031084902	4725	tags=66%, list=13%, signal=57%	59067/4068/114836/3002/57823/3805/100528032/259197/8807/100431172/84868/3811/10859/10225/6318/22914/9437/3822/56253/117157/3135/3134/3952/3902/11151/387837/3824/3593/3133/3606/7409/10666/3965/146850/634/4277/387836/5873/10125/5272/154064/3592
BP	GO:0001910	regulation of leukocyte mediated cytotoxicity	78	0.80256503	2.358068567	0.001686341	0.035553859	0.031084902	3555	tags=60%, list=10%, signal=54%	909/910/913/59067/4068/114836/911/3575/3805/5788/100528032/259197/8807/2213/3594/84868/10859/3684/6318/26228/22914/7305/9437/6372/3106/3136/56253/3135/3134/3383/3952/3902/567/387837/3593/3107/3133/7409/3105/10666/5027/1776/3965/146850/912/634/4277
BP	GO:0031341	regulation of cell killing	98	0.802397931	2.446261552	0.001605136	0.035553859	0.031084902	4878	tags=66%, list=13%, signal=58%	909/910/913/59067/3458/4068/114836/911/3575/3805/5788/100528032/5551/259197/8807/64581/2213/3594/84868/10859/3684/6318/26228/22914/7305/2208/9437/6372/3106/3136/56253/3135/3134/3383/3952/3902/567/387837/3593/3107/3133/7409/3105/57115/10666/5027/1776/3965/146850/922/3853/912/3075/634/1379/4277/1604/3596/11035/10125/966/5272/154064/3592/51571
BP	GO:0002544	chronic inflammatory response	19	0.80232402	1.817932536	0.002083333	0.035814697	0.031312954	3727	tags=74%, list=10%, signal=66%	10563/6352/6356/4049/6279/7412/50943/3620/8876/3586/7057/9536/7128/7124
BP	GO:0001562	response to protozoan	25	0.802231966	1.917618417	0.001934236	0.035553859	0.031084902	4725	tags=68%, list=13%, signal=59%	5196/3662/64581/115361/2634/10538/3394/79679/3593/3566/3586/116071/6556/163351/602/958/3592
BP	GO:0048245	eosinophil chemotaxis	20	0.801566716	1.844584889	0.002028398	0.035814697	0.031312954	4703	tags=85%, list=13%, signal=74%	6357/6352/6356/6367/6351/6355/6354/6347/6348/6368/6369/6346/7857/10344/3958/3269/23604
BP	GO:2000403	positive regulation of lymphocyte migration	37	0.801280004	2.057042077	0.001782531	0.035553859	0.031084902	3808	tags=57%, list=10%, signal=51%	10563/6278/729230/6352/3627/6351/6846/6354/199/6348/6364/6366/6693/3676/101/81704/29108/9547/8764/8740/6387
BP	GO:0045589	regulation of regulatory T cell differentiation	31	0.800154269	2.000362814	0.001824818	0.035553859	0.031084902	3732	tags=58%, list=10%, signal=52%	3458/1493/11006/10288/3559/3135/50943/3558/3902/3659/8784/64115/940/3965/407030/7040/11221/861
BP	GO:0002825	regulation of T-helper 1 type immune response	27	0.799732039	1.933268373	0.001904762	0.035553859	0.031084902	5066	tags=70%, list=14%, signal=61%	6363/729230/3594/84868/9173/941/3553/246778/3593/3606/3566/6556/90865/3142/3570/3718/301/8767/9466
BP	GO:0032743	positive regulation of interleukin-2 production	30	0.799276875	1.971047229	0.001869159	0.035553859	0.031084902	5000	tags=60%, list=14%, signal=52%	916/729230/3662/5788/64581/54440/942/941/3553/920/79679/940/5142/861/301/84433/9308/8767
BP	GO:0042832	defense response to protozoan	24	0.798772066	1.892316087	0.001953125	0.035553859	0.031084902	4725	tags=67%, list=13%, signal=58%	5196/3662/64581/115361/2634/10538/3394/3593/3566/3586/116071/6556/163351/602/958/3592
BP	GO:0050851	antigen receptor-mediated signaling pathway	299	0.798689732	2.714123089	0.001364256	0.035553859	0.031084902	4314	tags=46%, list=12%, signal=41%	28457/28401/28464/28423/28467/28409/28468/28420/28392/28455/28394/28410/28439/3507/28385/28449/28414/28412/28388/28466/931/28473/28434/28664/3502/28450/28396/28426/28442/28461/915/102723168/28424/388077/28391/3538/916/28454/28639/50852/387357/3702/28448/3514/3117/28638/28395/3539/115352/28452/1493/28589/28834/28755/28653/3118/3500/3120/102723169/973/3503/3501/5788/28682/100423062/2533/3493/28408/…
BP	GO:0072677	eosinophil migration	24	0.798451718	1.891557172	0.001953125	0.035553859	0.031084902	4703	tags=83%, list=13%, signal=73%	6357/6352/6356/6367/6351/6355/6354/6347/6348/6368/6369/11314/6346/7857/101/10344/3958/3269/5734/23604
BP	GO:2000406	positive regulation of T cell migration	31	0.798261932	1.995632024	0.001824818	0.035553859	0.031084902	3808	tags=55%, list=10%, signal=49%	10563/6278/729230/6352/3627/6846/199/6364/6366/6693/3676/101/81704/29108/8764/8740/6387
BP	GO:0140131	positive regulation of lymphocyte chemotaxis	21	0.797500454	1.852259524	0.002008032	0.035814697	0.031312954	3292	tags=52%, list=9%, signal=48%	10563/6278/729230/6352/6351/6846/6354/6348/6366/9547/8740
BP	GO:0042267	natural killer cell mediated cytotoxicity	60	0.796917267	2.220108233	0.001680672	0.035553859	0.031084902	4725	tags=63%, list=13%, signal=55%	59067/4068/114836/3002/57823/3805/100528032/259197/8807/100431172/84868/3811/10859/6318/22914/9437/56253/3135/3134/3952/3902/11151/387837/3593/3133/3606/7409/10666/3965/146850/634/4277/387836/5873/10125/5272/154064/3592
BP	GO:0071624	positive regulation of granulocyte chemotaxis	26	0.796503096	1.914970414	0.001919386	0.035553859	0.031084902	2885	tags=46%, list=8%, signal=43%	6363/6278/719/3071/972/3579/6366/5880/1236/3929/728/3576
BP	GO:0070233	negative regulation of T cell apoptotic process	18	0.796261886	1.785797928	0.002083333	0.035814697	0.031312954	4386	tags=56%, list=12%, signal=49%	6352/3575/171558/939/3620/5304/81704/57864/1942/3718
BP	GO:0002717	positive regulation of natural killer cell mediated immunity	33	0.796186344	2.001073299	0.001811594	0.035553859	0.031084902	4725	tags=64%, list=13%, signal=55%	59067/4068/114836/3805/100528032/259197/8807/22914/56253/117157/3135/3134/3902/3593/3133/7409/10666/4277/10125/154064/3592
BP	GO:0070232	regulation of T cell apoptotic process	33	0.796129383	2.000930137	0.001811594	0.035553859	0.031084902	4386	tags=61%, list=12%, signal=53%	6352/3575/56891/171558/939/5133/29124/3620/5304/155038/29126/101/81704/3965/148003/57864/11035/3958/1942/3718
BP	GO:0090023	positive regulation of neutrophil chemotaxis	24	0.795436959	1.884415112	0.001953125	0.035553859	0.031084902	2885	tags=46%, list=8%, signal=42%	6363/719/3071/972/3579/6366/5880/1236/3929/728/3576
BP	GO:0009595	detection of biotic stimulus	23	0.795029739	1.884379473	0.001972387	0.035553859	0.031084902	4283	tags=70%, list=12%, signal=61%	64581/54209/7097/23643/7099/114548/56253/10333/3929/7096/64127/284297/57115/912/58484/721
BP	GO:0072539	T-helper 17 cell differentiation	25	0.792396737	1.894108738	0.001934236	0.035553859	0.031084902	2567	tags=44%, list=7%, signal=41%	114836/3662/4063/30009/3594/10538/114548/50943/3569/3558/3593
BP	GO:0042095	interferon-gamma biosynthetic process	18	0.792301958	1.776916892	0.002083333	0.035814697	0.031312954	3154	tags=67%, list=9%, signal=61%	59067/51311/64581/51284/3624/10148/10859/50943/246778/3593/3606/7098
BP	GO:0002711	positive regulation of T cell mediated immunity	48	0.792143803	2.136729294	0.001733102	0.035553859	0.031084902	3410	tags=50%, list=9%, signal=45%	909/910/913/911/5788/54440/3594/3106/3136/3553/114548/3135/3134/50943/3569/567/3593/3107/3133/3606/3105/5027/912/91543
BP	GO:0050901	leukocyte tethering or rolling	25	0.790665338	1.889970081	0.001934236	0.035553859	0.031084902	3808	tags=60%, list=10%, signal=54%	729230/6402/7412/6404/6366/6693/6401/1524/3952/5724/3676/6403/3695/7124/6387
BP	GO:0006909	phagocytosis	355	0.790646098	2.726434002	0.001319261	0.035553859	0.031084902	2969	tags=46%, list=8%, signal=42%	28457/28907/28401/28464/28423/28778/28467/28409/28468/28825/9370/28420/28392/28938/28455/28394/28791/28920/28410/28439/3507/28385/28820/28449/28414/28809/28919/28299/28816/28796/28813/28793/28797/28823/28913/28940/28412/28388/28466/28881/28776/28473/3458/28874/28434/28883/3502/28450/28396/28426/28442/28461/28912/102723168/28896/28424/388077/28391/3538/28454/28916/28639/55423/28448/3514/6504/28903…
BP	GO:0002827	positive regulation of T-helper 1 type immune response	20	0.787451713	1.8121031	0.002028398	0.035814697	0.031312954	5066	tags=65%, list=14%, signal=56%	6363/729230/3594/941/3553/3593/3606/6556/3142/3570/301/8767/9466
BP	GO:0043372	positive regulation of CD4-positive, alpha-beta T cell differentiation	29	0.786693968	1.923848829	0.001890359	0.035553859	0.031084902	5000	tags=62%, list=14%, signal=54%	3458/6363/54440/3594/942/3071/941/114548/50943/3593/3606/3566/3965/3142/301/64332/9308/8767
BP	GO:0072678	T cell migration	65	0.785627393	2.21533781	0.001675042	0.035553859	0.031084902	4027	tags=57%, list=11%, signal=51%	10563/6278/2833/729230/6352/2838/3627/6373/6846/1880/199/6347/6348/6364/387695/6366/5294/6693/7535/3383/1235/1893/3676/101/64005/81704/29108/10344/8764/58191/8740/3695/5293/131450/4478/6387/11035
BP	GO:0072376	protein activation cascade	187	0.785255011	2.54350821	0.001451379	0.035553859	0.031084902	2780	tags=58%, list=8%, signal=54%	28457/28907/28401/28464/28423/28778/28467/28409/3080/28468/28825/28420/28392/28938/28455/28394/28791/28920/28410/28439/3507/28385/28820/28449/28414/28809/28919/28299/28816/28796/28813/28793/28797/28823/28913/28940/28412/28388/28466/28881/28776/28473/28874/28434/28883/3502/28450/28396/28426/28442/28461/28912/102723168/28896/28424/388077/28391/3538/28454/28916/28639/28448/3514/28903/28638/28876/283…
BP	GO:0050718	positive regulation of interleukin-1 beta secretion	32	0.785153329	1.965779352	0.001831502	0.035553859	0.031084902	5000	tags=69%, list=14%, signal=59%	6363/51311/9447/6348/7099/11027/114548/834/353514/64127/29108/5027/3965/91662/199713/4023/79792/373509/5004/127540/5005/8767
BP	GO:0070098	chemokine-mediated signaling pathway	86	0.784308961	2.3562416	0.001615509	0.035553859	0.031084902	3057	tags=59%, list=8%, signal=54%	4283/10563/6363/6357/2833/729230/5196/6352/6356/10663/1234/2829/1233/6367/3627/6373/6351/6846/6355/6354/6362/6374/6361/6347/6348/6368/1237/1230/6372/54209/6364/6349/3579/6366/6369/1236/51554/9034/2532/6346/2919/1524/6358/1235/3577/1232/643/3576/1238/10344/11240
BP	GO:0045954	positive regulation of natural killer cell mediated cytotoxicity	30	0.783391826	1.93187409	0.001869159	0.035553859	0.031084902	4725	tags=60%, list=13%, signal=52%	59067/4068/114836/100528032/259197/8807/22914/56253/3134/3902/3593/3133/7409/10666/4277/10125/154064/3592
BP	GO:0002440	production of molecular mediator of immune response	284	0.783218653	2.655305137	0.001356852	0.035553859	0.031084902	3462	tags=49%, list=9%, signal=44%	28907/28795/28804/28783/28772/28778/28773/28803/28923/28802/28825/28784/28938/28791/28920/28906/28900/28820/28809/28919/28299/28816/28796/28813/28793/28797/28823/28775/28913/28940/28669/28881/28776/28785/28942/28874/28774/28902/28664/28883/28935/28826/28870/28781/28677/28678/28912/28896/28786/28941/28916/3514/28903/28876/729230/28882/28644/28875/28939/115352/51237/28822/959/28891/3575/126259/2892…
BP	GO:0002429	immune response-activating cell surface receptor signaling pathway	455	0.780860189	2.733713996	0.001256281	0.035553859	0.031084902	4005	tags=45%, list=11%, signal=40%	28457/28907/28401/28464/28423/28778/28467/28409/28468/28825/28420/28392/28938/28455/28394/28791/28920/28410/28439/3507/28385/28820/28449/28414/28809/28919/28299/28816/28796/28813/28793/28797/28823/28913/28940/28412/28388/28466/28881/931/28776/28473/28874/28434/28664/28883/3502/28450/28396/28426/28442/28461/915/28912/102723168/28896/28424/388077/28391/3538/916/28454/28916/28639/50852/387357/3702/2…
BP	GO:0032633	interleukin-4 production	33	0.780564392	1.961810289	0.001811594	0.035553859	0.031084902	4005	tags=55%, list=11%, signal=49%	916/3702/3662/959/54440/942/84868/2207/160365/114548/50943/79679/3133/940/3965/7356/90865/2625
BP	GO:2000108	positive regulation of leukocyte apoptotic process	28	0.780061812	1.895902522	0.001912046	0.035553859	0.031084902	5241	tags=64%, list=14%, signal=55%	6352/56891/5133/29124/3620/29126/101/3586/5027/8013/4208/3965/4067/148003/5293/301/1029/338442
BP	GO:0031664	regulation of lipopolysaccharide-mediated signaling pathway	25	0.779749998	1.863878554	0.001934236	0.035553859	0.031084902	3975	tags=48%, list=11%, signal=43%	245928/4064/9450/730249/23643/4057/11027/90070/114769/948/7128/1604
BP	GO:1990868	response to chemokine	95	0.779149801	2.367154802	0.0016	0.035553859	0.031084902	3057	tags=57%, list=8%, signal=52%	4283/10563/6363/6357/2833/729230/5196/6352/6356/10663/1234/2829/1233/6367/3627/6373/6351/6846/6355/6354/6362/6374/6361/6347/5967/6348/6368/1237/1230/6372/54209/6364/6349/3579/6366/6369/1236/51554/9034/2532/6346/2919/1524/6358/1235/4015/3577/1232/81704/643/3576/1238/10344/11240
BP	GO:1990869	cellular response to chemokine	95	0.779149801	2.367154802	0.0016	0.035553859	0.031084902	3057	tags=57%, list=8%, signal=52%	4283/10563/6363/6357/2833/729230/5196/6352/6356/10663/1234/2829/1233/6367/3627/6373/6351/6846/6355/6354/6362/6374/6361/6347/5967/6348/6368/1237/1230/6372/54209/6364/6349/3579/6366/6369/1236/51554/9034/2532/6346/2919/1524/6358/1235/4015/3577/1232/81704/643/3576/1238/10344/11240
BP	GO:0043368	positive T cell selection	34	0.778504087	1.962948139	0.001798561	0.035553859	0.031084902	2567	tags=53%, list=7%, signal=49%	915/916/387357/114836/3662/4063/30009/5788/3594/1794/972/917/10538/6693/7535/50943/3569/3593
BP	GO:0002768	immune response-regulating cell surface receptor signaling pathway	488	0.778113599	2.738221099	0.00125	0.035553859	0.031084902	4005	tags=44%, list=11%, signal=40%	28457/28907/28401/28464/28423/28778/28467/28409/28468/28825/28420/28392/28938/28455/28394/28791/28920/28410/28439/3507/28385/28820/28449/28414/28809/28919/28299/28816/28796/28813/28793/28797/28823/28913/28940/28412/28388/28466/28881/931/28776/28473/28874/28434/28664/28883/3502/28450/28396/28426/28442/28461/915/28912/102723168/28896/28424/388077/28391/3538/916/28454/28916/28639/50852/387357/3702/2…
BP	GO:0032660	regulation of interleukin-17 production	33	0.777881266	1.955066728	0.001811594	0.035553859	0.031084902	3363	tags=55%, list=9%, signal=50%	59067/3458/114836/4063/3071/3600/5008/7099/6346/50943/3569/3558/64127/3593/3606/8877/64115/7040
BP	GO:0032729	positive regulation of interferon-gamma production	65	0.777575412	2.192632573	0.001675042	0.035553859	0.031084902	5066	tags=65%, list=14%, signal=56%	59067/914/916/114836/729230/100528032/51311/51744/3113/4049/64581/26191/54440/3594/51284/3115/10148/84868/22914/929/3553/7099/3558/3394/246778/3593/3606/29108/6556/10666/7098/5142/3965/602/57824/7124/3570/10125/3592/51571/8767/9466
BP	GO:1902624	positive regulation of neutrophil migration	29	0.77726915	1.900800571	0.001890359	0.035553859	0.031084902	2885	tags=41%, list=8%, signal=38%	6363/719/3071/972/3579/6366/5880/1236/3929/728/101/3576
BP	GO:0043032	positive regulation of macrophage activation	24	0.7761754	1.838783877	0.001953125	0.035553859	0.031084902	4000	tags=67%, list=11%, signal=59%	406916/84868/9173/26228/6348/54209/4317/7099/10333/3929/120892/3566/3586/7057/90865/3596
BP	GO:0072538	T-helper 17 type immune response	28	0.775977762	1.885976436	0.001912046	0.035553859	0.031084902	5066	tags=54%, list=14%, signal=46%	114836/3662/4063/30009/3594/10538/114548/50943/3569/3558/3593/80149/64332/6774/9466
BP	GO:0032673	regulation of interleukin-4 production	27	0.774137919	1.87139727	0.001904762	0.035553859	0.031084902	4005	tags=56%, list=11%, signal=49%	916/3662/959/54440/942/84868/2207/114548/50943/3133/940/3965/7356/90865/2625
BP	GO:0032733	positive regulation of interleukin-10 production	36	0.77395977	1.98033074	0.001795332	0.035553859	0.031084902	3892	tags=58%, list=11%, signal=52%	3662/959/201633/64581/54440/2207/54209/7097/7099/353514/64127/29126/3593/29108/940/3965/602/284194/3082/654346/85480
BP	GO:0090022	regulation of neutrophil chemotaxis	29	0.773334958	1.891179561	0.001890359	0.035553859	0.031084902	3261	tags=45%, list=9%, signal=41%	6363/719/3071/972/3579/6366/5880/1236/3929/728/683/3576/4354
BP	GO:0051251	positive regulation of lymphocyte activation	322	0.772888571	2.641181685	0.001340483	0.035553859	0.031084902	3583	tags=50%, list=10%, signal=45%	28457/28401/28464/28423/28467/28409/28468/28420/28392/28455/28394/28410/28439/3507/28385/28449/28414/28412/28388/28466/59067/28473/3458/28434/3502/28450/28396/28426/28442/28461/102723168/6363/28424/388077/29851/28391/3538/916/28454/28639/55423/28448/3514/28638/28395/729230/6352/3539/115352/28452/1493/959/28834/3575/126259/30009/3500/102723169/3503/3501/5788/100528032/100423062/2255/3493/28408/311…
BP	GO:2000516	positive regulation of CD4-positive, alpha-beta T cell activation	35	0.771166907	1.964310385	0.001788909	0.035553859	0.031084902	5000	tags=57%, list=14%, signal=49%	3458/6363/54440/3594/942/3071/941/114548/50943/3593/3606/3566/3965/1604/3142/7048/301/64332/9308/8767
BP	GO:0043370	regulation of CD4-positive, alpha-beta T cell differentiation	46	0.771104421	2.051743166	0.001754386	0.035553859	0.031084902	5000	tags=57%, list=14%, signal=49%	3458/6363/3662/30009/54440/3594/942/3071/941/114548/50943/3558/246778/3593/3606/3566/3965/861/80149/2625/3142/3718/301/64332/9308/8767
BP	GO:0002755	MyD88-dependent toll-like receptor signaling pathway	36	0.770724592	1.972052889	0.001795332	0.035553859	0.031084902	5238	tags=58%, list=14%, signal=50%	51311/51284/146722/81793/695/7097/23643/929/11314/7099/10333/7096/3659/948/11213/3656/3665/4615/3654/7100/10318
BP	GO:1902622	regulation of neutrophil migration	35	0.770596186	1.96285665	0.001788909	0.035553859	0.031084902	3261	tags=43%, list=9%, signal=39%	6363/56833/719/3071/972/3579/6366/5880/1236/3929/728/101/683/3576/4354
BP	GO:0001913	T cell mediated cytotoxicity	49	0.770321261	2.076454376	0.001736111	0.035553859	0.031084902	5276	tags=65%, list=14%, signal=56%	909/910/913/911/3575/5788/5551/3004/2213/3594/10859/3106/3136/3135/3134/567/3593/3107/3133/3105/5027/912/634/4277/5873/11035/1512/154064/3592/51571/7264/100507436
BP	GO:0032609	interferon-gamma production	111	0.76976329	2.373247092	0.0016	0.035553859	0.031084902	5176	tags=64%, list=14%, signal=55%	59067/914/916/3702/114836/729230/100528032/51311/51744/3113/80380/8807/8320/4049/64581/26191/54440/3594/51284/3115/3624/10148/84868/10859/10225/9173/22914/1236/929/3553/6693/7099/50943/3558/3394/246778/79679/29126/3593/3606/3586/29108/57115/64115/6556/10666/7098/5142/140885/3965/602/284194/57824/7356/7124/90865/654346/11118/80149/2625/11035/3570/10125/11119/3592/9636/51571/8767/558/9466/2621
BP	GO:0046633	alpha-beta T cell proliferation	33	0.768813282	1.932275957	0.001811594	0.035553859	0.031084902	5156	tags=70%, list=14%, signal=60%	916/729230/5788/10148/1794/64926/3600/7535/3659/29126/3593/3133/3606/64115/940/8764/3965/284194/654346/1604/7048/8767/2000
MF	GO:0019865	immunoglobulin binding	24	0.768245951	1.819998762	0.001953125	0.035553859	0.031084902	2389	tags=71%, list=7%, signal=66%	931/3512/2205/2206/2213/2214/2215/2209/2207/2212/2210/2208/9103/2204/11027/920/5304
BP	GO:0072676	lymphocyte migration	109	0.767722717	2.365478775	0.001610306	0.035553859	0.031084902	4027	tags=55%, list=11%, signal=49%	10563/6363/6357/6278/2833/729230/6352/6356/2838/30009/100528032/6367/3627/6373/6351/6846/6355/1880/6354/6362/6361/199/6347/22914/6348/6368/6364/6349/387695/6366/6369/5294/1236/6693/6346/9023/7535/3383/6358/1235/1893/3676/101/64005/81704/29108/10344/11240/9547/8764/58191/8740/3695/5293/131450/6793/4478/6387/2625/11035
BP	GO:0002696	positive regulation of leukocyte activation	365	0.767364252	2.647522332	0.00132626	0.035553859	0.031084902	4005	tags=52%, list=11%, signal=47%	28457/28401/28464/406916/28423/28467/28409/28468/28420/28392/28455/28394/28410/28439/3507/28385/28449/28414/28412/28388/28466/59067/28473/3458/28434/3502/28450/28396/28426/28442/28461/102723168/914/6363/28424/388077/29851/28391/3538/916/28454/28639/55423/28448/3514/28638/28395/729230/6352/3539/115352/28452/1493/959/28834/3575/126259/30009/3500/102723169/3503/3501/5788/100528032/100423062/2255/349…
BP	GO:0035588	G protein-coupled purinergic receptor signaling pathway	23	0.766784473	1.817432543	0.001972387	0.035553859	0.031084902	2922	tags=48%, list=8%, signal=44%	27334/29909/53829/64805/2857/286530/5724/9934/55/5031/53836
BP	GO:0031663	lipopolysaccharide-mediated signaling pathway	58	0.766641216	2.128322406	0.00170068	0.035553859	0.031084902	5000	tags=57%, list=14%, signal=49%	245928/6352/26191/4064/6347/6348/9450/3055/730249/7097/23643/929/3553/4057/7099/11027/3929/5724/90070/114769/3606/948/3656/7040/7128/4067/7124/148022/1604/923/4792/3654/8767
BP	GO:0032649	regulation of interferon-gamma production	99	0.76652886	2.339377009	0.001612903	0.035553859	0.031084902	5176	tags=65%, list=14%, signal=56%	59067/914/916/114836/729230/100528032/51311/51744/3113/80380/4049/64581/26191/54440/3594/51284/3115/3624/10148/84868/10859/10225/9173/22914/1236/929/3553/7099/50943/3558/3394/246778/29126/3593/3606/3586/29108/57115/64115/6556/10666/7098/5142/140885/3965/602/284194/57824/7356/7124/90865/654346/80149/2625/11035/3570/10125/3592/9636/51571/8767/558/9466/2621
BP	GO:0002526	acute inflammatory response	217	0.76644661	2.512677192	0.001426534	0.035553859	0.031084902	3840	tags=56%, list=11%, signal=51%	28457/28907/28778/3080/28825/28420/28392/28938/28394/28791/28920/28439/28820/28449/28809/28919/28299/28816/28796/28813/28793/28797/28823/28913/28940/28881/28776/28874/28434/28883/3502/28450/28442/28461/28912/28896/28424/388077/3538/28454/28916/3514/28903/28876/28395/3539/28452/28822/28834/28921/3500/3503/3501/28937/28817/28908/3240/2213/325/28893/719/713/712/714/2207/28930/695/5008/28815/6279/354…
BP	GO:0002548	monocyte chemotaxis	62	0.765766382	2.142618646	0.001677852	0.035553859	0.031084902	4175	tags=65%, list=11%, signal=57%	140596/6363/6357/6278/729230/6352/6356/56833/6367/3627/26585/6351/6846/6355/6354/6362/6361/199/6347/6348/6368/2358/1230/6364/6349/6366/6369/6283/5054/6346/8792/3569/284340/6358/10344/4681/4067/6387/3958/3570
BP	GO:0002709	regulation of T cell mediated immunity	70	0.76507223	2.19841053	0.001672241	0.035553859	0.031084902	5009	tags=56%, list=14%, signal=48%	909/910/913/729230/911/3575/30009/5788/2213/54440/3594/10859/3106/7454/3136/3553/114548/3135/3134/50943/3569/567/3593/7133/3107/3133/3606/3105/5027/1178/912/91543/634/2625/11035/3592/339390/51571/3456
BP	GO:0045624	positive regulation of T-helper cell differentiation	21	0.764873059	1.776479751	0.002008032	0.035814697	0.031312954	5000	tags=57%, list=14%, signal=49%	6363/3594/942/941/114548/3593/3606/3566/3142/301/64332/8767
BP	GO:0001909	leukocyte mediated cytotoxicity	107	0.764698265	2.356233366	0.001597444	0.035553859	0.031084902	4216	tags=57%, list=12%, signal=51%	909/910/913/59067/4068/114836/3002/57823/911/3575/3805/5788/100528032/5551/259197/3004/8807/2213/3594/100431172/84868/3811/10859/3684/6318/26228/1511/22914/7305/9437/6372/3106/3136/56253/3135/3134/3383/3952/3902/11151/567/387837/3593/3107/3133/3606/7409/3105/10666/5027/1776/3965/146850/912/634/4277/387836/5873/11035/10125/1512
BP	GO:0050867	positive regulation of cell activation	376	0.764511647	2.644217945	0.001328021	0.035553859	0.031084902	3797	tags=50%, list=10%, signal=46%	28457/28401/28464/406916/28423/28467/28409/28468/28420/28392/28455/28394/28410/28439/3507/28385/28449/28414/28412/28388/28466/59067/28473/3458/28434/3502/28450/28396/28426/28442/28461/102723168/914/6363/28424/388077/29851/28391/3538/916/28454/28639/55423/28448/3514/28638/28395/729230/6352/3539/115352/28452/1493/959/28834/3575/126259/30009/3500/102723169/3503/3501/5788/100528032/100423062/2255/349…
BP	GO:0045622	regulation of T-helper cell differentiation	34	0.764505434	1.927651433	0.001798561	0.035553859	0.031084902	5000	tags=56%, list=14%, signal=48%	6363/3662/30009/3594/942/941/114548/50943/3558/246778/3593/3606/3566/80149/3142/3718/301/64332/8767
BP	GO:0046640	regulation of alpha-beta T cell proliferation	30	0.7630354	1.88167437	0.001869159	0.035553859	0.031084902	4332	tags=63%, list=12%, signal=56%	916/729230/5788/10148/64926/7535/3659/29126/3593/3133/3606/64115/940/8764/3965/284194/654346/1604/7048
BP	GO:0042088	T-helper 1 type immune response	43	0.762601884	2.001474396	0.001745201	0.035553859	0.031084902	5066	tags=63%, list=14%, signal=54%	6363/729230/8807/3594/10148/84868/9173/941/3553/6693/7099/246778/3593/3606/3566/6556/10068/602/90865/3142/3570/3718/301/5971/3592/8767/9466
BP	GO:0045730	respiratory burst	37	0.762340544	1.957076888	0.001782531	0.035553859	0.031084902	3975	tags=57%, list=11%, signal=51%	3512/56833/3493/1536/64581/653361/654816/3494/654817/3055/5880/5294/4688/4689/1043/3929/6556/11221/1535/5293/1604
BP	GO:0002292	T cell differentiation involved in immune response	67	0.761884067	2.167833689	0.001689189	0.035553859	0.031084902	5052	tags=55%, list=14%, signal=48%	3458/6363/114836/3662/4063/30009/26253/8320/10875/3594/1880/942/2207/941/10538/6693/114548/50943/3569/3558/246778/3593/3606/3566/338339/3965/602/80149/2625/3142/3718/301/5734/5971/64332/8767/6774
MF	GO:0042287	MHC protein binding	39	0.761234234	1.959386623	0.001769912	0.035553859	0.031084902	3640	tags=62%, list=10%, signal=55%	28664/3812/3809/28589/28653/100528032/28682/51744/925/64581/10288/10859/6976/22914/972/6890/28577/3902/920/3824/3133/6891/29992/6892
BP	GO:0002708	positive regulation of lymphocyte mediated immunity	105	0.761090096	2.340767702	0.001592357	0.035553859	0.031084902	4878	tags=52%, list=13%, signal=46%	909/910/913/59067/4068/114836/911/30009/3805/5788/100528032/259197/8807/4049/54440/3594/2207/695/22914/2208/3106/3136/3553/114548/56253/117157/3135/3134/50943/3569/3558/3902/567/718/3593/3107/3133/3606/7409/3105/10666/5027/100141515/940/912/7040/91543/4277/7124/2625/10125/958/154064/3592/51571
BP	GO:0050857	positive regulation of antigen receptor-mediated signaling pathway	22	0.760852418	1.784514779	0.001972387	0.035553859	0.031084902	2959	tags=36%, list=8%, signal=33%	50852/5788/9840/26228/1236/150372/3932/10666
BP	GO:0002287	alpha-beta T cell activation involved in immune response	60	0.758883953	2.114152349	0.001680672	0.035553859	0.031084902	5052	tags=55%, list=14%, signal=47%	3458/6363/114836/3662/4063/30009/8320/3594/1880/942/941/10538/6693/114548/50943/3569/3558/246778/3593/3606/3566/3965/602/80149/2625/3142/3718/301/5734/5971/64332/8767/6774
BP	GO:0002293	alpha-beta T cell differentiation involved in immune response	60	0.758883953	2.114152349	0.001680672	0.035553859	0.031084902	5052	tags=55%, list=14%, signal=47%	3458/6363/114836/3662/4063/30009/8320/3594/1880/942/941/10538/6693/114548/50943/3569/3558/246778/3593/3606/3566/3965/602/80149/2625/3142/3718/301/5734/5971/64332/8767/6774
BP	GO:0070231	T cell apoptotic process	47	0.758520914	2.030497506	0.00174216	0.035553859	0.031084902	4386	tags=49%, list=12%, signal=43%	356/6352/3575/56891/3559/171558/939/5133/29124/3620/5304/155038/29126/101/81704/1178/3965/148003/57864/11035/3958/1942/3718
BP	GO:0042102	positive regulation of T cell proliferation	94	0.758505503	2.307674681	0.001607717	0.035553859	0.031084902	4725	tags=62%, list=13%, signal=54%	59067/6363/916/729230/6352/959/126259/5788/3113/80380/54440/3594/3115/942/10148/84868/10673/10288/3071/970/199/64926/3600/941/3559/7412/160365/6708/3553/7535/50943/3952/3569/3558/920/11151/79679/29126/3593/3133/3606/3109/29108/8744/940/3965/407030/912/30835/1604/3570/7048/3718/923/301/84433/4690/3592
BP	GO:0035456	response to interferon-beta	27	0.758408058	1.83337198	0.001904762	0.035553859	0.031084902	6233	tags=63%, list=17%, signal=52%	149628/9447/4332/730249/3659/7098/3428/5359/8519/9641/3455/3456/54739/6772/10581/10410/684
BP	GO:0031295	T cell costimulation	56	0.758154905	2.078342253	0.001727116	0.035553859	0.031084902	3583	tags=45%, list=10%, signal=40%	6363/29851/916/1493/959/126259/100528032/80380/942/10673/921/941/9402/22914/6366/1236/5133/29126/7409/3956/3932/940/8764/8740/4067
BP	GO:0002861	regulation of inflammatory response to antigenic stimulus	24	0.757545807	1.794649785	0.001953125	0.035553859	0.031084902	3727	tags=54%, list=10%, signal=49%	4049/2213/2207/695/1236/718/3593/3133/3586/116/4889/940/7124
BP	GO:0030225	macrophage differentiation	43	0.75705316	1.986911582	0.001745201	0.035553859	0.031084902	3421	tags=42%, list=9%, signal=38%	9370/5196/3624/1437/714/4318/3600/6688/1436/7097/139716/920/1053/3059/1435/159296/7040/3976
BP	GO:0032814	regulation of natural killer cell activation	32	0.757031537	1.895371146	0.001831502	0.035553859	0.031084902	6366	tags=72%, list=17%, signal=59%	257101/26191/84868/3600/7305/3134/3952/3593/3133/3606/639/57115/2323/148022/3570/10125/3592/558/2621/100507436/114770/149233/51561
BP	GO:0032731	positive regulation of interleukin-1 beta production	51	0.755824704	2.052105813	0.001715266	0.035553859	0.031084902	5000	tags=59%, list=14%, signal=51%	406989/3458/6363/149628/51311/9447/64581/4332/7305/6348/7099/11027/114548/834/353514/64127/29108/5027/3428/3965/91662/199713/4023/79792/373509/3717/5004/127540/5005/8767
BP	GO:0032623	interleukin-2 production	62	0.755476636	2.113827879	0.001677852	0.035553859	0.031084902	5274	tags=55%, list=14%, signal=47%	916/729230/3662/30009/5788/64581/54440/919/942/84868/2207/941/11326/3553/50943/3902/920/79679/2633/3606/6556/940/5142/7128/861/2625/301/64170/84433/7538/6441/9308/8767/947
BP	GO:0042108	positive regulation of cytokine biosynthetic process	67	0.754998929	2.148242998	0.001689189	0.035553859	0.031084902	3797	tags=54%, list=10%, signal=48%	59067/3458/916/729230/3662/5788/51311/1536/64581/51284/942/10148/941/7305/972/3553/6693/7099/4050/10333/3929/3569/7096/920/3659/246778/5724/3162/3593/2069/7057/940/7098/602/7124/148022
BP	GO:0002294	CD4-positive, alpha-beta T cell differentiation involved in immune response	59	0.754409536	2.098676836	0.001692047	0.035553859	0.031084902	5052	tags=54%, list=14%, signal=47%	3458/6363/114836/3662/4063/30009/3594/1880/942/941/10538/6693/114548/50943/3569/3558/246778/3593/3606/3566/3965/602/80149/2625/3142/3718/301/5734/5971/64332/8767/6774
BP	GO:0042590	antigen processing and presentation of exogenous peptide antigen via MHC class I	79	0.753661356	2.222882671	0.001680672	0.035553859	0.031084902	4276	tags=37%, list=12%, signal=32%	1536/653361/2209/2207/50856/2210/5698/4688/4689/3106/3136/3135/3134/6890/5699/567/50489/3107/5696/3133/3105/948/10437/6891/1535/6892/5721/5720/143471
BP	GO:0002824	positive regulation of adaptive immune response based on somatic recombination of immune receptors built from immunoglobulin superfamily domains	99	0.752863717	2.297672223	0.001612903	0.035553859	0.031084902	5066	tags=54%, list=14%, signal=46%	909/910/913/6363/729230/911/30009/5788/4049/54440/3594/10673/2207/695/941/2208/3106/3136/3553/114548/3135/3134/50943/3569/3558/920/567/718/29126/3593/3107/3133/3606/3105/6556/10666/5027/100141515/940/912/7040/91543/7124/2625/3142/3570/301/958/3592/51571/64332/8767/9466
BP	GO:2000404	regulation of T cell migration	44	0.751279364	1.975636558	0.001776199	0.035553859	0.031084902	4027	tags=50%, list=11%, signal=45%	10563/6278/729230/6352/3627/6846/199/6364/387695/6366/6693/1235/1893/3676/101/81704/29108/8764/8740/131450/6387/11035
BP	GO:0060333	interferon-gamma-mediated signaling pathway	89	0.751237407	2.266117677	0.001626016	0.035553859	0.031084902	5828	tags=63%, list=16%, signal=53%	3458/3117/3662/3118/3120/3113/3127/3115/3122/3123/3119/2209/2634/3055/2210/7412/3106/3136/3135/3134/3383/4261/567/3659/3394/5724/2633/3107/3133/10346/3105/4502/10437/84166/8638/5468/11074/960/3459/6737/9021/4939/4938/9111/3665/4940/54625/3717/83666/6772/3663/6672/10062/3660/3460/5371
BP	GO:0031294	lymphocyte costimulation	57	0.751027085	2.075875158	0.001709402	0.035553859	0.031084902	3583	tags=44%, list=10%, signal=40%	6363/29851/916/1493/959/126259/100528032/80380/942/10673/921/941/9402/22914/6366/1236/5133/29126/7409/3956/3932/940/8764/8740/4067
BP	GO:0032620	interleukin-17 production	37	0.750582261	1.926891082	0.001782531	0.035553859	0.031084902	5069	tags=62%, list=14%, signal=54%	59067/3458/114836/4063/3071/3600/5008/7099/6346/50943/3569/3558/64127/3593/3606/8877/64115/7040/23180/4615/3592/9466/3140
BP	GO:0032663	regulation of interleukin-2 production	54	0.749980717	2.060038092	0.001715266	0.035553859	0.031084902	5274	tags=56%, list=14%, signal=48%	916/729230/3662/30009/5788/64581/54440/942/84868/941/11326/3553/50943/3902/920/79679/2633/940/5142/7128/861/2625/301/64170/84433/7538/6441/9308/8767/947
BP	GO:2000401	regulation of lymphocyte migration	63	0.749806264	2.099792614	0.001677852	0.035553859	0.031084902	4027	tags=51%, list=11%, signal=45%	10563/6278/729230/6352/100528032/3627/6351/6846/6354/199/6347/22914/6348/6364/387695/6366/6693/1235/1893/3676/101/81704/29108/11240/9547/8764/8740/131450/6793/4478/6387/11035
CC	GO:0070821	tertiary granule membrane	72	0.749792569	2.174824169	0.001669449	0.035553859	0.031084902	4461	tags=51%, list=12%, signal=45%	53831/4973/1536/963/3689/100049587/3903/10288/23601/2207/3684/8778/2358/5328/2204/160364/945/11314/3687/79895/5724/101/338339/199675/6556/140885/634/1535/22918/8514/7226/170482/6515/5912/2040/8987/966
BP	GO:0070613	regulation of protein processing	179	0.749218203	2.407425788	0.001470588	0.035553859	0.031084902	3512	tags=48%, list=10%, signal=44%	28457/28907/28778/3080/28825/28420/28392/28938/28394/28791/28920/28439/28820/28449/28809/28919/28299/28816/28796/28813/28793/28797/28823/28913/28940/28881/28776/28874/28434/28883/3502/28450/28442/28461/28912/28896/28424/388077/3538/28454/28916/3514/28903/28876/28395/3539/28452/28822/28834/28921/3500/3503/3501/28937/28817/28908/8530/28893/719/713/712/714/28930/28815/3542/11326/3553/5054/716/120892…
BP	GO:0032689	negative regulation of interferon-gamma production	33	0.748824994	1.882038937	0.001811594	0.035553859	0.031084902	4005	tags=58%, list=11%, signal=51%	80380/3624/84868/10859/10225/9173/7099/50943/29126/3586/57115/64115/3965/284194/7356/90865/654346/80149/2625
BP	GO:1903317	regulation of protein maturation	181	0.748222588	2.409545343	0.001451379	0.035553859	0.031084902	3512	tags=48%, list=10%, signal=43%	28457/28907/28778/3080/28825/28420/28392/28938/28394/28791/28920/28439/28820/28449/28809/28919/28299/28816/28796/28813/28793/28797/28823/28913/28940/28881/28776/28874/28434/28883/3502/28450/28442/28461/28912/28896/28424/388077/3538/28454/28916/3514/28903/28876/28395/3539/28452/28822/28834/28921/3500/3503/3501/28937/28817/28908/8530/28893/719/713/712/714/28930/28815/3542/11326/3553/5054/716/120892…
BP	GO:0042092	type 2 immune response	35	0.747686427	1.904501088	0.001788909	0.035553859	0.031084902	5066	tags=60%, list=14%, signal=52%	729230/30009/942/972/10538/114548/3620/3569/1893/64127/3606/3566/3586/602/91543/90865/2625/3142/301/3456/9466
BP	GO:0002821	positive regulation of adaptive immune response	104	0.74707983	2.30007419	0.001594896	0.035553859	0.031084902	5066	tags=52%, list=14%, signal=45%	909/910/913/6363/729230/911/30009/5788/4049/54440/3594/10673/2207/695/941/2208/3106/3136/3553/114548/3135/3134/50943/3569/3558/920/567/718/29126/3593/3107/3133/3606/3105/29108/6556/10666/5027/100141515/940/912/7040/91543/7124/2625/3142/3570/301/958/3592/51571/64332/8767/9466
BP	GO:0008037	cell recognition	204	0.746776082	2.43388198	0.001447178	0.035553859	0.031084902	3052	tags=42%, list=8%, signal=38%	28457/28401/28464/28423/28467/28409/28468/28420/28392/28455/28394/28410/28439/3507/28385/28449/28414/28412/28388/28466/28473/28434/7783/3502/28450/28396/28426/28442/28461/102723168/6363/28424/388077/28391/3538/28454/28639/28448/3514/28638/28395/3539/28452/28834/3500/102723169/3503/3501/5551/259197/100423062/3493/28408/28444/50863/64581/84466/84868/921/5047/3494/1794/3542/2219/3495/28400/6366/1236…
BP	GO:0001773	myeloid dendritic cell activation	28	0.746691946	1.814798674	0.001912046	0.035553859	0.031084902	4646	tags=68%, list=13%, signal=59%	914/10537/6504/3662/1437/84868/1794/6688/10538/3586/338339/29108/116071/7040/2323/55509/7048/5971/814
BP	GO:0002720	positive regulation of cytokine production involved in immune response	53	0.74653171	2.040106467	0.001727116	0.035553859	0.031084902	4005	tags=45%, list=11%, signal=40%	3805/54440/10859/2207/972/3553/7099/114548/3135/3134/3569/2867/567/64127/3133/3606/948/10666/8013/8764/91543/148022/2865/2625
CC	GO:0001772	immunological synapse	36	0.745653876	1.907904454	0.001795332	0.035553859	0.031084902	4629	tags=44%, list=13%, signal=39%	916/3002/3001/399/963/84868/951/388325/7535/3383/11151/3932/940/3958/923/84433
BP	GO:0042093	T-helper cell differentiation	57	0.744547498	2.057965268	0.001709402	0.035553859	0.031084902	5052	tags=53%, list=14%, signal=45%	6363/114836/3662/4063/30009/3594/1880/942/941/10538/6693/114548/50943/3569/3558/246778/3593/3606/3566/602/80149/2625/3142/3718/301/5734/5971/64332/8767/6774
BP	GO:1903557	positive regulation of tumor necrosis factor superfamily cytokine production	87	0.744497742	2.233507114	0.001626016	0.035553859	0.031084902	5000	tags=56%, list=14%, signal=49%	406989/3458/914/6363/729230/5196/5788/1536/64581/54440/942/84868/2207/7305/6348/7097/23643/929/4317/6693/7099/11027/353514/3952/3929/120892/7096/5724/64127/3593/101/3133/948/29108/7057/7098/3965/1535/4023/148022/3459/64135/10125/64170/3717/5004/127540/5005/8767
BP	GO:0034121	regulation of toll-like receptor signaling pathway	67	0.743970789	2.116863981	0.001689189	0.035553859	0.031084902	3940	tags=46%, list=11%, signal=41%	3662/115352/23547/26191/146722/730249/7097/23643/929/11314/4057/7099/11027/10333/3929/7096/3659/285852/2672/948/353376/11213/7098/91543/7128/1535/4067/330/148022/338382/92747
BP	GO:0050716	positive regulation of interleukin-1 secretion	37	0.743759899	1.909376746	0.001782531	0.035553859	0.031084902	5000	tags=62%, list=14%, signal=54%	6363/51311/9447/6348/3495/7099/11027/114548/834/353514/64127/29108/5027/3965/91662/199713/4023/79792/373509/5004/127540/5005/8767
BP	GO:0071622	regulation of granulocyte chemotaxis	42	0.743412066	1.950544122	0.001733102	0.035553859	0.031084902	3261	tags=43%, list=9%, signal=39%	6363/6278/6352/719/3071/972/3579/6366/5880/1236/3929/284340/728/1435/683/3576/7057/4354
BP	GO:0002706	regulation of lymphocyte mediated immunity	149	0.743049205	2.362295694	0.00147929	0.035553859	0.031084902	5584	tags=56%, list=15%, signal=48%	909/910/913/59067/4068/114836/729230/911/3575/30009/3805/5788/100528032/259197/8807/4049/2213/54440/3594/84868/10859/2207/695/10225/6318/22914/2208/9437/3106/7454/3136/3553/114548/56253/117157/3135/3134/50943/3952/3569/3558/3902/567/718/387837/3593/7133/3107/3133/3606/7409/3105/3586/10666/5027/100141515/940/1178/3965/146850/912/7040/91543/634/722/4277/7124/2625/11035/10125/958/5272/154064/3592/33…
BP	GO:0002707	negative regulation of lymphocyte mediated immunity	38	0.742993632	1.907212913	0.001788909	0.035553859	0.031084902	5584	tags=63%, list=15%, signal=54%	3575/30009/3805/5788/2213/84868/10859/10225/6318/3135/3134/50943/387837/3133/3965/634/722/5272/339390/3456/10039/100507436/3077/1378
BP	GO:0032615	interleukin-12 production	56	0.741433761	2.032504311	0.001727116	0.035553859	0.031084902	5199	tags=59%, list=14%, signal=51%	3458/6363/6504/959/201633/51311/64581/10859/7097/1236/7099/4050/3135/353514/3952/3620/3659/3394/3593/3586/948/7057/11213/7098/3965/54/4790/4210/3718/958/8767/1240/3663
BP	GO:0002828	regulation of type 2 immune response	30	0.740195173	1.825349499	0.001869159	0.035553859	0.031084902	5066	tags=60%, list=14%, signal=52%	729230/30009/942/972/114548/3620/3569/1893/64127/3606/3566/91543/90865/2625/3142/301/3456/9466
BP	GO:0035666	TRIF-dependent toll-like receptor signaling pathway	29	0.740164967	1.810062825	0.001890359	0.035553859	0.031084902	4496	tags=38%, list=12%, signal=33%	146722/23643/929/7099/10333/353376/7098/330/148022/9641/3665
BP	GO:0032760	positive regulation of tumor necrosis factor production	85	0.739837265	2.220971896	0.001626016	0.035553859	0.031084902	5000	tags=55%, list=14%, signal=48%	406989/3458/914/6363/729230/5196/5788/1536/64581/54440/84868/2207/7305/6348/7097/23643/929/4317/6693/7099/11027/353514/3952/3929/120892/7096/5724/64127/3593/3133/948/29108/7057/7098/3965/1535/4023/148022/3459/64135/10125/64170/3717/5004/127540/5005/8767
BP	GO:0032655	regulation of interleukin-12 production	54	0.739031811	2.029963767	0.001715266	0.035553859	0.031084902	5199	tags=59%, list=14%, signal=51%	3458/6363/6504/959/201633/51311/64581/10859/7097/1236/7099/4050/3135/353514/3620/3659/3394/3593/3586/948/7057/11213/7098/3965/54/4790/4210/3718/958/8767/1240/3663
BP	GO:0002479	antigen processing and presentation of exogenous peptide antigen via MHC class I, TAP-dependent	75	0.738885384	2.158252928	0.001677852	0.035553859	0.031084902	4276	tags=35%, list=12%, signal=31%	1536/653361/2209/2210/5698/4688/4689/3106/3136/3135/3134/6890/5699/567/50489/3107/5696/3133/3105/948/6891/1535/6892/5721/5720/143471
BP	GO:0050869	negative regulation of B cell activation	30	0.738458859	1.821067683	0.001869159	0.035553859	0.031084902	3583	tags=50%, list=10%, signal=45%	1493/23495/4332/2213/3624/64092/84174/695/7305/11314/50943/3635/3586/7128/4067
BP	GO:2000514	regulation of CD4-positive, alpha-beta T cell activation	60	0.737682291	2.055087266	0.001680672	0.035553859	0.031084902	5000	tags=53%, list=14%, signal=46%	3458/6363/3662/30009/54440/3594/942/3071/941/114548/50943/3558/246778/29126/3593/3606/3566/64115/3965/284194/861/654346/1604/80149/2625/3142/7048/3718/301/64332/9308/8767
BP	GO:0032653	regulation of interleukin-10 production	52	0.736613567	2.006884839	0.001727116	0.035553859	0.031084902	3892	tags=56%, list=11%, signal=50%	3662/959/201633/80380/64581/2213/54440/10859/2207/7305/54209/7097/4317/7099/50943/353514/3620/64127/29126/3593/29108/64115/940/3965/602/284194/3082/654346/85480
BP	GO:0034122	negative regulation of toll-like receptor signaling pathway	39	0.73644492	1.895579915	0.001769912	0.035553859	0.031084902	3940	tags=46%, list=11%, signal=41%	3662/23547/146722/730249/23643/929/11314/7099/11027/10333/353376/11213/7098/7128/4067/148022/338382/92747
BP	GO:0070228	regulation of lymphocyte apoptotic process	53	0.735634173	2.010325903	0.001727116	0.035553859	0.031084902	4386	tags=51%, list=12%, signal=45%	6352/3575/56891/695/972/917/171558/939/5133/29124/3620/3558/5304/155038/29126/101/81704/3586/5027/3965/4067/148003/57864/11035/3958/1942/3718
BP	GO:0002456	T cell mediated immunity	106	0.734879571	2.261357312	0.001602564	0.035553859	0.031084902	5417	tags=55%, list=15%, signal=47%	909/910/913/729230/911/3575/30009/5788/5551/3004/8807/925/2213/54440/3594/10859/970/3106/7454/3136/3553/114548/3135/3134/50943/3383/3569/567/3593/7133/3107/3133/64005/3606/3105/6556/5027/1178/912/91543/634/4277/10384/11118/23180/5873/1604/2625/11035/1512/154064/3592/339390/51571/3456/7264/100507436/3077
BP	GO:0002704	negative regulation of leukocyte mediated immunity	49	0.733444021	1.977049218	0.001736111	0.035553859	0.031084902	5584	tags=59%, list=15%, signal=50%	729230/3575/30009/3805/5788/2213/8832/84868/10859/10225/6318/11314/3135/3134/50943/387837/3162/3133/3965/634/722/3718/5272/339390/3456/10039/100507436/3077/1378
BP	GO:0032732	positive regulation of interleukin-1 production	58	0.732709671	2.034122841	0.00170068	0.035553859	0.031084902	5000	tags=55%, list=14%, signal=48%	406989/3458/6363/149628/51311/9447/64581/4332/84868/7305/6348/3495/7099/11027/114548/834/353514/64127/29108/5027/3428/3965/91662/199713/4023/79792/373509/3717/5004/127540/5005/8767
BP	GO:0071346	cellular response to interferon-gamma	175	0.732331549	2.347725588	0.00148368	0.035553859	0.031084902	4786	tags=51%, list=13%, signal=45%	3458/6363/6357/3117/6352/6356/3662/3118/3120/115362/6367/6351/3113/3127/6846/3594/6355/3115/6354/3122/6362/3123/3119/6361/2209/199/6347/115361/2634/6348/3055/6368/2210/7412/730249/6364/6349/6366/6369/7097/3106/7454/3136/7099/834/6346/3135/3134/3383/4261/4360/6358/567/3659/3394/5724/2633/3593/3107/3133/10346/3105/4502/10437/84166/10344/163351/8638/7098/5468/140885/3965/2635/11074/960/3459/338382/6…
BP	GO:0043367	CD4-positive, alpha-beta T cell differentiation	73	0.731853757	2.130221486	0.001672241	0.035553859	0.031084902	5052	tags=55%, list=14%, signal=47%	3458/26279/6363/114836/3662/4063/30009/54440/3594/1880/942/3071/941/2529/10538/6693/114548/50943/3569/3558/246778/3593/3606/3566/159296/3965/602/91543/861/80149/2625/3142/3718/301/5734/5971/64332/9308/8767/6774
BP	GO:0034142	toll-like receptor 4 signaling pathway	35	0.731781364	1.863987834	0.001788909	0.035553859	0.031084902	5561	tags=63%, list=15%, signal=53%	79931/26191/3689/3684/730249/23643/929/4057/7099/11027/3929/353376/118788/7128/4067/338382/92747/4792/3654/8767/10062/57402
BP	GO:0002369	T cell cytokine production	40	0.731747723	1.891723308	0.001760563	0.035553859	0.031084902	5417	tags=52%, list=15%, signal=45%	729230/30009/8807/54440/3553/114548/3134/50943/3569/567/3593/7133/3606/6556/1178/91543/1604/2625/3592/3456/3077
BP	GO:0002697	regulation of immune effector process	453	0.73153779	2.559005465	0.001259446	0.035553859	0.031084902	4097	tags=45%, list=11%, signal=40%	28457/28907/28778/3080/28825/28420/28392/909/28938/28394/28791/28920/28439/28820/28449/28809/28919/28299/28816/28796/28813/28793/28797/28823/910/28913/28940/913/28881/59067/28776/3458/28874/28434/257101/28883/3502/28450/28442/28461/28912/6363/28896/28424/388077/3538/28454/28916/4068/114836/3514/28903/28876/28395/729230/911/3539/3662/115352/28452/51237/28822/959/28834/3575/28921/30009/3500/3805/35…
BP	GO:0034341	response to interferon-gamma	193	0.731244083	2.368598523	0.001449275	0.035553859	0.031084902	6304	tags=62%, list=17%, signal=51%	3458/6363/10537/6357/3117/6352/6356/3662/3118/3120/115362/6367/6351/3113/3127/6846/3594/6355/3115/6354/3122/6362/3123/3119/6361/2209/199/6347/115361/2634/6348/3055/6368/2210/7412/730249/6364/6349/6366/6369/7097/8942/3106/7454/3136/7099/834/6346/3135/3134/3383/4261/4360/6358/567/3659/3394/5724/2633/3593/3107/3133/10346/3105/4502/10437/84166/10344/6556/163351/8638/7098/5468/58191/140885/3965/2635/1…
BP	GO:0051249	regulation of lymphocyte activation	472	0.731237545	2.560867502	0.001270648	0.035553859	0.031084902	4438	tags=47%, list=12%, signal=42%	28457/28401/28464/28423/28467/28409/28468/28420/28392/28455/28394/28410/28439/3507/28385/28449/28414/28412/28388/28466/59067/28473/3458/28434/257101/3502/28450/28396/28426/28442/28461/102723168/914/26279/6363/28424/388077/29851/28391/3538/916/28454/28639/55423/28448/3514/28638/28395/729230/6352/3539/3662/115352/28452/51237/1493/959/28834/3575/126259/30009/3500/102723169/201633/3503/3501/56833/578…
BP	GO:0072606	interleukin-8 secretion	29	0.730459719	1.786328779	0.001890359	0.035553859	0.031084902	5496	tags=62%, list=15%, signal=53%	914/51744/26191/2219/7097/929/10333/3952/2867/7096/284297/29108/1116/3965/301/965/2149/7114
BP	GO:0030593	neutrophil chemotaxis	100	0.730391274	2.231433937	0.001607717	0.035553859	0.031084902	3625	tags=56%, list=10%, signal=51%	4283/10563/6363/6357/5196/6352/6356/6367/3627/6373/6351/120425/6846/6355/3689/6354/6362/719/6374/6361/3071/2207/6347/6279/6348/6368/1441/972/6372/6364/6349/3579/6366/6369/5880/5294/1236/3553/6283/6280/6346/2919/3929/6358/728/10451/3577/7409/683/3576/10344/3557/5142/4354/27177/5293
BP	GO:0002705	positive regulation of leukocyte mediated immunity	133	0.728976515	2.286525536	0.001501502	0.035553859	0.031084902	4177	tags=44%, list=11%, signal=39%	909/910/913/59067/4068/114836/911/30009/3805/5788/100528032/259197/8807/4049/54440/3594/3689/2207/695/3684/22914/2208/2268/3106/3136/3553/114548/56253/117157/3135/3134/50943/3569/3558/3902/567/718/5724/64127/3593/3107/3133/3606/7409/3566/3105/10666/5027/100141515/940/912/7040/91543/4277/7124/148022/3596/2625/10125
BP	GO:2000106	regulation of leukocyte apoptotic process	83	0.72721831	2.169052604	0.001650165	0.035553859	0.031084902	5241	tags=55%, list=14%, signal=48%	6363/6352/1234/3575/56891/10859/2207/695/972/3579/6366/917/1236/171558/939/5133/29124/3620/3558/5304/155038/64127/29126/101/81704/3059/3586/5027/8013/4208/3965/4067/148003/5293/57864/6387/11035/3958/1942/3718/301/3665/1029/558/2621/338442
BP	GO:0032613	interleukin-10 production	55	0.726971874	2.000237317	0.00172117	0.035553859	0.031084902	5433	tags=62%, list=15%, signal=53%	3662/959/201633/80380/64581/2213/54440/10859/2207/7305/54209/7097/4317/7099/50943/353514/3620/64127/29126/3593/29108/64115/940/3965/602/284194/3082/654346/85480/3718/9636/9308/947/27242
BP	GO:0050729	positive regulation of inflammatory response	142	0.726331884	2.294975776	0.00149925	0.035553859	0.031084902	5777	tags=63%, list=16%, signal=54%	406989/406916/245928/59067/2167/729230/115362/4049/64581/51284/81793/6362/2207/695/9173/3600/5008/26228/6279/6348/54209/6349/6369/5294/7097/1236/5733/4317/3553/6283/5054/7099/6280/10333/6346/353514/8792/3620/3929/120892/3569/3558/6358/2867/718/56670/64127/5320/3593/63940/101/3133/3606/9180/388125/4889/3605/940/7098/91662/26471/2113/7124/4023/90865/148022/7052/2865/85480/185/923/3949/23765/4792/14…
BP	GO:0002724	regulation of T cell cytokine production	31	0.726064353	1.815140141	0.001824818	0.035553859	0.031084902	4005	tags=45%, list=11%, signal=40%	729230/30009/54440/3553/114548/3134/50943/3569/567/7133/3606/1178/91543/2625
BP	GO:0002703	regulation of leukocyte mediated immunity	201	0.725919382	2.362951834	0.001445087	0.035553859	0.031084902	5584	tags=54%, list=15%, signal=46%	909/910/913/59067/4068/114836/729230/911/3575/30009/3805/5788/100528032/259197/8807/4049/2213/54440/3594/3689/8832/84868/10859/2207/695/3684/10225/6318/22914/2208/9437/6372/5880/2268/30817/11314/3106/7454/3136/3553/7099/114548/56253/117157/3135/3134/50943/3952/3569/3558/3902/567/718/5724/387837/64127/3162/3593/7133/3107/3133/3606/7409/3566/3105/3586/10666/5027/100141515/940/7098/1776/1178/3965/14…
BP	GO:0002822	regulation of adaptive immune response based on somatic recombination of immune receptors built from immunoglobulin superfamily domains	144	0.725613693	2.301590554	0.001488095	0.035553859	0.031084902	5584	tags=55%, list=15%, signal=47%	909/910/913/6363/729230/911/3575/30009/5788/4049/2213/54440/3594/84868/10673/10859/2207/695/9173/941/2208/3106/7454/3136/3553/114548/3135/3134/50943/3569/3558/920/567/246778/718/29126/3593/7133/3107/3133/3606/3566/3105/3586/6556/10666/5027/100141515/940/4208/1178/912/7040/91543/634/722/7128/7124/90865/80149/2625/11035/3142/3570/3718/301/958/3592/339390/51571/64332/8767/3456/9466/10039/7037/3077/8…
BP	GO:0001774	microglial cell activation	46	0.724962436	1.928969259	0.001754386	0.035553859	0.031084902	4650	tags=63%, list=13%, signal=55%	406916/3458/5788/51311/8530/51284/3689/712/3684/199/26228/7305/6348/2358/54209/7097/4317/10333/120892/3569/728/8877/7098/7124/90865/3459/3596/3949/3717
BP	GO:0002269	leukocyte activation involved in inflammatory response	46	0.724962436	1.928969259	0.001754386	0.035553859	0.031084902	4650	tags=63%, list=13%, signal=55%	406916/3458/5788/51311/8530/51284/3689/712/3684/199/26228/7305/6348/2358/54209/7097/4317/10333/120892/3569/728/8877/7098/7124/90865/3459/3596/3949/3717
BP	GO:0010743	regulation of macrophage derived foam cell differentiation	30	0.724519498	1.786692687	0.001869159	0.035553859	0.031084902	6164	tags=73%, list=17%, signal=61%	9370/5196/1437/4481/5320/3606/1435/948/5468/1071/4023/4790/185/406961/4792/9619/19/3685/10062/5583/247/3690
BP	GO:1903039	positive regulation of leukocyte cell-cell adhesion	215	0.723814395	2.372256595	0.001430615	0.035553859	0.031084902	5000	tags=54%, list=14%, signal=47%	59067/3458/6363/29851/916/55423/729230/6352/1493/959/3575/126259/5788/100528032/3113/11006/80380/9840/54440/3594/3689/3115/942/10148/84868/10673/921/10288/10859/3071/970/199/64926/6347/3600/941/9402/3559/22914/972/7412/6366/160365/1236/6708/939/3553/114548/5133/3135/7535/3574/50943/3383/3952/3569/3558/920/11151/5724/3676/10326/79679/64127/29126/3593/101/3133/8876/81704/3606/7409/3956/3566/3109/29…
BP	GO:0097028	dendritic cell differentiation	41	0.722261881	1.887570145	0.001733102	0.035553859	0.031084902	5176	tags=66%, list=14%, signal=57%	6363/10537/3662/2213/1437/10288/10859/6688/54209/1236/10538/3135/28959/55365/116071/3965/7040/4067/55509/7226/2322/7048/5657/5971/814/558/2621
BP	GO:0002819	regulation of adaptive immune response	159	0.721472173	2.30428553	0.001470588	0.035553859	0.031084902	5584	tags=55%, list=15%, signal=47%	909/910/913/6363/729230/911/3575/30009/962/5788/4049/2213/54440/3594/64092/84868/10673/10859/2207/695/9173/941/2208/3106/7454/3136/3553/114548/3135/3134/50943/3569/3558/920/567/3659/246778/718/29126/3593/7133/3107/3133/3606/3566/3105/3586/29108/6556/10666/5027/100141515/940/4208/1178/8764/912/7040/91543/11221/634/722/7128/7124/90865/80149/2625/11035/3142/3570/3718/301/3665/958/3592/339390/51571/6…
BP	GO:0045058	T cell selection	47	0.721425044	1.931194942	0.00174216	0.035553859	0.031084902	3302	tags=49%, list=9%, signal=45%	915/916/387357/114836/3662/4063/30009/5788/3594/1794/3600/972/917/1236/10538/6693/7535/50943/3569/920/3593/940/912
BP	GO:0032946	positive regulation of mononuclear cell proliferation	130	0.720325093	2.260468182	0.001494768	0.035553859	0.031084902	4725	tags=57%, list=13%, signal=50%	59067/6363/916/729230/6352/115352/959/126259/5788/2255/3113/80380/54440/3594/1880/3115/942/10148/84868/10673/10288/3071/970/199/64926/3600/941/3559/972/7412/952/160365/6708/3553/7099/7535/3574/50943/3952/3569/3558/920/11151/10451/79679/29126/3593/3133/3606/1435/3109/29108/683/8744/940/4208/3965/407030/912/7293/30835/2323/148022/1604/3596/3570/7048/3718/923/301/958/84433/4690/3592
BP	GO:0032722	positive regulation of chemokine production	56	0.720063157	1.973920731	0.001727116	0.035553859	0.031084902	4175	tags=54%, list=11%, signal=48%	9370/3458/64581/51284/10631/84868/199/9173/1436/972/7097/3553/7099/3574/3929/3569/2867/3162/3566/29108/116/7098/3965/7124/4023/90865/148022/2865/85480/3570
BP	GO:0050671	positive regulation of lymphocyte proliferation	129	0.719034737	2.256069609	0.001503759	0.035553859	0.031084902	4725	tags=57%, list=13%, signal=49%	59067/6363/916/729230/6352/115352/959/126259/5788/2255/3113/80380/54440/3594/1880/3115/942/10148/84868/10673/10288/3071/970/199/64926/3600/941/3559/972/7412/952/160365/6708/3553/7099/7535/3574/50943/3952/3569/3558/920/11151/10451/79679/29126/3593/3133/3606/3109/29108/683/8744/940/4208/3965/407030/912/7293/30835/2323/148022/1604/3596/3570/7048/3718/923/301/958/84433/4690/3592
BP	GO:2000107	negative regulation of leukocyte apoptotic process	47	0.718884212	1.924393345	0.00174216	0.035553859	0.031084902	5176	tags=53%, list=14%, signal=46%	6363/6352/1234/3575/10859/2207/972/3579/6366/1236/171558/939/3620/3558/5304/64127/81704/3059/57864/6387/1942/3718/3665/558/2621
MF	GO:0005164	tumor necrosis factor receptor binding	31	0.718708677	1.79675116	0.003649635	0.04928298	0.043088336	5572	tags=48%, list=15%, signal=41%	356/959/4049/10673/970/4050/8743/8744/8740/8742/7124/7185/8717/6772/8741
BP	GO:0006959	humoral immune response	336	0.718706278	2.466410648	0.001338688	0.035553859	0.031084902	3512	tags=54%, list=10%, signal=49%	28457/28907/28401/28464/28423/28778/28467/28409/3080/28468/28825/28420/28392/28938/28455/28394/28791/28920/28410/28439/3507/28385/28820/28449/28414/28809/28919/28299/28816/28796/28813/28793/28797/28823/28913/28940/28412/28388/28466/28881/931/28776/4283/28473/3458/10563/28874/28434/28883/3502/28450/28396/28426/28442/28461/28912/102723168/28896/28424/388077/28391/3538/3512/28454/28916/28639/6357/40…
BP	GO:0050870	positive regulation of T cell activation	201	0.718547513	2.338955543	0.001445087	0.035553859	0.031084902	5000	tags=53%, list=14%, signal=46%	59067/3458/6363/29851/916/55423/729230/6352/1493/959/3575/126259/5788/100528032/3113/11006/80380/9840/54440/3594/3115/942/10148/84868/10673/921/10288/10859/3071/970/199/64926/6347/3600/941/9402/3559/22914/972/7412/6366/160365/1236/6708/939/3553/114548/5133/3135/7535/3574/50943/3952/3569/3558/920/11151/10326/79679/64127/29126/3593/101/3133/8876/81704/3606/7409/3956/3566/3109/29108/64115/3932/8744/…
BP	GO:0002474	antigen processing and presentation of peptide antigen via MHC class I	96	0.718317596	2.18414714	0.001602564	0.035553859	0.031084902	5838	tags=40%, list=16%, signal=33%	1536/653361/2209/2207/50856/2210/5698/4688/4689/3106/3136/3135/3134/6890/5699/567/50489/3107/5696/3133/3105/948/10437/6891/55080/1535/6892/5721/64167/5720/143471/3685/3140/9871/3077/8673/51128/51752
BP	GO:0032607	interferon-alpha production	30	0.718304132	1.771365358	0.001869159	0.035553859	0.031084902	5749	tags=57%, list=16%, signal=48%	23547/51311/51284/84868/4321/7099/3586/7098/64135/9111/3665/127540/8767/6772/197358/3663/23586
BP	GO:0032735	positive regulation of interleukin-12 production	35	0.717915581	1.82866902	0.001788909	0.035553859	0.031084902	3238	tags=46%, list=9%, signal=42%	3458/6363/959/64581/7097/1236/7099/4050/3135/3620/3659/3394/3593/948/7098/3965
BP	GO:0071621	granulocyte chemotaxis	118	0.717820705	2.238541356	0.001531394	0.035553859	0.031084902	4562	tags=58%, list=13%, signal=51%	4283/10563/6363/6357/6278/5196/6352/6356/6367/3627/6373/6351/120425/6846/6355/3689/6354/6362/719/6374/6361/3071/2207/6347/6279/6348/6368/1441/972/6372/6364/6349/3579/6366/6369/5880/5294/1236/30817/3553/6283/6280/6346/2919/3929/284340/6358/728/10451/3577/7857/7409/1435/683/3576/10344/7057/3557/5142/4354/27177/5293/2921/3958/2920/3269/301/23765/5473
BP	GO:0050856	regulation of T cell receptor signaling pathway	39	0.717146597	1.8459068	0.001769912	0.035553859	0.031084902	7478	tags=56%, list=21%, signal=45%	50852/11006/9840/53347/26191/1236/11314/2633/3932/10666/634/3958/1540/10385/1845/56940/8915/5777/7070/5970/975/5795
CC	GO:0035579	specific granule membrane	90	0.716021838	2.173713745	0.001605136	0.035553859	0.031084902	4461	tags=44%, list=12%, signal=39%	53831/3683/4973/1536/963/3689/719/3903/1084/23601/3684/2358/5328/2204/160364/945/6518/79895/7133/101/932/948/338339/683/199675/5329/634/1535/22918/6793/5023/222487/8514/7226/6515/10043/5912/64386/2040/966
BP	GO:0032757	positive regulation of interleukin-8 production	49	0.715837723	1.929590221	0.001736111	0.035553859	0.031084902	5227	tags=53%, list=14%, signal=46%	9370/914/51311/51744/64581/51284/2219/972/7097/929/3553/5054/7099/3929/2867/7096/64127/29108/7098/3965/7124/3303/965/4615/2149/7100
BP	GO:1990266	neutrophil migration	114	0.714518382	2.209995084	0.001582278	0.035553859	0.031084902	4703	tags=58%, list=13%, signal=51%	4283/10563/6363/6357/5196/6352/6356/56833/6367/3627/6373/6351/120425/6846/6355/3689/6354/6362/719/6374/6361/3071/2207/6347/6279/6348/6368/1441/972/6372/6364/6349/3579/6366/6369/5880/5294/1236/3553/6283/6280/6346/2919/3929/6358/728/10451/3577/101/7409/683/3576/10344/5175/3557/5142/4354/27177/5293/2921/3958/2920/5657/5473/4267/23604
BP	GO:0050900	leukocyte migration	488	0.713548434	2.51101302	0.00125	0.035553859	0.031084902	3808	tags=45%, list=10%, signal=41%	28457/28907/140596/28778/28825/28420/28392/28938/28394/28791/28920/28439/3507/28820/28449/28809/28919/28299/28816/28796/28813/28793/28797/28823/28913/28940/28881/28776/4283/10563/28874/28434/28883/28450/28442/28461/28912/914/6363/28896/28424/388077/3538/3512/28454/28916/6357/55423/6278/2833/3514/28903/28876/28395/729230/5196/6352/6356/3539/28452/28822/1234/28834/2838/28921/30009/56833/962/28937/1…
BP	GO:0043300	regulation of leukocyte degranulation	46	0.712592424	1.896055315	0.001754386	0.035553859	0.031084902	5518	tags=50%, list=15%, signal=42%	729230/2213/3689/8832/2207/3684/5880/2268/30817/11314/3134/5724/3162/3566/3965/634/4067/3596/201294/84106/57126/9846/8673
BP	GO:0001776	leukocyte homeostasis	86	0.712255356	2.139776265	0.001615509	0.035553859	0.031084902	5502	tags=49%, list=15%, signal=42%	729230/23495/84636/1880/608/10673/202309/3071/2207/27240/3559/972/6372/3579/6708/50943/3569/3558/11151/55619/5027/4208/5142/159296/3965/8740/7040/7128/4067/10019/5293/57864/30061/11035/2322/3718/301/558/338442/5366/578/10312
CC	GO:0012507	ER to Golgi transport vesicle membrane	60	0.712169659	1.984012379	0.001680672	0.035553859	0.031084902	2691	tags=30%, list=7%, signal=28%	3117/3118/3120/3113/3127/3115/3122/3123/3119/972/3106/3136/3135/3134/567/3107/3133/3105
BP	GO:0071887	leukocyte apoptotic process	104	0.710806859	2.188398677	0.001594896	0.035553859	0.031084902	5433	tags=51%, list=15%, signal=43%	6363/356/6352/1234/3575/56891/10859/2207/695/3559/972/3579/6366/917/1236/171558/939/5133/29124/3620/3569/3558/5304/155038/64127/29126/101/81704/3059/3586/5027/8013/4208/1178/3965/4067/148003/5293/57864/6387/11035/3958/1514/1942/3718/301/3665/1029/558/2621/338442/578/27242
BP	GO:0010742	macrophage derived foam cell differentiation	36	0.710411737	1.817730399	0.001795332	0.035553859	0.031084902	6164	tags=67%, list=17%, signal=55%	9370/5196/1437/4481/5320/3606/1435/948/5468/7040/1071/4023/4790/185/406961/4792/9619/19/3685/6772/10062/5583/247/3690
BP	GO:0090077	foam cell differentiation	36	0.710411737	1.817730399	0.001795332	0.035553859	0.031084902	6164	tags=67%, list=17%, signal=55%	9370/5196/1437/4481/5320/3606/1435/948/5468/7040/1071/4023/4790/185/406961/4792/9619/19/3685/6772/10062/5583/247/3690
BP	GO:0097530	granulocyte migration	136	0.710347548	2.230326342	0.001503759	0.035553859	0.031084902	4703	tags=57%, list=13%, signal=50%	4283/10563/6363/6357/6278/5196/6352/6356/56833/6367/3627/6373/6351/120425/6846/6355/3689/6354/6362/719/6374/6361/3071/2207/6347/6279/6348/6368/1441/972/6372/6364/6349/3579/6366/6369/5880/5294/1236/30817/11314/3553/6283/6280/6346/2919/3929/284340/6358/728/10451/3577/7857/101/7409/1435/683/3576/10344/7057/5175/3605/3557/5142/4354/27177/5293/2921/3958/2920/3269/301/23765/5657/5473/5734/4267/23604
BP	GO:0002756	MyD88-independent toll-like receptor signaling pathway	33	0.709623119	1.78351197	0.003623188	0.049141691	0.042964806	4496	tags=36%, list=12%, signal=32%	79931/146722/23643/929/7099/10333/353376/7098/330/148022/9641/3665
BP	GO:0035710	CD4-positive, alpha-beta T cell activation	91	0.708897391	2.144853644	0.001636661	0.035553859	0.031084902	5052	tags=52%, list=14%, signal=45%	3458/26279/6363/114836/3662/4063/30009/54440/3594/1880/942/3071/941/2529/10538/6693/114548/50943/3569/3558/246778/29126/3593/3606/3566/64115/159296/3965/602/91543/284194/861/654346/1604/80149/2625/3142/7048/3718/301/5734/5971/3592/64332/9308/8767/6774
BP	GO:0042129	regulation of T cell proliferation	154	0.708859613	2.267832255	0.001461988	0.035553859	0.031084902	5000	tags=55%, list=14%, signal=48%	59067/26279/6363/916/729230/6352/1493/959/126259/5788/3113/80380/54440/3594/3115/942/10148/84868/10673/10288/10859/3071/970/199/64926/3600/941/3559/7412/5880/160365/11326/6708/10457/3553/6693/3135/7535/50943/3952/8995/3620/3569/3558/920/11151/3659/246778/79679/29126/3593/7133/3133/3606/3586/3109/29108/64115/8744/940/1178/8764/3965/407030/912/7040/284194/30835/7356/654346/1604/2615/11035/3958/3570…
CC	GO:0009897	external side of plasma membrane	382	0.708764332	2.461201812	0.001308901	0.035553859	0.031084902	3842	tags=50%, list=11%, signal=45%	28457/28401/28464/28423/28467/28409/28468/28420/28392/909/28455/28394/28410/28439/3507/28385/28449/28414/910/28412/28388/913/28466/931/4283/28473/28434/3502/28450/28396/28426/28442/28461/915/102723168/914/28424/388077/356/29851/28391/3538/916/28454/28639/28448/2833/3514/28638/28395/729230/911/3539/6967/28452/10663/1493/959/1234/6966/28834/3560/3575/3500/2829/102723169/973/3503/3501/2206/5788/1005…
BP	GO:0050852	T cell receptor signaling pathway	199	0.708631325	2.304823224	0.001445087	0.035553859	0.031084902	4314	tags=32%, list=12%, signal=29%	28664/915/916/28639/50852/387357/3702/3117/1493/28589/28755/28653/3118/3120/5788/28682/2533/3113/11006/3127/9840/53347/26191/919/3115/3122/3123/3119/3937/695/9402/5698/917/1236/11314/7454/7535/50943/28577/5699/920/3635/79679/2633/5696/3932/10666/940/5142/634/5293/10384/11118/23180/4790/80149/5721/2625/3958/5720/11119/143471/1540/55824
BP	GO:0071674	mononuclear cell migration	85	0.707891676	2.12507208	0.001626016	0.035553859	0.031084902	4175	tags=58%, list=11%, signal=51%	140596/6363/6357/6278/729230/6352/6356/56833/6367/3627/26585/6351/120425/6846/6355/6354/6362/719/6361/199/6347/6348/6368/2358/1230/6364/6349/6366/6369/6283/5054/6346/8792/3569/284340/6358/728/1435/10344/7057/5175/140885/4681/7040/4067/7124/6387/3958/3570
BP	GO:0070227	lymphocyte apoptotic process	69	0.707811538	2.030380546	0.001675042	0.035553859	0.031084902	4386	tags=43%, list=12%, signal=38%	356/6352/3575/56891/695/3559/972/917/171558/939/5133/29124/3620/3558/5304/155038/29126/101/81704/3586/5027/1178/3965/4067/148003/57864/11035/3958/1942/3718
BP	GO:0030888	regulation of B cell proliferation	61	0.707105186	1.98204008	0.001666667	0.035553859	0.031084902	4657	tags=54%, list=13%, signal=47%	59067/115352/51237/1493/5788/23495/4332/2213/54440/1880/10673/3071/695/7305/972/952/11314/7099/3574/3558/3635/10451/3586/22806/683/4208/7293/4067/148022/3596/958/84433/196
BP	GO:0002823	negative regulation of adaptive immune response based on somatic recombination of immune receptors built from immunoglobulin superfamily domains	40	0.706025445	1.825225755	0.001760563	0.035553859	0.031084902	5584	tags=57%, list=15%, signal=49%	3575/30009/5788/2213/84868/10859/9173/3135/3134/50943/3558/3566/634/722/90865/80149/3718/339390/3456/9466/10039/3077/1378
BP	GO:0042116	macrophage activation	92	0.703438232	2.127399212	0.001633987	0.035553859	0.031084902	4000	tags=49%, list=11%, signal=44%	406916/3458/5788/51311/8530/2213/51284/3689/1437/84868/712/3684/199/9173/26228/7305/6348/972/2358/54209/11326/7097/4317/7099/10333/3929/120892/3569/7096/728/56670/3566/8877/3586/7057/6556/7098/22904/22918/7124/90865/148022/3459/80149/3596
BP	GO:0032480	negative regulation of type I interferon production	44	0.702874597	1.848346721	0.001776199	0.035553859	0.031084902	6043	tags=50%, list=17%, signal=42%	23547/84868/10859/730249/3586/29108/84166/9246/140885/7128/64135/9641/1540/9111/79132/5971/51191/9636/197358/7318/23586/54941
BP	GO:0050727	regulation of inflammatory response	467	0.701851232	2.459216604	0.001261034	0.035553859	0.031084902	4019	tags=44%, list=11%, signal=40%	406989/406995/28457/28907/406916/28778/3080/245928/28825/9370/28420/28392/28938/28394/28791/28920/28439/28820/28449/28809/28919/28299/28816/28796/28813/28793/28797/28823/28913/28940/28881/59067/28776/28874/28434/28883/2167/3502/28450/28442/28461/28912/28896/28424/388077/3538/28454/28916/3514/28903/28876/28395/729230/6352/3539/28452/28822/28834/28921/3500/3503/3501/56833/115362/28937/5788/28817/11…
BP	GO:0042113	B cell activation	298	0.700587401	2.378811928	0.00136612	0.035553859	0.031084902	3625	tags=41%, list=10%, signal=37%	28457/28401/28464/28423/28467/28409/28468/28420/28392/28455/28394/28410/28439/3507/28385/28449/28414/28412/28388/28466/59067/931/28473/28434/3502/28450/28396/28426/28442/28461/102723168/28424/388077/28391/3538/28454/28639/115350/28448/3514/28638/28395/3539/115352/28452/51237/1493/959/28834/3575/30009/3500/102723169/973/3503/3501/56833/5788/23495/100423062/3493/28408/28444/54900/4332/2213/54440/18…
BP	GO:0050715	positive regulation of cytokine secretion	137	0.700433389	2.205130935	0.001492537	0.035553859	0.031084902	5012	tags=55%, list=14%, signal=47%	3458/914/6363/26253/51311/51744/9447/283420/26191/10631/84868/4321/23601/5047/199/9173/5008/6348/1436/2219/3495/93978/7097/929/4317/2268/3553/7099/11027/114548/56253/834/6346/353514/55801/64109/120892/2867/7096/79679/64127/29126/3566/3586/29108/5027/3605/8764/3965/91662/284194/199713/57824/114899/7124/4023/90865/654346/3459/85480/64135/2625/10125/79792/23765/5734/373509/965/5004/186/127540/28984/…
BP	GO:0071402	cellular response to lipoprotein particle stimulus	32	0.699365148	1.750992472	0.003663004	0.04928298	0.043088336	4806	tags=53%, list=13%, signal=46%	768212/3689/2207/968/7099/10333/948/1012/5468/4023/148022/348/3949/4615/9619/19/928
BP	GO:0043030	regulation of macrophage activation	52	0.69933126	1.905310146	0.001727116	0.035553859	0.031084902	4000	tags=46%, list=11%, signal=41%	406916/5788/8530/2213/84868/9173/26228/6348/972/54209/11326/4317/7099/10333/3929/120892/3569/3566/8877/3586/7057/90865/80149/3596
BP	GO:0055094	response to lipoprotein particle	30	0.698571615	1.722704221	0.003738318	0.049975406	0.043693727	4806	tags=53%, list=13%, signal=46%	768212/3689/2207/968/7099/10333/948/1012/5468/4023/148022/348/3949/4615/19/928
BP	GO:0032642	regulation of chemokine production	80	0.697341759	2.065706613	0.001672241	0.035553859	0.031084902	4175	tags=48%, list=11%, signal=42%	9370/3458/64581/51284/10631/84868/199/9173/1436/972/6372/54209/7097/2532/3553/7099/3574/3929/3569/2867/3162/3566/3586/29108/116/7098/140885/3965/6591/114899/7124/4023/90865/148022/2865/85480/4210/3570
BP	GO:0042098	T cell proliferation	182	0.696660653	2.24710283	0.001447178	0.035553859	0.031084902	4782	tags=51%, list=13%, signal=45%	59067/26279/6363/916/729230/6352/1493/959/126259/5788/3113/80380/54440/3594/3115/942/10148/84868/10673/10288/10859/3071/970/199/1794/64926/3600/941/3559/7412/5880/160365/11326/5294/6708/10457/3553/6693/3135/7535/50943/3952/8995/3620/3569/3558/5699/920/11151/3659/246778/79679/29126/3593/7133/3133/81704/3606/3586/3109/29108/64115/6556/5027/8744/940/1178/8764/3965/407030/8740/912/7040/7293/284194/30…
BP	GO:0150077	regulation of neuroinflammatory response	38	0.696254321	1.787236357	0.001788909	0.035553859	0.031084902	3756	tags=53%, list=10%, signal=47%	406989/406916/5788/8530/4318/26228/6348/54209/4317/4314/3553/120892/3569/7133/3606/8877/26471/131450/7124/90865
BP	GO:0001906	cell killing	166	0.695933811	2.225639094	0.001472754	0.035553859	0.031084902	4216	tags=54%, list=12%, signal=48%	353144/909/910/913/59067/3458/6357/4068/114836/3002/57823/5196/4069/911/117159/4589/3575/10578/3805/353142/5788/100528032/5551/259197/3004/8807/3347/64581/2213/3594/100431172/84868/3811/10859/3684/6318/26228/1511/22914/7305/2208/9437/6372/820/3106/3136/4057/6283/56253/3135/3134/57817/3383/3952/3902/11151/567/718/8542/387837/3593/3107/3133/3606/7409/3105/4153/57115/55894/10666/5027/3346/1776/3965/…
BP	GO:0002886	regulation of myeloid leukocyte mediated immunity	55	0.695815279	1.91451105	0.00172117	0.035553859	0.031084902	5749	tags=51%, list=16%, signal=43%	729230/2213/3689/8832/2207/695/3684/6372/5880/2268/30817/11314/718/5724/3162/3133/3566/1776/3965/4067/148022/3596/201294/84106/57126/9846/8673/23586
BP	GO:1903037	regulation of leukocyte cell-cell adhesion	299	0.69554346	2.363609408	0.001364256	0.035553859	0.031084902	5009	tags=48%, list=14%, signal=42%	59067/3458/26279/6363/29851/916/55423/729230/6352/1493/959/3575/126259/30009/201633/5788/100528032/3113/11006/80380/9840/10875/54900/2213/26191/54440/3594/3689/3115/942/10148/84868/10673/921/10288/10859/3071/970/199/64926/6347/3600/941/9402/79626/3559/22914/972/7412/6366/160365/11326/1236/6708/10457/11314/939/3553/6693/114548/5133/3135/7535/3574/50943/3383/3952/3620/3569/3558/3902/920/11151/3659/…
CC	GO:1904724	tertiary granule lumen	55	0.695110747	1.912572556	0.00172117	0.035553859	0.031084902	4749	tags=42%, list=13%, signal=36%	4069/3240/4318/1520/126014/820/4317/7130/4057/2919/567/116844/1118/2495/6947/25797/1265/1512/79792/1509/5473/5004/1476
BP	GO:0061756	leukocyte adhesion to vascular endothelial cell	40	0.694993619	1.796706142	0.001760563	0.035553859	0.031084902	3808	tags=45%, list=10%, signal=40%	729230/3689/6402/7412/6404/6366/6693/6401/1524/3383/3952/5724/3676/6403/3695/2113/7124/6387
BP	GO:0002699	positive regulation of immune effector process	214	0.694528566	2.275774502	0.001432665	0.035553859	0.031084902	5572	tags=50%, list=15%, signal=43%	909/910/913/59067/3458/6363/4068/114836/729230/911/51237/30009/3805/5788/100528032/259197/51744/8807/4049/54440/3594/3689/942/8832/10859/2207/695/3684/941/22914/972/2208/5880/2268/30817/11314/3106/3136/3553/7099/114548/56253/117157/3135/3134/50943/3929/3569/3558/3902/2867/567/718/5724/64127/3162/3593/3107/3133/3606/7409/3566/3105/948/3109/10666/5027/100141515/940/8013/8764/3965/912/7040/25818/565…
BP	GO:0002718	regulation of cytokine production involved in immune response	83	0.694391236	2.071140258	0.001650165	0.035553859	0.031084902	4005	tags=45%, list=11%, signal=40%	729230/30009/3805/54440/10859/2207/695/10225/972/3553/7099/114548/3135/3134/50943/3569/2867/567/64127/3162/7133/3133/3606/3586/948/10666/11213/8013/7098/1178/8764/7040/91543/7124/148022/2865/2625
BP	GO:0002687	positive regulation of leukocyte migration	127	0.694230748	2.173773405	0.001517451	0.035553859	0.031084902	5176	tags=50%, list=14%, signal=43%	10563/6363/6278/729230/6352/3627/6351/6846/6355/6354/719/64805/3071/199/6348/972/2358/1230/54209/6364/3579/6366/6369/5880/1236/6693/5054/6346/3383/8995/3929/3569/284340/728/1235/5724/3676/8784/6403/63940/101/81704/1435/29108/3576/7057/9547/8764/3965/8740/7040/7124/623/6387/3958/3570/4267/23604/3592/4323/80310/2185/1240/2621
BP	GO:0042533	tumor necrosis factor biosynthetic process	33	0.693556154	1.743130501	0.003623188	0.049141691	0.042964806	3280	tags=45%, list=9%, signal=41%	3458/729230/1536/64581/10859/7305/6693/7099/1524/3929/7096/3586/7057/574441/602
BP	GO:0042534	regulation of tumor necrosis factor biosynthetic process	33	0.693556154	1.743130501	0.003623188	0.049141691	0.042964806	3280	tags=45%, list=9%, signal=41%	3458/729230/1536/64581/10859/7305/6693/7099/1524/3929/7096/3586/7057/574441/602
BP	GO:0032602	chemokine production	87	0.693406498	2.080232428	0.001626016	0.035553859	0.031084902	4175	tags=47%, list=11%, signal=42%	9370/3458/64581/51284/10631/84868/199/9173/6279/1436/972/6372/54209/7097/2532/3553/7099/6280/3574/3929/3569/2867/3162/3606/3566/3586/29108/116/7098/140885/3965/6591/114899/7124/4023/90865/148022/2865/85480/4210/3570
BP	GO:0050863	regulation of T cell activation	312	0.69198053	2.360212973	0.001347709	0.035553859	0.031084902	5009	tags=48%, list=14%, signal=42%	59067/3458/257101/914/26279/6363/29851/916/55423/729230/6352/3662/1493/959/3575/126259/30009/201633/5788/100528032/3113/11006/80380/9840/10875/54900/2213/26191/54440/3594/3115/942/10148/84868/10673/921/10288/10859/3071/970/3111/199/64926/6347/3600/941/27240/9402/79626/3559/22914/972/7412/6366/5880/160365/11326/1236/6708/10457/11314/939/3553/6693/114548/5133/3135/7535/3574/50943/3952/8995/3620/356…
BP	GO:0045123	cellular extravasation	61	0.691952342	1.939566139	0.001666667	0.035553859	0.031084902	6304	tags=61%, list=17%, signal=50%	729230/120425/3689/6402/6347/7412/6404/6366/5294/6693/6401/1524/3383/3952/5724/3676/6403/101/683/5175/140885/3695/5293/7124/6387/11035/5657/5734/4267/80310/9466/57126/83483/6370/6376/3672/961
CC	GO:0042581	specific granule	159	0.690753653	2.20617469	0.001470588	0.035553859	0.031084902	5831	tags=47%, list=16%, signal=39%	4069/53831/3683/4973/3240/1536/963/3689/719/3903/1084/23601/3684/1794/2358/5328/2204/126014/820/160364/4317/945/56729/4057/6518/2919/567/79895/3934/7133/10855/101/932/116844/948/338339/683/199675/5329/1118/1116/6947/634/1535/22918/6793/5023/25797/222487/5873/8514/4790/7226/6515/1265/10043/5912/1522/64386/79792/2040/1509/966/5004/5005/3685/6590/64114/57126/8673/10321/2444/1774/7077
BP	GO:0002260	lymphocyte homeostasis	62	0.690661923	1.932475949	0.001677852	0.035553859	0.031084902	4386	tags=40%, list=12%, signal=36%	23495/84636/608/10673/202309/3071/27240/3559/972/6708/50943/3558/11151/55619/5027/4208/3965/8740/7040/7128/4067/57864/30061/11035/3718
BP	GO:0050702	interleukin-1 beta secretion	52	0.69004197	1.880001713	0.001727116	0.035553859	0.031084902	5000	tags=65%, list=14%, signal=56%	6363/115362/51311/9447/6348/1236/7099/11027/114548/834/10333/440068/353514/64127/114769/948/29108/5027/3965/91662/1992/199713/58484/7128/4023/80149/79792/373509/5004/113277/19/127540/5005/8767
BP	GO:0070665	positive regulation of leukocyte proliferation	138	0.689945789	2.174453464	0.00149925	0.035553859	0.031084902	4725	tags=54%, list=13%, signal=47%	59067/6363/916/729230/6352/115352/959/126259/5788/2255/3113/80380/54440/3594/1880/3115/942/10148/84868/10673/10288/3071/970/199/64926/3600/941/3559/972/7412/952/160365/6708/3553/7099/7535/3574/50943/3952/3569/3558/920/11151/10451/79679/29126/3593/3133/3606/1435/3109/29108/683/8744/940/4208/3965/407030/912/7293/30835/4067/2323/148022/1604/3596/3570/7048/3718/923/301/958/84433/4690/3592
BP	GO:0043029	T cell homeostasis	37	0.689677446	1.770536541	0.001782531	0.035553859	0.031084902	5502	tags=43%, list=15%, signal=37%	84636/3071/27240/3559/50943/3558/11151/5027/3965/8740/7040/57864/11035/3718/5366/10312
CC	GO:0098636	protein complex involved in cell adhesion	34	0.689456102	1.738419354	0.003597122	0.049105992	0.042933594	6249	tags=68%, list=17%, signal=56%	1493/3683/3689/9358/3684/22801/941/3687/3694/3676/3681/3678/940/3695/4067/11117/3685/3673/3696/3675/3691/3690/3672
BP	GO:0019884	antigen processing and presentation of exogenous antigen	180	0.689439635	2.215071649	0.001464129	0.035553859	0.031084902	4401	tags=30%, list=12%, signal=27%	909/910/913/3117/911/3118/3120/3113/3127/1536/2213/653361/3115/3122/3123/3119/2209/3111/2207/50856/1520/2210/972/5698/4688/3108/4689/3106/3136/3135/3134/6890/3902/5699/567/50489/3112/3107/5696/3133/3105/948/3109/10437/6891/912/1535/83547/6892/5721/5720/1514/143471/1509
BP	GO:1903555	regulation of tumor necrosis factor superfamily cytokine production	160	0.688694412	2.205486371	0.001461988	0.035553859	0.031084902	5274	tags=51%, list=14%, signal=44%	406989/406995/245928/9370/3458/914/6363/1149/6504/729230/5196/23547/5788/1536/64581/26191/54440/942/84868/10859/2207/7305/6348/50856/54209/7097/23643/929/4317/945/10457/4057/6693/7099/11027/50943/353514/1524/2841/3952/3929/120892/7096/5724/64127/29126/3593/101/3133/3586/948/29108/64115/7057/11213/7098/140885/3965/574441/602/7128/1535/54/706/4023/148022/3459/64135/80149/10125/64170/7538/3717/5004/…
BP	GO:0002820	negative regulation of adaptive immune response	45	0.688160637	1.824077234	0.001751313	0.035553859	0.031084902	5584	tags=56%, list=15%, signal=47%	3575/30009/5788/2213/64092/84868/10859/9173/3135/3134/50943/3558/3566/8764/634/722/90865/80149/3718/339390/3456/9466/10039/3077/1378
BP	GO:0032944	regulation of mononuclear cell proliferation	207	0.687318303	2.23907363	0.001464129	0.035553859	0.031084902	4782	tags=54%, list=13%, signal=47%	59067/26279/6363/916/729230/6352/115352/51237/1493/959/126259/5788/23495/2255/3113/80380/4332/2213/26191/54440/3594/1880/3115/942/10148/84868/7940/10673/10288/10859/3071/970/695/199/64926/3600/941/3559/7305/972/7412/952/5880/160365/11326/6708/10457/11314/3553/6693/7099/3135/7535/3574/50943/3952/8995/3620/3569/3558/920/11151/3659/3635/10451/246778/79679/29126/3593/7133/3133/3606/3586/1435/3109/228…
BP	GO:0019882	antigen processing and presentation	223	0.686801982	2.258164886	0.001410437	0.035553859	0.031084902	4401	tags=34%, list=12%, signal=30%	909/910/913/6363/3117/911/3118/3120/3113/3127/925/10875/1536/2213/653361/3115/3122/3123/3119/10288/2209/3111/2207/50856/1520/2210/972/54209/5698/6366/1236/4688/3108/4689/968/3106/7454/3136/3135/3134/3383/6890/3902/5699/567/50489/64127/3112/3107/5696/3133/3105/948/3109/29108/10437/6891/7057/6556/912/55080/1535/30835/83547/6892/23180/5873/5721/64167/10981/5720/1514/1512/143471/1509
BP	GO:0050670	regulation of lymphocyte proliferation	206	0.686298399	2.237402897	0.001455604	0.035553859	0.031084902	4782	tags=54%, list=13%, signal=47%	59067/26279/6363/916/729230/6352/115352/51237/1493/959/126259/5788/23495/2255/3113/80380/4332/2213/26191/54440/3594/1880/3115/942/10148/84868/7940/10673/10288/10859/3071/970/695/199/64926/3600/941/3559/7305/972/7412/952/5880/160365/11326/6708/10457/11314/3553/6693/7099/3135/7535/3574/50943/3952/8995/3620/3569/3558/920/11151/3659/3635/10451/246778/79679/29126/3593/7133/3133/3606/3586/3109/22806/29…
BP	GO:0060760	positive regulation of response to cytokine stimulus	57	0.684066418	1.890792638	0.001709402	0.035553859	0.031084902	5176	tags=42%, list=14%, signal=36%	146722/4321/972/54209/7097/7099/834/3574/81030/2672/1435/353376/84166/837/85480/64135/9641/3303/3665/54625/83666/8767/558/2621
MF	GO:0048020	CCR chemokine receptor binding	41	0.684035187	1.787667924	0.001733102	0.035553859	0.031084902	2940	tags=61%, list=8%, signal=56%	10563/6363/6357/729230/6352/6356/6367/6351/6846/6355/6354/6362/6361/6347/6348/6368/6364/6349/6366/6369/9034/6346/6358/10344/55894
BP	GO:0032680	regulation of tumor necrosis factor production	157	0.683694957	2.186482002	0.001466276	0.035553859	0.031084902	5274	tags=50%, list=14%, signal=43%	406989/406995/245928/9370/3458/914/6363/1149/6504/729230/5196/23547/5788/1536/64581/26191/54440/84868/10859/2207/7305/6348/50856/54209/7097/23643/929/4317/945/10457/4057/6693/7099/11027/50943/353514/1524/2841/3952/3929/120892/7096/5724/64127/3593/3133/3586/948/29108/64115/7057/11213/7098/140885/3965/574441/602/7128/1535/54/706/4023/148022/3459/64135/80149/10125/64170/7538/3717/5004/127540/5005/87…
MF	GO:0042379	chemokine receptor binding	63	0.683620706	1.914443474	0.001677852	0.035553859	0.031084902	3944	tags=62%, list=11%, signal=55%	4283/10563/6363/6357/729230/5196/6352/6356/6367/3627/6373/6351/6846/6355/6354/6362/6374/6361/6347/6348/6368/6372/6364/6349/387695/6366/6369/9034/6346/2919/6358/3576/10344/55894/9547/58191/1672/6387/2921
BP	GO:0002690	positive regulation of leukocyte chemotaxis	86	0.683389387	2.053056362	0.001615509	0.035553859	0.031084902	3292	tags=40%, list=9%, signal=36%	10563/6363/6278/729230/6352/3627/6351/6846/6354/719/3071/199/6348/972/2358/1230/3579/6366/5880/1236/5054/6346/3929/3569/284340/728/1235/63940/1435/3576/7057/9547/3965/8740
BP	GO:0045582	positive regulation of T cell differentiation	82	0.683232655	2.033724812	0.00166113	0.035553859	0.031084902	5000	tags=54%, list=14%, signal=46%	3458/6363/3575/5788/11006/9840/54440/3594/942/10288/3071/941/3559/972/939/114548/3135/7535/3574/50943/3558/3593/101/8876/3606/3566/64115/8744/3965/7704/146850/7040/11221/861/2625/3142/10125/1540/7048/301/3592/64332/9308/8767
BP	GO:0032611	interleukin-1 beta production	99	0.682955786	2.084319517	0.001612903	0.035553859	0.031084902	5069	tags=57%, list=14%, signal=49%	406989/406995/3458/6363/149628/115362/51311/9447/64581/4332/7305/6348/54209/1236/945/3553/7099/11027/114548/834/10333/440068/353514/1215/1524/56670/64127/114769/8877/948/29108/5027/3428/140885/3965/574441/91662/1992/199713/58484/7128/54/4023/80149/4210/79792/373509/3717/5004/113277/19/127540/5005/8767/2149/3140
CC	GO:0070820	tertiary granule	163	0.682799143	2.193423387	0.001453488	0.035553859	0.031084902	6353	tags=50%, list=17%, signal=42%	4069/53831/4973/3240/1536/963/3689/100049587/3903/2357/10288/3071/23601/2207/3684/4318/8778/1520/2358/5328/2204/126014/820/160364/4317/7130/945/11314/4057/84658/3687/2919/5273/567/79895/5724/101/79930/116844/338339/199675/6556/1118/2495/140885/6947/634/1535/22918/25797/8514/1604/7226/170482/6515/1265/3958/5912/1512/79792/2040/8987/1509/966/5473/965/5004/1476/23114/57126/10312/8673/10321/1378/7077…
BP	GO:0034405	response to fluid shear stress	35	0.682521027	1.738512285	0.003577818	0.049082269	0.042912853	6479	tags=51%, list=18%, signal=42%	1437/7980/5027/3037/4208/7040/10365/2113/445/5743/19/5159/2185/8754/2697/406913/760/10370
BP	GO:0002714	positive regulation of B cell mediated immunity	37	0.682409079	1.751877225	0.001782531	0.035553859	0.031084902	3727	tags=38%, list=10%, signal=34%	30009/5788/4049/2207/695/2208/3558/718/3133/10666/100141515/940/7040/7124
BP	GO:0002891	positive regulation of immunoglobulin mediated immune response	37	0.682409079	1.751877225	0.001782531	0.035553859	0.031084902	3727	tags=38%, list=10%, signal=34%	30009/5788/4049/2207/695/2208/3558/718/3133/10666/100141515/940/7040/7124
BP	GO:0071706	tumor necrosis factor superfamily cytokine production	165	0.68235323	2.184616493	0.001466276	0.035553859	0.031084902	5176	tags=50%, list=14%, signal=43%	406989/406995/245928/9370/3458/914/6363/1149/6504/729230/5196/23547/5788/1536/64581/26191/54440/942/84868/10859/2207/7305/6348/50856/54209/7097/23643/929/4317/945/10457/4057/6693/7099/11027/50943/353514/1524/2841/3952/3929/120892/7096/5724/64127/29126/3593/101/3133/3586/948/29108/64115/7057/11213/7098/140885/3965/574441/602/7128/1535/54/706/4023/148022/3459/64135/80149/10125/64170/7538/3717/5004/…
BP	GO:0032640	tumor necrosis factor production	160	0.682282929	2.184954134	0.001461988	0.035553859	0.031084902	5274	tags=50%, list=14%, signal=43%	406989/406995/245928/9370/3458/914/6363/1149/6504/729230/5196/23547/5788/1536/64581/26191/54440/84868/10859/2207/7305/6348/50856/54209/7097/23643/929/4317/945/10457/4057/6693/7099/11027/50943/353514/1524/2841/3952/3929/120892/7096/5724/64127/3593/3133/3586/948/29108/64115/7057/11213/7098/140885/3965/574441/602/7128/1535/54/706/4023/148022/3459/64135/80149/10125/64170/7538/3717/5004/113277/127540/…
BP	GO:0046634	regulation of alpha-beta T cell activation	92	0.682032247	2.062661367	0.001633987	0.035553859	0.031084902	5000	tags=53%, list=14%, signal=46%	3458/257101/6363/916/729230/3662/30009/5788/54440/3594/942/10148/10859/3071/64926/941/11314/114548/7535/50943/3558/3659/246778/29126/3593/3133/3606/3566/639/64115/940/8764/3965/7704/284194/861/654346/1604/80149/2625/3142/3570/7048/3718/301/3592/64332/9308/8767
BP	GO:1904407	positive regulation of nitric oxide metabolic process	44	0.681084831	1.791046254	0.001776199	0.035553859	0.031084902	5064	tags=50%, list=14%, signal=43%	3458/100528032/64581/3689/199/22914/4317/3553/7099/10333/3383/948/10365/7124/148022/445/3717/5743/113277/186/407056/2185
BP	GO:0007159	leukocyte cell-cell adhesion	332	0.680507936	2.330248781	0.001344086	0.035553859	0.031084902	5009	tags=48%, list=14%, signal=42%	59067/3458/26279/6363/29851/916/55423/729230/6352/1493/959/3575/126259/30009/201633/5788/100528032/3113/11006/3683/80380/9840/10875/54900/2213/26191/54440/3594/3689/3115/942/10148/84868/10673/921/6402/10288/10859/3071/970/199/64926/6347/3600/941/9402/6279/79626/3559/22914/972/7412/6404/6366/5880/160365/11326/83706/1236/6708/10457/11314/939/3553/6693/6401/6280/114548/5133/3135/7535/3574/50943/1524…
CC	GO:0030669	clathrin-coated endocytic vesicle membrane	41	0.680391814	1.778146278	0.001733102	0.035553859	0.031084902	4806	tags=44%, list=13%, signal=38%	3117/3118/3120/3113/3127/3115/3122/3123/3119/2209/2210/972/50489/84251/1839/348/3949/928
BP	GO:0045621	positive regulation of lymphocyte differentiation	93	0.679936538	2.061977543	0.001623377	0.035553859	0.031084902	5176	tags=55%, list=14%, signal=47%	3458/6363/3575/5788/11006/9840/54440/3594/942/10288/3071/695/3600/941/3559/972/939/114548/3135/7535/3574/50943/3558/3635/3593/101/8876/3606/3566/64115/8744/3965/7704/146850/7040/11221/861/2323/2625/3142/10125/1540/7048/301/3592/4323/64332/9308/8767/558/2621
BP	GO:0001961	positive regulation of cytokine-mediated signaling pathway	50	0.679406607	1.836215925	0.001733102	0.035553859	0.031084902	5176	tags=42%, list=14%, signal=36%	146722/4321/972/54209/834/3574/81030/2672/1435/353376/84166/837/85480/9641/3303/3665/54625/83666/8767/558/2621
CC	GO:0035580	specific granule lumen	62	0.678758231	1.89916935	0.001677852	0.035553859	0.031084902	5831	tags=48%, list=16%, signal=41%	4069/3240/1794/126014/820/4317/56729/4057/2919/567/3934/10855/116844/1118/1116/6947/25797/5873/4790/1265/1522/79792/1509/5004/5005/6590/10321/2444/1774/7077
BP	GO:0045429	positive regulation of nitric oxide biosynthetic process	43	0.678424279	1.780547429	0.001745201	0.035553859	0.031084902	5064	tags=49%, list=14%, signal=42%	3458/100528032/64581/3689/199/22914/4317/3553/7099/10333/3383/948/10365/7124/148022/445/3717/5743/186/407056/2185
BP	GO:0050854	regulation of antigen receptor-mediated signaling pathway	62	0.678422895	1.89823108	0.001677852	0.035553859	0.031084902	7239	tags=55%, list=20%, signal=44%	50852/115352/5788/11006/9840/53347/2213/26191/26228/1236/11314/150372/2633/3932/10666/9404/634/4067/861/3958/1540/5583/640/23228/10385/1845/123920/56940/8915/257144/5777/7070/5970/975
BP	GO:0002688	regulation of leukocyte chemotaxis	111	0.678003781	2.090344555	0.0016	0.035553859	0.031084902	3808	tags=42%, list=10%, signal=38%	10563/6363/6278/729230/6352/56833/100528032/3627/26585/6351/6846/6354/719/3071/199/6347/26228/22914/6348/972/2358/1230/3579/6366/5880/1236/5054/6346/2841/3929/3569/284340/728/1235/63940/1435/683/3576/7057/11240/9547/3965/4354/4681/8740/4067/6387
BP	GO:0050691	regulation of defense response to virus by host	36	0.677970745	1.734723636	0.003590664	0.049097794	0.042926427	6366	tags=53%, list=17%, signal=44%	9447/3594/4321/10859/3600/3553/246778/3593/29108/60489/7128/4277/80149/151636/83666/6772/23586/149233/51561
BP	GO:0032677	regulation of interleukin-8 production	74	0.677054689	1.973035333	0.001680672	0.035553859	0.031084902	4577	tags=46%, list=13%, signal=40%	9370/914/5788/51311/51744/64581/26191/51284/2219/972/7097/929/945/3553/5054/7099/10333/3929/2867/7096/64127/3586/284297/29108/7098/3965/574441/602/7124/3303/408/301/965/4615
BP	GO:0046006	regulation of activated T cell proliferation	36	0.675187541	1.727602254	0.003590664	0.049097794	0.042926427	4175	tags=47%, list=11%, signal=42%	126259/80380/3594/3559/50943/3558/29126/3593/3606/29108/8744/1178/3965/407030/2615/11035/3570
CC	GO:0098802	plasma membrane receptor complex	287	0.674442485	2.288751881	0.001351351	0.035553859	0.031084902	3590	tags=43%, list=10%, signal=39%	28525/6969/28673/28672/28669/28690/28663/28620/28666/28664/28674/28647/28657/28689/28677/28678/915/28680/10369/28662/28559/916/28646/28671/28639/28616/28670/28557/50852/28659/28660/28638/28568/28644/6967/28589/6966/3560/28693/28755/28653/28658/28558/28619/973/28614/28560/28617/28583/28656/6974/28682/28752/28569/6956/28692/3683/8807/28567/925/28641/28667/28655/3594/919/3689/28518/1439/10148/54518/…
BP	GO:0050766	positive regulation of phagocytosis	68	0.672602456	1.921021151	0.001680672	0.035553859	0.031084902	5610	tags=57%, list=15%, signal=49%	3458/55423/3560/5788/3561/64581/2213/146722/3071/2207/1794/6347/3600/26228/2358/54209/3601/3553/718/10326/717/948/4153/29108/11031/6556/5468/140885/1535/7124/720/5873/721/6441/3685/2621/10347/399687/3673
BP	GO:0046635	positive regulation of alpha-beta T cell activation	61	0.671197244	1.881388888	0.001666667	0.035553859	0.031084902	5000	tags=52%, list=14%, signal=45%	3458/6363/916/729230/5788/54440/3594/942/10148/3071/64926/941/114548/7535/50943/3593/3133/3606/3566/940/3965/7704/861/1604/3142/3570/7048/301/3592/64332/9308/8767
BP	GO:0006898	receptor-mediated endocytosis	312	0.671080566	2.288927203	0.001347709	0.035553859	0.031084902	3360	tags=33%, list=9%, signal=30%	28457/28907/28778/28825/28420/28392/28938/28394/28791/28920/28439/28820/28449/28809/28919/28299/28816/28796/28813/28793/28797/28823/28913/28940/28881/28776/28874/28434/28883/28450/28442/28461/28912/6363/28896/10369/28424/388077/3538/3512/28454/28916/3514/28903/28876/28395/3539/28452/28822/28834/28921/28937/28817/26585/3493/28908/3240/283420/2213/3689/6424/28893/10859/8685/2209/2207/28930/3494/368…
BP	GO:0061900	glial cell activation	56	0.669561742	1.835480389	0.001727116	0.035553859	0.031084902	4000	tags=50%, list=11%, signal=45%	406916/3458/5788/51311/8530/51284/3689/712/3684/199/26228/7305/6348/2358/54209/7097/4317/3553/10333/120892/3569/728/8877/7098/7124/90865/3459/3596
BP	GO:0032612	interleukin-1 production	113	0.668661605	2.062224588	0.001594896	0.035553859	0.031084902	5176	tags=56%, list=14%, signal=48%	406989/406995/3458/6363/149628/115362/51311/9447/64581/4332/84868/7305/6348/3495/54209/1236/945/3553/7099/11027/114548/834/10333/440068/353514/1215/1524/56670/64127/114769/8877/3586/948/29108/5027/3428/140885/3965/574441/91662/1992/634/199713/58484/7128/54/4023/80149/4210/79792/301/373509/3717/5004/113277/19/127540/5005/8767/6284/2149/3140/2621
BP	GO:0030595	leukocyte chemotaxis	217	0.667880825	2.189544442	0.001426534	0.035553859	0.031084902	4725	tags=51%, list=13%, signal=44%	140596/4283/10563/6363/6357/6278/2833/729230/5196/6352/6356/1234/56833/100528032/6367/3627/26585/6373/6351/120425/6846/6355/3689/1880/6354/6362/719/6374/6361/3071/2207/199/6347/26228/6279/22914/6348/6368/1441/972/2358/1230/6372/6364/6349/3579/387695/6366/6369/5880/5294/1236/30817/3553/6283/5054/6280/6346/2919/9023/8792/2841/3929/3569/284340/6358/2867/728/11151/1235/10451/3577/3603/7857/63940/101/…
BP	GO:0070663	regulation of leukocyte proliferation	220	0.667481253	2.191129045	0.001414427	0.035553859	0.031084902	4782	tags=52%, list=13%, signal=46%	59067/26279/6363/916/729230/6352/115352/51237/1493/959/126259/5788/23495/2255/26585/3113/80380/4332/2213/26191/54440/3594/6355/1880/3115/942/10148/84868/7940/10673/10288/10859/3071/970/695/199/64926/3600/941/3559/7305/972/7412/952/5880/160365/11326/6708/10457/11314/3553/6693/7099/3135/7535/3574/50943/3952/8995/3620/3569/3558/920/11151/3659/3635/10451/246778/79679/29126/3593/7133/3133/3606/3586/14…
CC	GO:0030670	phagocytic vesicle membrane	76	0.666839002	1.951337332	0.001683502	0.035553859	0.031084902	6569	tags=49%, list=18%, signal=40%	1536/5880/7097/3106/3136/10333/3135/3134/6890/1755/7096/11151/567/245972/3107/3133/3105/11031/6891/6556/1535/83547/6892/338382/10981/8992/339122/9367/10312/8673/51762/9114/55647/533/84329/9341/3920
BP	GO:0033628	regulation of cell adhesion mediated by integrin	46	0.666663149	1.773847385	0.001754386	0.035553859	0.031084902	4272	tags=41%, list=12%, signal=37%	10563/916/6352/64805/3071/6423/5328/6366/83706/5294/5054/1545/9404/6591/2303/4067/9780/4582/1942
CC	GO:0101003	ficolin-1-rich granule membrane	60	0.666268471	1.856137617	0.001680672	0.035553859	0.031084902	4576	tags=43%, list=13%, signal=38%	3689/100049587/2357/10288/3071/2207/8778/2358/2204/11314/84658/3687/5273/101/79930/338339/6556/140885/22918/1604/7226/170482/6515/3958/8987/965
BP	GO:0050701	interleukin-1 secretion	60	0.664872205	1.852247803	0.001680672	0.035553859	0.031084902	5176	tags=62%, list=14%, signal=53%	6363/115362/51311/9447/6348/3495/1236/7099/11027/114548/834/10333/440068/353514/64127/114769/948/29108/5027/3965/91662/1992/199713/58484/7128/4023/80149/79792/373509/5004/113277/19/127540/5005/8767/6284/2621
BP	GO:0050706	regulation of interleukin-1 beta secretion	45	0.66483166	1.762240138	0.001751313	0.035553859	0.031084902	5000	tags=62%, list=14%, signal=54%	6363/51311/9447/6348/1236/7099/11027/114548/834/440068/353514/64127/114769/29108/5027/3965/91662/1992/199713/7128/4023/80149/79792/373509/5004/127540/5005/8767
BP	GO:0045824	negative regulation of innate immune response	58	0.664808644	1.845618398	0.00170068	0.035553859	0.031084902	5584	tags=57%, list=15%, signal=48%	3805/56833/84868/4321/10859/10225/6318/730249/11326/3135/3134/387837/3133/84166/11213/2/5468/3428/3965/11221/634/7128/9111/79132/54625/5272/710/197358/100507436/2896/25939/10062/1378
BP	GO:0001819	positive regulation of cytokine production	457	0.664592234	2.328394079	0.001256281	0.035553859	0.031084902	5066	tags=43%, list=14%, signal=38%	406989/9370/59067/3458/914/6363/149628/916/114836/8710/729230/5196/3662/4063/959/126259/201633/3805/115362/5788/100528032/26253/51311/51744/9447/3113/283420/1536/4049/64581/4332/26191/54440/3594/51284/3115/942/10631/1437/4060/10148/84868/4321/719/10288/10859/23601/2207/5047/199/9173/3600/941/5008/22914/7305/6348/1436/2219/3495/972/23213/54209/93978/7097/1236/23643/929/4317/2268/150372/3553/6693/5…
MF	GO:0004896	cytokine receptor activity	96	0.664512304	2.020544473	0.001602564	0.035553859	0.031084902	4471	tags=50%, list=12%, signal=44%	50615/2833/729230/10663/1234/3560/3575/2829/3561/1233/116379/8807/3594/3581/1439/10148/3587/9173/3559/1441/1237/972/1230/1438/3579/3601/1236/51554/9034/1524/64109/920/1235/3577/3593/1232/3566/643/9180/1238/960/2674/3459/3570/2322/3597/53832/23765
BP	GO:0071219	cellular response to molecule of bacterial origin	208	0.6637455	2.167136014	0.001455604	0.035553859	0.031084902	5059	tags=51%, list=14%, signal=45%	245928/4283/10563/79931/5196/6352/1234/100528032/3627/6373/80380/2213/26191/942/1437/84868/6374/10288/10859/4064/6347/941/26228/1511/22914/6348/9450/3055/730249/6372/54209/7097/23643/929/968/3553/4057/5054/7099/11027/114548/834/10333/2919/57817/440068/1524/3383/3929/4360/3569/7096/3394/1440/1053/5724/90070/64127/29126/11009/3934/3593/7133/389643/114769/2672/3606/3586/948/29108/353376/3576/3656/35…
BP	GO:0045580	regulation of T cell differentiation	138	0.662777027	2.088827593	0.00149925	0.035553859	0.031084902	5009	tags=49%, list=14%, signal=42%	3458/257101/914/6363/729230/3662/1493/3575/30009/5788/11006/9840/10875/54440/3594/942/10288/3071/3111/3600/941/3559/972/939/114548/3135/7535/3574/50943/3558/3902/3659/246778/8784/3593/101/8876/3606/3566/639/64115/8744/940/3965/407030/7704/146850/7040/11221/57864/861/80149/2625/3142/10125/1540/7048/3718/301/84433/814/6935/3592/64332/9308/8767/3456
BP	GO:0032651	regulation of interleukin-1 beta production	88	0.662690402	1.995884622	0.001628664	0.035553859	0.031084902	5012	tags=52%, list=14%, signal=45%	406989/406995/3458/6363/149628/51311/9447/64581/4332/7305/6348/54209/1236/945/7099/11027/114548/834/440068/353514/1524/64127/114769/8877/29108/5027/3428/140885/3965/574441/91662/1992/199713/7128/54/4023/80149/4210/79792/373509/3717/5004/127540/5005/8767/2149
BP	GO:0042742	defense response to bacterium	309	0.661745908	2.254992621	0.00135318	0.035553859	0.031084902	3735	tags=48%, list=10%, signal=44%	403339/245915/28457/28401/28464/140596/28423/353144/28467/28409/245928/28468/28420/28392/28455/28394/613209/28410/28439/3507/28385/28449/28414/28412/28388/28466/28473/10563/28434/3502/28450/28396/28426/28442/28461/28912/102723168/28424/388077/28391/3538/3512/28454/28639/28448/6278/3514/28638/28395/4069/117159/3539/28452/28834/10578/3500/102723169/3503/353142/3501/56833/100528032/26253/100423062/3…
BP	GO:0071675	regulation of mononuclear cell migration	44	0.661723752	1.740132495	0.001776199	0.035553859	0.031084902	4091	tags=50%, list=11%, signal=44%	6278/729230/6352/56833/3627/26585/719/199/2358/1230/5054/6346/284340/728/1435/7057/4681/7040/4067/7124/6387/3958
BP	GO:0002702	positive regulation of production of molecular mediator of immune response	94	0.661520069	2.01260651	0.001607717	0.035553859	0.031084902	4525	tags=43%, list=12%, signal=37%	51237/30009/3805/5788/51744/54440/10859/2207/972/3553/7099/114548/3135/3134/3569/3558/2867/567/64127/3133/3606/3566/948/10666/100141515/940/8013/8764/7040/25818/5650/91543/7293/90865/148022/2865/3596/2625/5950/958
BP	GO:0002712	regulation of B cell mediated immunity	51	0.66139584	1.795726232	0.001715266	0.035553859	0.031084902	5584	tags=47%, list=15%, signal=40%	30009/5788/4049/2213/2207/695/2208/50943/3558/718/3133/3586/10666/100141515/940/7040/722/7124/958/9466/10039/7037/8741/1378
BP	GO:0002889	regulation of immunoglobulin mediated immune response	51	0.66139584	1.795726232	0.001715266	0.035553859	0.031084902	5584	tags=47%, list=15%, signal=40%	30009/5788/4049/2213/2207/695/2208/50943/3558/718/3133/3586/10666/100141515/940/7040/722/7124/958/9466/10039/7037/8741/1378
BP	GO:0150076	neuroinflammatory response	72	0.660692256	1.916382672	0.001669449	0.035553859	0.031084902	4000	tags=49%, list=11%, signal=43%	406989/406916/3458/5788/51311/8530/51284/3689/712/3684/199/4318/26228/7305/6348/2358/54209/7097/4317/4314/3553/10333/120892/3569/728/7133/3606/8877/7098/26471/131450/7124/90865/3459/3596
BP	GO:0002367	cytokine production involved in immune response	101	0.660198801	2.021883683	0.001610306	0.035553859	0.031084902	5833	tags=50%, list=16%, signal=43%	729230/30009/3805/8807/54440/10859/2207/695/10225/972/7097/3553/7099/114548/3135/3134/50943/3569/2867/567/64127/3162/3593/7133/3133/3606/3586/948/6556/10666/11213/8013/7098/1178/8764/7040/91543/7124/148022/2865/1604/2625/3718/3592/3456/3140/2621/3077/10417/23586/284
BP	GO:0046631	alpha-beta T cell activation	137	0.660121153	2.078218426	0.001492537	0.035553859	0.031084902	5156	tags=51%, list=14%, signal=44%	3458/257101/26279/6363/916/3702/114836/729230/3662/4063/30009/5788/8320/54440/3594/1880/942/10148/10859/3071/1794/64926/3600/941/50856/2529/10538/11314/6693/114548/7535/50943/2841/3569/3558/3659/246778/29126/3593/3133/3606/3566/639/64115/940/159296/8764/3965/7704/602/91543/284194/861/654346/1604/80149/2625/3142/3570/7048/3718/301/5734/5971/3592/64332/9308/8767/6774/2000
BP	GO:0071222	cellular response to lipopolysaccharide	201	0.66005799	2.148565357	0.001445087	0.035553859	0.031084902	5059	tags=51%, list=14%, signal=44%	245928/4283/10563/79931/5196/6352/1234/100528032/3627/6373/80380/26191/942/1437/84868/6374/10288/10859/4064/6347/941/26228/1511/22914/6348/9450/3055/730249/6372/7097/23643/929/968/3553/4057/5054/7099/11027/114548/834/2919/57817/440068/1524/3383/3929/4360/3569/3394/1440/1053/5724/90070/64127/29126/11009/3934/3593/7133/389643/114769/2672/3606/3586/948/29108/353376/3576/3656/3557/4208/5142/140885/70…
BP	GO:0002478	antigen processing and presentation of exogenous peptide antigen	173	0.659658564	2.110127196	0.001490313	0.035553859	0.031084902	4401	tags=28%, list=12%, signal=25%	3117/3118/3120/3113/3127/1536/2213/653361/3115/3122/3123/3119/2209/3111/2207/50856/1520/2210/972/5698/4688/3108/4689/3106/3136/3135/3134/6890/3902/5699/567/50489/3112/3107/5696/3133/3105/948/3109/10437/6891/1535/83547/6892/5721/5720/1514/143471/1509
MF	GO:0032813	tumor necrosis factor receptor superfamily binding	46	0.659655663	1.755201971	0.001754386	0.035553859	0.031084902	5630	tags=41%, list=15%, signal=35%	356/959/4049/10673/970/4050/8743/8995/8744/8740/8742/7124/4615/7185/8717/6772/64114/8741/637
BP	GO:0033003	regulation of mast cell activation	42	0.659548887	1.730506222	0.001733102	0.035553859	0.031084902	5757	tags=52%, list=16%, signal=44%	146722/8832/2207/5880/2268/30817/11314/284021/64109/3162/3566/10666/8013/3965/4067/5359/85480/3596/201294/9846/8673/1269
BP	GO:0046637	regulation of alpha-beta T cell differentiation	62	0.657572925	1.839892745	0.001677852	0.035553859	0.031084902	5000	tags=50%, list=14%, signal=43%	3458/257101/6363/3662/30009/54440/3594/942/3071/941/114548/7535/50943/3558/246778/3593/3606/3566/639/3965/7704/861/80149/2625/3142/7048/3718/301/64332/9308/8767
BP	GO:0030217	T cell differentiation	239	0.655886315	2.172788149	0.001412429	0.035553859	0.031084902	5052	tags=44%, list=14%, signal=38%	3458/257101/915/914/26279/6363/916/387357/3702/114836/729230/3662/4063/1493/3575/30009/5788/399/26253/11006/9840/8320/925/10875/26191/54440/3594/1880/942/10288/3071/3111/2207/1794/3600/941/3559/2529/972/917/1236/10538/939/6693/114548/3135/7535/3574/50943/2841/3952/3569/3558/3902/920/567/3659/1235/246778/8784/3593/101/8876/3606/7409/3566/639/338339/64115/3932/8744/940/159296/3965/407030/7704/14685…
BP	GO:0033627	cell adhesion mediated by integrin	67	0.655613895	1.865456899	0.001689189	0.035553859	0.031084902	4272	tags=43%, list=12%, signal=38%	10563/916/6352/3689/9358/64805/3071/22801/6423/5328/6366/83706/5294/5054/3694/3383/2200/3676/1545/9404/3678/6591/3695/2303/1307/4067/9780/4582/1942
BP	GO:0022409	positive regulation of cell-cell adhesion	252	0.655339808	2.186681043	0.001404494	0.035553859	0.031084902	5000	tags=48%, list=14%, signal=42%	59067/3458/10563/6363/29851/916/55423/729230/6352/1493/959/3575/126259/5788/100528032/3113/11006/80380/9840/54440/3594/3689/3115/942/10148/84868/10673/921/10288/10859/3071/970/199/64926/6347/3600/941/9402/3559/22914/972/7412/6366/160365/1236/6708/939/3553/114548/5133/3135/7535/3574/50943/3383/3952/3569/3558/920/11151/5724/3676/10326/79679/64127/29126/3593/101/3133/8876/81704/3606/7409/3956/3566/3…
BP	GO:0070664	negative regulation of leukocyte proliferation	77	0.653841955	1.921972581	0.001669449	0.035553859	0.031084902	4009	tags=51%, list=11%, signal=45%	26279/1493/23495/26585/80380/4332/2213/6355/942/84868/7940/10288/10859/695/941/3559/7305/11326/10457/11314/6693/3135/50943/3620/3558/3635/79679/29126/3586/64115/8764/3965/7040/284194/7128/4067/7356/654346/2615
BP	GO:0042089	cytokine biosynthetic process	122	0.653774867	2.048261332	0.00152439	0.035553859	0.031084902	4650	tags=47%, list=13%, signal=41%	406995/59067/3458/916/729230/3662/5788/51311/1536/64581/51284/3624/942/10148/10859/941/7305/972/3553/6693/7099/4050/10333/50943/1215/1524/3929/3569/3902/7096/920/3659/3635/246778/1053/5724/3162/3593/3606/3586/2069/7057/940/7098/574441/602/91662/7124/148022/4790/2625/9111/3665/64170/84433/7538/3717
BP	GO:0046632	alpha-beta T cell differentiation	100	0.651973103	1.991856914	0.001607717	0.035553859	0.031084902	5052	tags=49%, list=14%, signal=42%	3458/257101/26279/6363/3702/114836/3662/4063/30009/8320/54440/3594/1880/942/3071/941/2529/10538/6693/114548/7535/50943/2841/3569/3558/3659/246778/3593/3606/3566/639/159296/3965/7704/602/91543/861/80149/2625/3142/7048/3718/301/5734/5971/64332/9308/8767/6774
BP	GO:0002685	regulation of leukocyte migration	191	0.651814905	2.109722925	0.001453488	0.035553859	0.031084902	5068	tags=48%, list=14%, signal=41%	10563/6363/6278/2833/729230/6352/56833/100528032/3627/26585/6351/6846/6355/6354/719/64805/3071/199/6347/26228/22914/6348/972/2358/1230/54209/6364/3579/387695/6366/6369/5880/1236/11314/6693/5054/6346/1524/2841/3383/8995/3929/3569/284340/728/1235/1893/5724/3676/8784/3162/6403/63940/101/81704/1435/29108/683/3576/7057/11240/9547/8764/3965/4354/4681/8740/7040/4067/131450/7124/6793/623/90865/4478/6387/…
BP	GO:0042107	cytokine metabolic process	123	0.651694057	2.038087883	0.001529052	0.035553859	0.031084902	4650	tags=46%, list=13%, signal=41%	406995/59067/3458/916/729230/3662/5788/51311/1536/64581/51284/3624/942/10148/10859/941/7305/972/3553/6693/7099/4050/10333/50943/1215/1524/3929/3569/3902/7096/920/3659/3635/246778/1053/5724/3162/3593/3606/3586/2069/7057/940/7098/574441/602/91662/7124/148022/4790/2625/9111/3665/64170/84433/7538/3717
BP	GO:0002637	regulation of immunoglobulin production	63	0.651350231	1.824071721	0.001677852	0.035553859	0.031084902	5572	tags=41%, list=15%, signal=35%	115352/51237/959/30009/5788/2213/54440/50943/3569/3558/3133/3566/3586/100141515/940/7040/7293/7124/90865/3596/5950/958/9466/10039/7037/8741
BP	GO:1903556	negative regulation of tumor necrosis factor superfamily cytokine production	70	0.649959311	1.867637247	0.001672241	0.035553859	0.031084902	5274	tags=51%, list=14%, signal=44%	406995/245928/9370/1149/6504/23547/26191/84868/10859/50856/54209/945/10457/4057/7099/50943/2841/3929/29126/3586/64115/11213/140885/3965/574441/602/7128/54/706/80149/5004/558/9466/197358/2621/947
BP	GO:0042119	neutrophil activation	496	0.64957948	2.287129288	0.001242236	0.035553859	0.031084902	6353	tags=44%, list=17%, signal=36%	51806/6278/4069/6352/5788/53831/3683/8807/4973/3240/10875/1536/963/4332/2213/3689/100049587/719/2215/3903/1084/6402/2357/10288/51411/3071/23601/2207/64333/3684/4318/1794/6036/3600/1511/6279/7305/2212/2219/8778/1520/2358/5265/5328/290/27180/6372/2204/3579/126014/1675/820/7097/929/160364/4317/7130/2268/945/3101/11314/150372/968/56729/3136/4057/6283/84658/6518/6280/3687/11027/2919/9535/5273/240/728/…
BP	GO:0032945	negative regulation of mononuclear cell proliferation	72	0.649012954	1.882506065	0.001669449	0.035553859	0.031084902	4009	tags=50%, list=11%, signal=45%	26279/1493/23495/80380/4332/2213/942/84868/7940/10288/10859/695/941/3559/7305/11326/10457/11314/6693/3135/50943/3620/3558/3635/79679/29126/3586/64115/8764/3965/7040/284194/4067/7356/654346/2615
BP	GO:0050672	negative regulation of lymphocyte proliferation	72	0.649012954	1.882506065	0.001669449	0.035553859	0.031084902	4009	tags=50%, list=11%, signal=45%	26279/1493/23495/80380/4332/2213/942/84868/7940/10288/10859/695/941/3559/7305/11326/10457/11314/6693/3135/50943/3620/3558/3635/79679/29126/3586/64115/8764/3965/7040/284194/4067/7356/654346/2615
BP	GO:0042035	regulation of cytokine biosynthetic process	113	0.648049268	1.998653917	0.001594896	0.035553859	0.031084902	4650	tags=47%, list=13%, signal=41%	406995/59067/3458/916/729230/3662/5788/51311/1536/64581/51284/3624/942/10148/10859/941/7305/972/3553/6693/7099/4050/10333/50943/1524/3929/3569/3902/7096/920/3659/3635/246778/5724/3162/3593/3586/2069/7057/940/7098/574441/602/91662/7124/148022/4790/2625/9111/64170/84433/7538/3717
BP	GO:0071216	cellular response to biotic stimulus	232	0.647836893	2.132434342	0.001432665	0.035553859	0.031084902	5059	tags=47%, list=14%, signal=41%	245928/4283/10563/79931/5196/6352/1234/100528032/3627/6373/80380/64581/2213/26191/942/1437/84868/6374/10288/10859/695/4064/6347/941/26228/1511/22914/6348/9450/3055/730249/6372/54209/7097/23643/929/968/3553/4057/5054/7099/11027/114548/834/10333/2919/57817/440068/1524/3383/3929/4360/3569/7096/3394/1440/1053/5724/90070/64127/29126/11009/3934/3593/7133/389643/114769/2672/3606/3586/948/29108/353376/35…
BP	GO:0048002	antigen processing and presentation of peptide antigen	186	0.647733489	2.101012299	0.001440922	0.035553859	0.031084902	4401	tags=30%, list=12%, signal=26%	3117/3118/3120/3113/3127/1536/2213/653361/3115/3122/3123/3119/2209/3111/2207/50856/1520/2210/972/54209/5698/4688/3108/4689/3106/3136/3135/3134/6890/3902/5699/567/50489/3112/3107/5696/3133/3105/948/3109/29108/10437/6891/6556/55080/1535/30835/83547/6892/5721/64167/5720/1514/143471/1509
BP	GO:0097529	myeloid leukocyte migration	201	0.647655602	2.108194145	0.001445087	0.035553859	0.031084902	5068	tags=52%, list=14%, signal=45%	140596/4283/10563/6363/6357/6278/729230/5196/6352/6356/56833/6367/3627/26585/6373/6351/120425/6846/6355/3689/6354/6362/719/6374/6361/64805/3071/2207/199/6347/26228/6279/6348/6368/1441/972/2358/1230/6372/54209/6364/6349/3579/6366/6369/5880/5294/1236/30817/11314/3553/6283/5054/6280/6346/2919/8792/1524/3929/3569/284340/6358/728/10451/3577/7857/101/7409/1435/683/3576/10344/7057/5175/3605/3557/5142/14…
BP	GO:0045619	regulation of lymphocyte differentiation	168	0.647349962	2.070179012	0.001472754	0.035553859	0.031084902	5059	tags=46%, list=14%, signal=40%	3458/257101/914/6363/729230/3662/115352/1493/3575/30009/56833/5788/11006/9840/10875/54440/3594/3624/942/10288/3071/3111/695/3600/941/3559/972/150372/939/114548/3135/7535/3574/50943/3558/3902/3659/3635/246778/8784/3593/101/8876/3606/3566/639/22806/57115/64115/8744/940/3965/407030/7704/146850/7040/11221/57864/861/2323/80149/2625/3142/10125/1540/7048/3718/301/84433/814/6935/3592/4323/64332/9308/8767…
CC	GO:0101002	ficolin-1-rich granule	184	0.647082697	2.088113044	0.001453488	0.035553859	0.031084902	6035	tags=36%, list=17%, signal=30%	51806/10875/4332/3689/100049587/2357/10288/51411/3071/2207/4318/2219/8778/1520/2358/5265/2204/1675/7130/3101/11314/84658/3687/9535/5273/240/83716/101/79930/116844/338339/6556/2495/140885/22918/80301/9961/25797/1604/7226/170482/26578/6515/3958/1522/3310/3303/1512/79792/8987/1509/2992/965/23406/272/1476/1508/5553/2934/23114/10312/1378/10533/7077/374403/226
BP	GO:0032652	regulation of interleukin-1 production	101	0.646817642	1.980903378	0.001610306	0.035553859	0.031084902	5012	tags=50%, list=14%, signal=44%	406989/406995/3458/6363/149628/51311/9447/64581/4332/84868/7305/6348/3495/54209/1236/945/7099/11027/114548/834/440068/353514/1524/64127/114769/8877/3586/29108/5027/3428/140885/3965/574441/91662/1992/634/199713/7128/54/4023/80149/4210/79792/301/373509/3717/5004/127540/5005/8767/2149
BP	GO:0072604	interleukin-6 secretion	47	0.644846738	1.726201174	0.00174216	0.035553859	0.031084902	6833	tags=64%, list=19%, signal=52%	51311/26191/5047/199/3553/11027/353514/3952/29108/3605/3965/284194/131450/114899/7124/4023/654346/64135/80149/55024/113277/2149/9466/2621/23586/27202/84818/7291/4155/338322
BP	GO:0050663	cytokine secretion	233	0.64405624	2.125524304	0.00141844	0.035553859	0.031084902	5274	tags=52%, list=14%, signal=45%	245928/3458/914/6363/1149/115362/26253/51311/51744/9447/283420/2213/26191/100431172/10631/81793/84868/4321/3937/10859/23601/5047/199/9173/5008/6348/1436/2219/3495/5552/160365/93978/7097/1236/2335/929/4317/2268/3553/6283/7099/11027/114548/56253/834/10333/6346/50943/440068/353514/55801/338557/3694/3952/64109/120892/2867/7096/79679/64127/29126/2633/7133/114769/3566/3586/284297/948/29108/5027/3605/11…
BP	GO:0045428	regulation of nitric oxide biosynthetic process	64	0.643906961	1.806640374	0.001683502	0.035553859	0.031084902	5274	tags=47%, list=14%, signal=40%	3458/100528032/64581/3689/199/22914/4317/3553/7099/10333/1524/3383/3586/948/140885/5740/10365/54/406994/706/7124/148022/80149/445/3717/5743/186/407056/2185/947
BP	GO:0032755	positive regulation of interleukin-6 production	93	0.643597275	1.951774986	0.001623377	0.035553859	0.031084902	5052	tags=52%, list=14%, signal=45%	51311/64581/51284/10288/2207/5047/199/7305/972/7097/4317/3553/7099/11027/10333/353514/3929/3569/7096/5724/64127/948/2069/29108/116/5027/3605/3557/7098/3965/27177/284194/1535/7124/4023/90865/654346/148022/338382/85480/64135/3570/64170/4615/127540/8767/2149/6774
MF	GO:0019955	cytokine binding	128	0.642768027	2.016457388	0.001510574	0.035553859	0.031084902	4725	tags=47%, list=13%, signal=41%	2833/729230/10663/1234/3560/2829/3561/1233/116379/26585/3594/10148/3587/9173/3559/1436/1441/1237/972/1230/1438/3579/1236/51554/9034/2532/8792/1524/64109/920/1235/3577/3676/2633/3593/7133/1232/643/948/9180/1238/7057/2/3557/10068/8764/4681/64388/199713/94/3459/2615/3570/7048/3597/53832/7538/8646/8828/3592
BP	GO:0002283	neutrophil activation involved in immune response	486	0.642626793	2.260903715	0.00125	0.035553859	0.031084902	6353	tags=43%, list=17%, signal=36%	51806/6278/4069/5788/53831/3683/4973/3240/10875/1536/963/4332/3689/100049587/719/2215/3903/1084/6402/2357/10288/51411/3071/23601/2207/64333/3684/4318/1794/6036/1511/6279/7305/2212/2219/8778/1520/2358/5265/5328/290/27180/2204/3579/126014/1675/820/7097/929/160364/4317/7130/2268/945/3101/11314/150372/968/56729/3136/4057/6283/84658/6518/6280/3687/11027/2919/9535/5273/240/728/567/83716/11025/79895/357…
BP	GO:0050764	regulation of phagocytosis	96	0.642565856	1.953813166	0.001602564	0.035553859	0.031084902	3939	tags=42%, list=11%, signal=37%	9370/3458/55423/3560/5788/3561/64581/2213/146722/3071/2207/1794/6347/3600/26228/3055/2358/54209/3601/7097/2268/11314/3553/718/10326/717/8877/948/4153/29108/11031/6556/5468/140885/7040/722/1535/7124/720/5873
BP	GO:0043312	neutrophil degranulation	483	0.642563879	2.258610365	0.001253133	0.035553859	0.031084902	6353	tags=43%, list=17%, signal=36%	51806/6278/4069/5788/53831/3683/4973/3240/10875/1536/963/4332/3689/100049587/719/2215/3903/1084/6402/2357/10288/51411/3071/23601/2207/64333/3684/4318/1794/6036/1511/6279/7305/2212/2219/8778/1520/2358/5265/5328/290/27180/2204/3579/126014/1675/820/7097/929/160364/4317/7130/2268/945/3101/11314/150372/968/56729/3136/4057/6283/84658/6518/6280/3687/2919/9535/5273/240/728/567/83716/11025/79895/3577/718/…
BP	GO:0032720	negative regulation of tumor necrosis factor production	68	0.641746709	1.832893992	0.001680672	0.035553859	0.031084902	5274	tags=50%, list=14%, signal=43%	406995/245928/9370/1149/6504/23547/26191/84868/10859/50856/54209/945/10457/7099/50943/2841/3929/3586/64115/11213/140885/3965/574441/602/7128/54/706/80149/5004/558/9466/197358/2621/947
BP	GO:0032637	interleukin-8 production	82	0.641473499	1.90942362	0.00166113	0.035553859	0.031084902	4577	tags=45%, list=13%, signal=40%	9370/914/5788/51311/51744/64581/26191/51284/2219/972/7097/929/945/3553/5054/7099/11027/10333/3952/3929/2867/7096/64127/3586/284297/29108/1116/7098/3965/574441/602/7124/3303/408/301/965/4615
CC	GO:0045335	phagocytic vesicle	132	0.640577759	2.011149518	0.001492537	0.035553859	0.031084902	6569	tags=42%, list=18%, signal=35%	10578/1536/653361/51284/219972/5880/7097/4688/4689/3106/7454/3136/4057/10333/3135/3134/6890/1755/7096/11151/567/122618/245972/3107/101/3133/3105/948/11031/6891/6556/752/1535/83547/6892/338382/10981/8992/4641/19/81622/3685/339122/9367/2934/10312/8673/51762/9114/55647/533/23673/5906/84329/9341/3920
BP	GO:0050868	negative regulation of T cell activation	110	0.640567962	1.967019904	0.001628664	0.035553859	0.031084902	5558	tags=50%, list=15%, signal=43%	26279/1493/30009/201633/80380/10875/54900/2213/26191/942/84868/10288/10859/941/79626/3559/972/11326/10457/11314/6693/3135/50943/3620/3558/3902/3659/79679/29126/3566/3586/64115/8764/3965/407030/7040/634/284194/7356/861/654346/80149/2615/3958/3142/55824/3718/301/339390/6441/3456/407018/3077/27242/1051
BP	GO:0042130	negative regulation of T cell proliferation	58	0.639951893	1.776611957	0.00170068	0.035553859	0.031084902	4009	tags=45%, list=11%, signal=40%	26279/1493/80380/942/84868/10288/10859/941/3559/11326/10457/6693/3135/50943/3620/79679/29126/3586/64115/8764/3965/7040/284194/7356/654346/2615
BP	GO:0045576	mast cell activation	60	0.638645604	1.779183891	0.001680672	0.035553859	0.031084902	5757	tags=55%, list=16%, signal=46%	399/146722/8832/3937/2207/695/5880/5294/2268/30817/11314/6283/7462/284021/64109/3162/3566/10666/8013/3965/4067/5293/5359/85480/3596/10397/10125/117194/201294/6284/9846/8673/1269
BP	GO:0002381	immunoglobulin production involved in immunoglobulin mediated immune response	56	0.638177777	1.749447021	0.001727116	0.035553859	0.031084902	5572	tags=38%, list=15%, signal=32%	959/30009/5788/10875/3119/202309/695/10538/50943/3558/1235/3586/100141515/940/7040/958/9466/10039/7037/5452/8741
BP	GO:0050707	regulation of cytokine secretion	203	0.637301784	2.078802184	0.001443001	0.035553859	0.031084902	5274	tags=51%, list=14%, signal=44%	245928/3458/914/6363/1149/26253/51311/51744/9447/283420/2213/26191/10631/81793/84868/4321/10859/23601/5047/199/9173/5008/6348/1436/2219/3495/5552/93978/7097/1236/2335/929/4317/2268/3553/7099/11027/114548/56253/834/10333/6346/50943/440068/353514/55801/338557/64109/120892/2867/7096/79679/64127/29126/2633/7133/114769/3566/3586/284297/29108/5027/3605/8764/3965/91662/1992/7293/284194/199713/57824/7128…
BP	GO:0050704	regulation of interleukin-1 secretion	52	0.636844206	1.735065765	0.003454231	0.047542476	0.041566605	5176	tags=58%, list=14%, signal=50%	6363/51311/9447/6348/3495/1236/7099/11027/114548/834/440068/353514/64127/114769/29108/5027/3965/91662/1992/199713/7128/4023/80149/79792/373509/5004/127540/5005/8767/2621
CC	GO:1904813	ficolin-1-rich granule lumen	124	0.635478603	1.988543969	0.001529052	0.035553859	0.031084902	6192	tags=30%, list=17%, signal=25%	51806/10875/4332/51411/4318/2219/1520/5265/1675/7130/3101/9535/240/83716/116844/2495/80301/9961/25797/26578/1522/3310/3303/1512/79792/1509/2992/23406/272/1476/1508/5553/2934/10533/7077/226/411
BP	GO:1902107	positive regulation of leukocyte differentiation	143	0.633584266	2.009692239	0.001490313	0.035553859	0.031084902	5176	tags=44%, list=14%, signal=38%	3458/6363/5196/3575/5788/11006/2124/9840/54440/3594/942/10288/3071/695/3600/941/3559/7305/972/1230/54209/939/114548/3135/7535/3574/50943/3558/920/3635/3593/101/8876/3606/3566/3059/1435/50604/64115/3605/8744/3965/7704/146850/7040/11221/3976/7124/861/2323/2625/3142/10125/1540/7048/301/3592/4323/64332/9308/8767/558/2621
BP	GO:0060326	cell chemotaxis	294	0.632770202	2.149785823	0.001356852	0.035553859	0.031084902	5871	tags=52%, list=16%, signal=44%	140596/4283/10563/6363/6357/6278/2833/729230/5196/6352/6356/10663/1234/2829/56833/100528032/1233/6367/3627/26585/6373/6351/120425/6846/6355/3689/1880/6354/6362/719/6374/6361/51411/3071/2207/199/6347/26228/6279/22914/6348/6368/1441/1237/972/2358/7412/1230/6372/6364/6349/3579/387695/6366/6369/5880/5294/1236/51554/9034/30817/3553/6283/5054/6280/6346/2919/9023/8792/1524/2841/3929/3569/284340/6358/286…
BP	GO:0042110	T cell activation	462	0.632519358	2.216945643	0.001256281	0.035553859	0.031084902	5089	tags=43%, list=14%, signal=38%	59067/3458/257101/915/914/26279/6363/29851/916/55423/387357/3702/114836/729230/911/6352/3662/4063/1493/959/3575/126259/30009/201633/5788/399/100528032/26253/3113/11006/3683/80380/120425/9840/8320/925/10875/54900/64581/2213/26191/54440/3594/1880/3115/942/10148/54518/84868/10673/921/10288/10859/3071/970/3111/84174/2207/199/1794/64926/6347/3600/941/27240/9402/79626/3559/22914/50856/2529/972/7412/924…
BP	GO:0071347	cellular response to interleukin-1	176	0.631305727	2.023528044	0.00148368	0.035553859	0.031084902	4577	tags=33%, list=13%, signal=29%	6363/6357/6352/6356/6367/6351/6846/6355/6354/6362/6361/6347/2634/6348/6368/730249/6364/6349/5698/6366/6369/3553/6346/3383/9705/3569/6358/5699/64127/2633/81792/3934/5696/29108/3576/5105/10344/3037/11213/3656/3605/1116/3557/140885/2635/5740/10365/199713/4790/80149/5721/8878/5720/8564/143471/4792/7035/4615
BP	GO:0002700	regulation of production of molecular mediator of immune response	138	0.631015393	1.98872669	0.00149925	0.035553859	0.031084902	5572	tags=45%, list=15%, signal=38%	729230/115352/51237/959/30009/3805/5788/51744/2213/54440/10859/2207/695/10225/972/3553/7099/114548/3135/3134/50943/3569/3558/2867/567/64127/3162/7133/3133/3606/3566/3586/948/10666/100141515/11213/940/8013/7098/1178/8764/7040/25818/5650/91543/7293/7124/90865/148022/2865/3596/2625/3718/5950/958/3456/9466/10039/7037/3077/10417/8741
BP	GO:1903038	negative regulation of leukocyte cell-cell adhesion	126	0.629488379	1.974913472	0.001510574	0.035553859	0.031084902	5805	tags=50%, list=16%, signal=42%	26279/1493/30009/201633/80380/10875/54900/2213/26191/942/84868/10288/10859/941/79626/3559/972/6366/11326/10457/11314/6693/3135/50943/3620/3558/3902/3659/79679/29126/3566/3586/64115/8764/3965/407030/7040/634/284194/7356/861/654346/6387/80149/2615/3958/3142/55824/3718/445/301/339390/6441/3456/407018/3077/407007/27242/1051/407035/6370/282618/84830
BP	GO:0002763	positive regulation of myeloid leukocyte differentiation	54	0.628754669	1.727055827	0.003430532	0.047371857	0.041417432	3732	tags=31%, list=10%, signal=28%	3458/5196/2124/7305/972/1230/54209/920/3593/3059/1435/50604/3605/7040/3976/7124/861
BP	GO:0002446	neutrophil mediated immunity	497	0.627358097	2.210383259	0.001240695	0.035553859	0.031084902	6353	tags=42%, list=17%, signal=36%	51806/6278/4069/5788/53831/3683/4973/3240/10875/1536/963/4332/3689/100049587/719/2215/3903/1084/6402/2357/10288/51411/3071/23601/2207/64333/3684/4318/1794/6036/1511/6279/7305/2212/2219/8778/1520/2358/5265/5328/290/27180/6372/2204/3579/126014/1675/820/7097/929/160364/4317/7130/2268/945/3101/11314/150372/968/56729/3136/4057/6283/84658/6518/6280/3687/2919/9535/5273/240/3569/728/567/83716/11025/79895…
BP	GO:0002698	negative regulation of immune effector process	119	0.62632748	1.94884282	0.001550388	0.035553859	0.031084902	5833	tags=49%, list=16%, signal=41%	729230/115352/3575/30009/3805/56833/5788/10875/2213/8832/84868/10859/10225/6318/3559/11326/11314/3135/3134/50943/3558/387837/3162/3133/3566/3586/57115/11213/2/3965/7040/11221/634/722/4277/5654/7124/90865/1604/80149/3958/3142/3718/301/79132/966/5272/710/339390/3456/10039/100507436/2896/3077/1378/282618/114770/284
MF	GO:0005518	collagen binding	67	0.625898353	1.780905514	0.001689189	0.035553859	0.031084902	6681	tags=52%, list=18%, signal=43%	4322/131578/1513/4060/4321/22801/4318/1520/54829/2335/1634/90070/7045/165/50509/127435/7057/6678/1842/960/1514/84168/57211/1508/8754/9902/3673/114897/5155/3675/3672/8404/5118/9289/3688
BP	GO:0002286	T cell activation involved in immune response	105	0.624514232	1.920722332	0.001592357	0.035553859	0.031084902	5052	tags=51%, list=14%, signal=44%	3458/6363/114836/911/3662/4063/30009/26253/3683/8320/10875/2213/3594/1880/942/54518/84868/10859/2207/941/10538/6693/114548/50943/3383/8995/3569/3558/246778/3593/3606/3566/338339/3109/6556/3965/602/634/3936/5873/80149/2625/3958/3142/3445/3718/301/5734/5971/64332/3446/8767/3456/6774
BP	GO:0032943	mononuclear cell proliferation	272	0.624139565	2.100386459	0.0013947	0.035553859	0.031084902	5009	tags=49%, list=14%, signal=42%	59067/931/26279/6363/916/729230/6352/115352/51237/1493/959/3575/126259/973/5788/23495/2255/3113/80380/4332/2213/26191/54440/3594/1880/3115/942/10148/84868/7940/10673/10288/202309/10859/3071/970/695/4064/199/1794/64926/3600/941/3559/7305/972/7412/952/5880/160365/11326/5294/6708/10457/11314/3553/6693/7099/3135/7535/3574/50943/3952/8995/3620/3569/3558/5699/920/11151/3659/3635/10451/246778/79679/2912…
BP	GO:0051250	negative regulation of lymphocyte activation	144	0.623570583	1.977917695	0.001488095	0.035553859	0.031084902	5433	tags=49%, list=15%, signal=42%	26279/1493/30009/201633/23495/80380/10875/54900/4332/2213/26191/3624/942/64092/84868/7940/10288/10859/84174/695/941/79626/3559/7305/972/11326/10457/11314/6693/3135/3134/50943/3620/3558/3902/3659/3635/79679/29126/3566/3586/57115/64115/8764/3965/407030/7040/634/284194/7128/4067/7356/861/654346/80149/2615/3958/3142/55824/3718/55024/301/339390/6441/3456/558/407018/10039/100507436/3077/27242
BP	GO:0046651	lymphocyte proliferation	270	0.623107096	2.102112786	0.001385042	0.035553859	0.031084902	5009	tags=49%, list=14%, signal=42%	59067/931/26279/6363/916/729230/6352/115352/51237/1493/959/3575/126259/973/5788/23495/2255/3113/80380/4332/2213/26191/54440/3594/1880/3115/942/10148/84868/7940/10673/10288/202309/10859/3071/970/695/4064/199/1794/64926/3600/941/3559/7305/972/7412/952/5880/160365/11326/5294/6708/10457/11314/3553/6693/7099/3135/7535/3574/50943/3952/8995/3620/3569/3558/5699/920/11151/3659/3635/10451/246778/79679/2912…
BP	GO:0002504	antigen processing and presentation of peptide or polysaccharide antigen via MHC class II	99	0.621079376	1.89547829	0.001612903	0.035553859	0.031084902	2935	tags=22%, list=8%, signal=20%	3117/3118/3120/3113/3127/2213/3115/3122/3123/3119/3111/2207/1520/972/54209/3108/3902/3112/3109/29108/10437/7057
BP	GO:0002495	antigen processing and presentation of peptide antigen via MHC class II	98	0.618934159	1.886937613	0.001605136	0.035553859	0.031084902	2819	tags=21%, list=8%, signal=20%	3117/3118/3120/3113/3127/2213/3115/3122/3123/3119/3111/2207/1520/972/54209/3108/3902/3112/3109/29108/10437
BP	GO:0070555	response to interleukin-1	202	0.618292304	2.016944719	0.001438849	0.035553859	0.031084902	4577	tags=33%, list=13%, signal=29%	6363/6357/6352/6356/6367/6351/6846/6355/6354/6362/6361/6347/2634/6348/6368/730249/952/6364/6349/5698/6366/6369/3553/6401/6346/8792/3383/9705/3569/6358/5699/64127/2633/81792/3934/5696/29108/3576/5105/10344/3037/11213/3656/3605/1116/3557/140885/3965/2635/5740/10365/3176/199713/169026/1535/2113/4790/80149/5721/8878/5720/8564/143471/301/4792/7035/4615
BP	GO:0002237	response to molecule of bacterial origin	338	0.617531236	2.115460007	0.001351351	0.035553859	0.031084902	5561	tags=49%, list=15%, signal=42%	245928/4283/10563/356/6278/79931/5196/6352/1234/100528032/3627/2255/6373/80380/4049/2213/26191/942/1437/1439/84868/6374/10288/10859/3587/4064/10225/6347/941/26228/1511/6279/22914/6348/9450/3055/7412/7079/730249/6372/54209/2706/7097/1236/23643/929/968/3553/4057/5054/7099/6401/11027/114548/834/10333/2919/2326/57817/440068/5737/8792/1524/3383/3620/3929/4360/3569/1634/7096/728/567/5732/3394/1440/5739…
BP	GO:0032496	response to lipopolysaccharide	325	0.616319622	2.111365908	0.001328021	0.035553859	0.031084902	5561	tags=49%, list=15%, signal=42%	245928/4283/10563/356/6278/79931/5196/6352/1234/100528032/3627/2255/6373/80380/4049/26191/942/1437/1439/84868/6374/10288/10859/3587/4064/10225/6347/941/26228/1511/6279/22914/6348/9450/3055/7412/7079/730249/6372/54209/2706/7097/1236/23643/929/968/3553/4057/5054/7099/6401/11027/114548/834/2919/2326/57817/440068/5737/8792/1524/3383/3620/3929/4360/3569/1634/728/5732/3394/1440/5739/1053/5724/90070/641…
BP	GO:0016485	protein processing	325	0.61513259	2.107299416	0.001328021	0.035553859	0.031084902	3512	tags=31%, list=10%, signal=28%	28457/28907/28778/3080/28825/28420/28392/28938/28394/28791/28920/28439/28820/28449/28809/28919/28299/28816/28796/28813/28793/28797/28823/28913/28940/28881/28776/28874/28434/28883/3502/28450/28442/28461/28912/28896/28424/388077/3538/28454/28916/3514/28903/28876/28395/3539/28452/1359/28822/28834/28921/3500/3503/3501/28937/28817/28908/8530/28893/719/713/712/714/28930/28815/1511/3542/1520/5328/5552/1…
BP	GO:0032635	interleukin-6 production	156	0.614709306	1.962513957	0.001481481	0.035553859	0.031084902	5176	tags=49%, list=14%, signal=42%	406995/6504/51311/8807/64581/26191/51284/84868/10288/3071/2207/5047/199/7305/972/54209/7097/4317/3553/7099/11027/10333/50943/353514/3952/3929/3569/7096/3635/5724/64127/3606/3586/948/2069/29108/116/5027/11213/3605/3557/7098/140885/3965/91662/10365/27177/284194/7128/1535/3082/131450/114899/7124/4023/90865/654346/148022/338382/85480/64135/80149/3570/408/55024/64170/4615/5004/113277/127540/8767/2149/…
BP	GO:0002695	negative regulation of leukocyte activation	172	0.612152725	1.958557023	0.001488095	0.035553859	0.031084902	5818	tags=50%, list=16%, signal=42%	26279/729230/1493/30009/201633/5788/23495/80380/8530/10875/54900/4332/2213/26191/3624/942/146722/8832/64092/84868/7940/10288/10859/84174/695/941/79626/3559/7305/972/11326/10457/11314/6693/3135/3134/50943/284021/3620/3558/3902/3659/3635/79679/29126/3162/3566/3586/57115/64115/8764/3965/407030/7040/634/284194/7128/4067/7356/861/654346/80149/2615/3958/3142/55824/3718/55024/3949/301/339390/6441/3456/5…
BP	GO:1903708	positive regulation of hemopoiesis	184	0.611705467	1.973951971	0.001453488	0.035553859	0.031084902	5176	tags=39%, list=14%, signal=33%	3458/6363/5196/3575/5788/11006/2124/9840/54440/3594/3624/942/10288/3071/695/3600/941/3559/7305/972/1230/54209/939/114548/3135/7535/3574/50943/3558/920/1440/3635/3593/101/8876/3606/3566/3059/1435/50604/64115/3605/8744/3965/7704/146850/7040/11221/3976/2113/7124/861/2323/338382/2625/3142/10125/3303/1540/7048/301/3592/4323/9636/64332/9308/8767/6772/6774/558/2621
BP	GO:0032675	regulation of interleukin-6 production	147	0.610652465	1.94020092	0.00148368	0.035553859	0.031084902	5176	tags=49%, list=14%, signal=42%	406995/6504/51311/64581/26191/51284/84868/10288/3071/2207/5047/199/7305/972/54209/7097/4317/3553/7099/11027/10333/50943/353514/3929/3569/7096/3635/5724/64127/3586/948/2069/29108/116/5027/11213/3605/3557/7098/140885/3965/91662/10365/27177/284194/7128/1535/3082/131450/114899/7124/4023/90865/654346/148022/338382/85480/64135/80149/3570/408/55024/64170/4615/5004/127540/8767/2149/6774/9466/197358/2621
BP	GO:0050777	negative regulation of immune response	149	0.610120722	1.939690595	0.00147929	0.035553859	0.031084902	5833	tags=54%, list=16%, signal=45%	729230/1493/3575/30009/3805/56833/5788/10875/2213/8832/64092/84868/4321/10859/10225/6318/9173/3559/730249/11326/11314/5133/3135/3134/50943/1281/3558/3635/387837/3162/3593/3133/3566/3586/57115/84166/116/11213/4889/2/5468/3428/8764/3965/7040/11221/634/722/7128/4067/7124/90865/1604/80149/3958/3142/9111/3718/301/79132/966/54625/5272/710/339390/127943/3456/9466/197358/10039/100507436/2896/25939/3077/1…
BP	GO:0070661	leukocyte proliferation	296	0.609956806	2.075625346	0.00135318	0.035553859	0.031084902	5009	tags=47%, list=14%, signal=41%	59067/931/26279/6363/916/729230/6352/115352/51237/1493/959/3575/126259/973/5788/23495/2255/26585/3113/80380/4332/2213/26191/54440/3594/6355/1880/3115/942/10148/84868/7940/10673/10288/202309/10859/3071/970/695/4064/199/1794/64926/3600/941/3559/7305/1436/972/7412/952/54209/5880/160365/11326/5294/6708/10457/11314/3553/6693/7099/3135/7535/3574/50943/3952/8995/3620/3569/3558/5699/920/11151/3659/3635/1…
BP	GO:0032103	positive regulation of response to external stimulus	312	0.609767265	2.079799282	0.001347709	0.035553859	0.031084902	5793	tags=50%, list=16%, signal=42%	406989/406916/245928/59067/10563/2167/6363/6278/729230/6352/115362/1233/3627/2255/6351/6846/4049/64581/51284/6354/81793/84868/6362/719/64805/3071/2207/695/4064/199/9173/3600/5008/26228/6279/6348/9450/972/2358/1230/730249/54209/6349/3579/6366/6369/5880/5294/7097/1236/23643/5733/4317/3553/6283/5054/7099/6280/10333/6346/353514/8792/3620/3929/120892/3569/3558/284340/6358/2867/728/1235/718/3603/7857/5…
BP	GO:0050921	positive regulation of chemotaxis	134	0.609615582	1.916334977	0.00148368	0.035553859	0.031084902	5848	tags=46%, list=16%, signal=39%	10563/6363/6278/729230/6352/1233/3627/2255/6351/6846/6354/719/64805/3071/199/6348/972/2358/1230/54209/3579/6366/5880/1236/5054/6346/3929/3569/284340/728/1235/3603/7857/56670/63940/1435/1012/3576/10344/7057/9547/3965/8740/7040/6387/3570/23604/3592/5159/1901/80310/2185/1240/2621/64094/8829/7114/57402/3673/5641/3791/5155
BP	GO:0006809	nitric oxide biosynthetic process	75	0.608747276	1.778125024	0.003355705	0.046880768	0.04098807	5274	tags=43%, list=14%, signal=37%	3458/100528032/64581/3689/199/22914/4317/3553/7099/10333/1524/3383/3586/948/1545/140885/5740/10365/54/406994/706/7124/148022/80149/445/3717/5743/186/1728/407056/2185/947
BP	GO:0002224	toll-like receptor signaling pathway	143	0.607555532	1.927130617	0.001490313	0.035553859	0.031084902	5238	tags=42%, list=14%, signal=36%	79931/3662/115352/23547/51311/26191/51284/1513/3689/146722/81793/84868/695/3684/6279/1520/730249/7097/23643/929/11314/4057/7099/6280/11027/10333/3929/7096/3659/285852/2672/948/353376/81035/11213/3656/7098/118788/91543/7128/1535/4067/330/148022/338382/23180/92747/9641/1514/4792/3665/4615/81622/3654/6441/6271/8767/1508/7100/10318
BP	GO:0046209	nitric oxide metabolic process	80	0.604987165	1.792128425	0.001672241	0.035553859	0.031084902	5274	tags=42%, list=14%, signal=36%	3458/100528032/64581/3689/199/22914/7097/4317/3553/7099/10333/1524/3383/3586/948/1545/140885/5740/10365/54/406994/706/7124/148022/80149/445/3717/5743/113277/186/1728/407056/2185/947
BP	GO:0019886	antigen processing and presentation of exogenous peptide antigen via MHC class II	96	0.603069025	1.833717416	0.001602564	0.035553859	0.031084902	2819	tags=20%, list=8%, signal=18%	3117/3118/3120/3113/3127/2213/3115/3122/3123/3119/3111/2207/1520/972/3108/3902/3112/3109/10437
BP	GO:0002532	production of molecular mediator involved in inflammatory response	69	0.602975779	1.729655743	0.001675042	0.035553859	0.031084902	5518	tags=52%, list=15%, signal=44%	56833/115362/64581/2207/695/10225/5054/7099/10333/240/3952/3620/3929/225/64127/63940/3566/948/29108/3605/140885/11221/199713/4067/5023/148022/80149/4210/923/23765/4615/113/197358/2896/407007/8673
BP	GO:0045089	positive regulation of innate immune response	375	0.602665487	2.082741598	0.001331558	0.035553859	0.031084902	5276	tags=37%, list=14%, signal=32%	59067/149628/4068/114836/79931/6352/3662/115352/4589/3805/23547/115362/100528032/26253/259197/51311/9447/8807/3385/64581/4332/26191/51284/1513/3689/146722/81793/10462/84868/4321/8685/2207/695/3684/6279/22914/50856/2219/3055/1520/2358/730249/5698/93978/7097/23643/929/11314/4057/7099/6280/11027/56253/10333/117157/3135/3134/1755/3929/3902/2867/81030/7096/5699/3659/64127/3593/5696/101/285852/3133/267…
BP	GO:0002285	lymphocyte activation involved in immune response	180	0.602443658	1.935565929	0.001464129	0.035553859	0.031084902	5066	tags=43%, list=14%, signal=37%	3458/257101/6363/114836/911/3662/4063/959/30009/5788/26253/51744/3683/8320/10875/2213/3594/100431172/1880/942/54518/84868/202309/10859/2207/4064/941/10538/6693/7099/114548/3134/50943/3383/8995/3569/3558/11151/1235/246778/55619/3593/3606/3956/3566/3586/338339/3109/57115/6556/100141515/940/159296/3965/602/7040/634/3936/5873/80149/2625/3958/3142/3445/3718/301/958/5734/5971/64332/3446/201294/8767/345…
BP	GO:0045088	regulation of innate immune response	445	0.601787052	2.105557163	0.001265823	0.035553859	0.031084902	5421	tags=39%, list=15%, signal=34%	59067/3458/149628/4068/114836/79931/6352/3662/115352/4589/3805/23547/56833/115362/100528032/26253/259197/51311/9447/8807/3385/64581/4332/2213/26191/51284/1513/3689/146722/81793/10462/84868/4321/10859/8685/2207/695/3684/10225/6318/6279/22914/50856/2219/3055/1520/2358/730249/9437/54209/5698/93978/11326/7097/23643/929/2268/11314/4057/7099/6280/11027/56253/10333/117157/3135/3134/1755/3952/3929/3902/2…
BP	GO:0022407	regulation of cell-cell adhesion	398	0.600457923	2.092353359	0.00130719	0.035553859	0.031084902	5009	tags=40%, list=14%, signal=35%	9370/59067/3458/10563/26279/6363/29851/916/55423/729230/6352/1493/959/3575/126259/30009/201633/5788/100528032/3113/11006/80380/9840/10875/54900/2213/26191/54440/3594/3689/3115/942/10148/84868/10673/921/10288/10859/3071/970/199/64926/6347/3600/941/9402/79626/3559/22914/972/7412/6366/160365/11326/83706/1236/6708/10457/11314/939/3553/6693/114548/5133/3135/7535/3574/50943/3383/3952/3620/3569/3558/390…
BP	GO:0032479	regulation of type I interferon production	123	0.598153169	1.870645764	0.001529052	0.035553859	0.031084902	5199	tags=33%, list=14%, signal=29%	23547/51311/26191/51284/84868/4321/10859/730249/7097/929/7099/81030/3659/3586/29108/84166/7098/3428/9246/140885/7128/148022/64135/6737/4790/9641/1540/9111/79132/3665/4615/5971/51191/9636/127540/3654/8767/6772/197358/7318/3663
BP	GO:0032606	type I interferon production	125	0.597258023	1.867628814	0.001533742	0.035553859	0.031084902	5199	tags=33%, list=14%, signal=28%	23547/51311/26191/51284/84868/4321/10859/730249/7097/929/7099/81030/3659/3586/29108/84166/7098/3428/9246/140885/7128/148022/64135/6737/4790/9641/1540/9111/79132/3665/4615/5971/51191/9636/127540/3654/8767/6772/197358/7318/3663
MF	GO:0038024	cargo receptor activity	85	0.59699124	1.792151907	0.003252033	0.046197854	0.040390996	5360	tags=46%, list=15%, signal=39%	84466/3689/921/8685/3684/4481/55911/9332/2358/51554/433/1755/4360/23166/284297/948/81035/1238/2350/56241/58191/922/8492/283316/1601/56649/408/923/3949/4017/7804/19/8578/84171/64129/55576/10347/7037/26020
BP	GO:0050688	regulation of defense response to virus	71	0.594522529	1.712554347	0.003367003	0.046880768	0.04098807	6981	tags=45%, list=19%, signal=37%	9447/10875/3594/4321/10859/3600/3559/3553/246778/3593/29108/60489/7128/4277/5654/330/80149/79132/151636/55601/51191/83666/6772/23586/3434/54941/149233/51561/10475/200316/10269/89870
CC	GO:0030134	COPII-coated ER to Golgi transport vesicle	91	0.593757621	1.796484533	0.003273322	0.046268109	0.04045242	2849	tags=22%, list=8%, signal=20%	3117/3118/3120/3113/3127/3115/3122/3123/3119/972/5265/3106/3136/3135/3134/567/3107/3133/3105/353376
BP	GO:0002221	pattern recognition receptor signaling pathway	193	0.593099084	1.92112818	0.001449275	0.035553859	0.031084902	5238	tags=38%, list=14%, signal=33%	79931/3662/115352/23547/26253/51311/64581/26191/51284/1513/3689/146722/81793/84868/8685/695/3684/6279/2219/1520/730249/7097/23643/929/11314/4057/7099/6280/11027/10333/1755/3929/2867/7096/3659/64127/285852/2672/948/57115/353376/81035/11213/3656/7098/118788/91543/7128/1535/4067/330/148022/338382/64135/23180/92747/9641/1514/3303/1540/79132/4792/3665/4615/55601/81622/3654/6441/6271/8767/1508/80216/71…
BP	GO:2001057	reactive nitrogen species metabolic process	83	0.592340492	1.766756514	0.00330033	0.046571324	0.040717522	5274	tags=41%, list=14%, signal=35%	3458/100528032/64581/3689/199/22914/7097/4317/3553/7099/10333/1524/3383/3586/948/1545/140885/5740/10365/54/406994/706/7124/148022/80149/445/3717/5743/113277/186/1728/407056/2185/947
BP	GO:1902105	regulation of leukocyte differentiation	270	0.590479584	1.992040678	0.001385042	0.035553859	0.031084902	5059	tags=40%, list=14%, signal=34%	9370/3458/257101/914/6363/729230/5196/3662/115352/1493/3575/30009/56833/5788/11006/2124/9840/10875/2213/54440/3594/3624/942/325/10288/10859/3071/714/3111/695/3600/941/3559/7305/6348/972/1230/54209/150372/939/4057/7099/114548/3135/7535/3574/50943/3558/3902/920/3659/11025/3635/246778/2200/28959/8784/3593/101/8876/3606/3566/3059/639/1435/50604/22806/57115/55365/64115/3605/8744/940/7098/3965/407030/7…
BP	GO:0034612	response to tumor necrosis factor	303	0.587676766	1.998605119	0.001362398	0.035553859	0.031084902	5683	tags=37%, list=16%, signal=31%	9370/2167/6363/10537/6357/6352/6356/959/23495/6367/9447/6351/6846/4049/6355/6354/10631/608/6362/10673/6361/970/6347/2634/6348/6368/7412/730249/6364/6349/5698/6366/6369/3604/929/939/6401/4050/834/6346/57817/8792/3383/8995/9705/6358/5699/1277/8784/2633/81792/3934/7133/5696/114769/2819/8877/29108/3576/5105/10344/7057/3037/1116/8744/8764/58191/8740/2635/4982/1393/10365/7293/57824/7128/1535/8742/330/8…
BP	GO:0071356	cellular response to tumor necrosis factor	283	0.585826318	1.985154684	0.001356852	0.035553859	0.031084902	5683	tags=37%, list=16%, signal=31%	9370/2167/6363/6357/6352/6356/959/23495/6367/9447/6351/6846/4049/6355/6354/10631/608/6362/10673/6361/970/6347/2634/6348/6368/7412/730249/6364/6349/5698/6366/6369/3604/939/4050/834/6346/57817/8792/3383/8995/9705/6358/5699/1277/8784/2633/81792/3934/7133/5696/114769/2819/8877/29108/3576/5105/10344/7057/3037/1116/8744/8764/8740/2635/4982/1393/10365/7293/57824/7128/1535/8742/330/837/7124/4790/80149/57…
BP	GO:0051604	protein maturation	394	0.58446509	2.039343776	0.001302083	0.035553859	0.031084902	3512	tags=25%, list=10%, signal=23%	28457/28907/28778/3080/28825/28420/28392/28938/28394/28791/28920/28439/28820/28449/28809/28919/28299/28816/28796/28813/28793/28797/28823/28913/28940/28881/28776/28874/28434/28883/3502/28450/28442/28461/28912/28896/28424/388077/3538/28454/28916/3514/28903/28876/28395/3539/28452/1359/28822/28834/28921/3500/3503/3501/28937/28817/28908/8530/28893/719/713/712/714/28930/28815/1511/3542/1520/5328/5552/1…
BP	GO:0042509	regulation of tyrosine phosphorylation of STAT protein	79	0.583711661	1.721625403	0.003361345	0.046880768	0.04098807	5052	tags=44%, list=14%, signal=38%	59067/3458/6352/116379/1437/3600/5008/1436/3952/8995/3569/3558/8784/11009/3593/3606/3059/50604/5175/3976/4067/10019/7124/85480/3596/9021/3570/2322/958/54625/3717/55620/3592/83666/6774
BP	GO:0045639	positive regulation of myeloid cell differentiation	91	0.583065572	1.764134461	0.003273322	0.046268109	0.04045242	6366	tags=36%, list=17%, signal=30%	3458/5196/2124/3624/3071/7305/972/1230/54209/920/1440/3635/3593/3059/1435/50604/3605/7040/3976/2113/7124/861/338382/3303/9636/6772/6774/407007/537/149233/3202/760/51561
BP	GO:0001818	negative regulation of cytokine production	287	0.582981578	1.97837505	0.001351351	0.035553859	0.031084902	6135	tags=47%, list=17%, signal=39%	406995/245928/9370/3458/1149/6504/30009/201633/23547/5788/51311/80380/2213/26191/3624/8832/84868/10859/3071/695/10225/9173/7305/50856/730249/54209/5552/11326/2335/4317/945/10457/4057/7099/114548/10333/3134/50943/440068/353514/338557/1524/2841/3620/3929/3569/3902/3635/225/29126/3162/2633/3593/114769/3586/284297/29108/57115/84166/64115/7057/6556/11213/9246/140885/3965/574441/602/7040/91662/1992/103…
BP	GO:2000379	positive regulation of reactive oxygen species metabolic process	99	0.581922317	1.775974474	0.001612903	0.035553859	0.031084902	5064	tags=39%, list=14%, signal=34%	3458/100528032/64581/3689/3684/199/22914/7305/2358/730249/4317/3553/7099/10333/3383/3952/948/50507/7057/7040/10365/1535/706/7124/148022/5873/80149/185/11035/7048/445/7498/3717/5743/113277/186/5159/407056/2185
BP	GO:1901224	positive regulation of NIK/NF-kappaB signaling	77	0.57829072	1.699889246	0.003338898	0.046880768	0.04098807	5021	tags=35%, list=14%, signal=30%	6363/51284/84868/54209/7097/929/4317/939/3553/7099/10333/64127/3593/3606/8877/1116/7098/3965/8740/91662/7124/4142/56892/127540/4306/3654/8717
BP	GO:0045785	positive regulation of cell adhesion	399	0.57621767	2.008502895	0.001305483	0.035553859	0.031084902	5300	tags=39%, list=15%, signal=34%	59067/3458/10563/6363/29851/916/55423/729230/6352/1493/959/3575/126259/5788/100528032/3113/11006/80380/9840/54440/3594/3689/3115/942/10148/54518/84868/10673/921/64805/10288/10859/3071/970/199/64926/6347/3600/941/9402/3559/6423/22914/972/7412/6366/160365/1295/1236/6708/2335/3381/939/3553/114548/5133/3135/7535/3574/50943/3383/3952/8995/3569/3558/920/11151/10451/5724/3676/10326/79679/8784/64127/2912…
BP	GO:1904894	positive regulation of STAT cascade	89	0.574734686	1.733694858	0.003252033	0.046197854	0.040390996	5064	tags=47%, list=14%, signal=41%	59067/3458/6352/3575/1437/3587/3600/5008/1436/11314/55801/3952/8995/64109/3569/3558/8784/11009/3593/3606/3059/3586/50604/1545/5175/3976/4067/7124/85480/3596/9021/3570/2322/958/54625/3717/55620/3592/83666/2149/6774/2185
BP	GO:0051092	positive regulation of NF-kappaB transcription factor activity	149	0.574516087	1.826496644	0.00147929	0.035553859	0.031084902	7417	tags=46%, list=20%, signal=37%	959/9447/8807/3689/695/6279/7097/3553/4057/6283/7099/6280/114548/10333/8792/1524/3383/8995/64127/114769/101/10346/3606/8877/948/29108/11213/3656/7098/3965/7040/58484/7124/148022/338382/4790/11035/3303/958/4615/7185/84433/268/3654/9830/8767/8717/6774/51341/5583/5584/4791/8986/6376/5587/60401/8915/7314/10475/5687/10211/89870/2319/5970/8517/10392/92140/10519
BP	GO:0007260	tyrosine phosphorylation of STAT protein	82	0.572691217	1.704684823	0.003322259	0.046801977	0.040919183	5052	tags=44%, list=14%, signal=38%	59067/3458/6352/116379/1437/3600/5008/1436/3952/8995/3569/3558/8784/11009/3593/3606/3059/50604/5175/3976/4067/10019/7124/85480/3596/9021/3570/2322/3718/958/54625/3717/55620/3592/83666/6774
BP	GO:0050866	negative regulation of cell activation	196	0.571977796	1.857599559	0.001447178	0.035553859	0.031084902	5848	tags=49%, list=16%, signal=41%	26279/729230/1493/30009/201633/5788/23495/80380/8530/10875/54900/4332/2213/26191/3624/942/146722/8832/64092/84868/7940/10288/10859/84174/695/941/79626/3559/7305/972/11326/10457/11314/6693/3135/3134/50943/284021/3620/3558/3902/3659/3635/79679/29126/3162/3566/3586/7056/57115/64115/8764/3965/407030/7040/634/284194/7128/4067/10019/7356/861/654346/348/5592/80149/2615/3958/3142/55824/3718/55024/3949/30…
BP	GO:0002218	activation of innate immune response	313	0.571532718	1.949400872	0.001345895	0.035553859	0.031084902	5238	tags=34%, list=14%, signal=30%	149628/79931/3662/115352/4589/23547/100528032/26253/51311/9447/3385/64581/4332/26191/51284/1513/3689/146722/81793/10462/84868/8685/2207/695/3684/6279/22914/50856/2219/3055/1520/730249/5698/93978/7097/23643/929/11314/4057/7099/6280/11027/10333/1755/3929/2867/7096/5699/3659/64127/5696/285852/2672/948/338339/29108/57115/353376/81035/11213/3656/7098/3428/118788/91543/58484/7128/1535/30835/4067/330/14…
CC	GO:0030666	endocytic vesicle membrane	164	0.56758691	1.82425633	0.001447178	0.035553859	0.031084902	5190	tags=35%, list=14%, signal=30%	10369/3117/3118/3120/3113/3127/1536/3115/3122/3123/3119/8685/2209/4481/9332/2210/972/5880/7097/3106/3136/10333/3135/3134/6890/1755/7096/11151/567/245972/50489/3107/3133/23166/3105/948/11031/81035/6891/6556/84251/1535/83547/6892/1839/338382/348/10981/3949/8992/8578/928/7477/339122/2892/55576/9367
BP	GO:0042100	B cell proliferation	95	0.567560761	1.724320767	0.0032	0.045992779	0.040211698	4657	tags=43%, list=13%, signal=38%	59067/931/115352/51237/1493/959/3575/973/5788/23495/4332/2213/54440/1880/10673/202309/3071/970/695/4064/7305/972/952/11314/7099/3574/3558/3635/10451/3586/22806/683/4208/7293/4067/148022/3596/3445/958/84433/196
CC	GO:0043235	receptor complex	497	0.565158266	1.991233358	0.001240695	0.035553859	0.031084902	4877	tags=38%, list=13%, signal=34%	28525/6969/28673/28672/28669/28690/28663/28620/28666/28664/28674/28647/28657/28689/3821/28677/28678/915/28680/10369/28662/28559/916/28646/28671/28639/28616/28670/28557/50852/28659/28660/28638/28568/28644/83416/6967/28589/6966/3560/28693/28755/28653/28658/28558/28619/973/28614/28560/28617/3561/28583/28656/6974/53831/28682/28752/28569/6956/28692/3683/8807/4973/28567/925/28641/28667/28655/3594/51284…
BP	GO:0030098	lymphocyte differentiation	352	0.563728964	1.941500872	0.001331558	0.035553859	0.031084902	5064	tags=39%, list=14%, signal=34%	931/3458/257101/915/914/26279/6363/916/387357/3702/114836/729230/3662/115352/4063/1493/959/3575/30009/973/56833/5788/399/26253/11006/9840/8320/925/10875/2213/26191/54440/3594/1880/3624/942/10288/3071/3111/2207/695/1794/3600/941/3559/6688/2529/972/7412/10320/917/1236/10538/150372/939/6693/114548/3135/7535/3574/50943/2841/3952/3569/3558/3902/920/567/3659/1235/3635/246778/3676/8784/55619/3593/101/88…
BP	GO:0002758	innate immune response-activating signal transduction	293	0.563424601	1.912439151	0.001362398	0.035553859	0.031084902	5238	tags=34%, list=14%, signal=29%	79931/3662/115352/4589/23547/100528032/26253/51311/3385/64581/26191/51284/1513/3689/146722/81793/10462/84868/8685/2207/695/3684/6279/22914/50856/2219/3055/1520/730249/5698/93978/7097/23643/929/11314/4057/7099/6280/11027/10333/1755/3929/2867/7096/5699/3659/64127/5696/285852/2672/948/338339/57115/353376/81035/11213/3656/7098/118788/91543/7128/1535/30835/4067/330/148022/338382/64135/23180/92747/4582…
BP	GO:0022408	negative regulation of cell-cell adhesion	178	0.562189989	1.806369729	0.001472754	0.035553859	0.031084902	6048	tags=46%, list=17%, signal=38%	9370/26279/1493/30009/201633/80380/10875/54900/2213/26191/942/84868/10288/10859/941/79626/3559/972/6366/11326/10457/11314/6693/3135/50943/3620/3558/3902/3659/79679/29126/124872/3566/3586/64115/3557/8764/3965/407030/6591/7040/634/284194/10019/7356/861/654346/6387/5592/80149/2615/3958/3142/53827/55824/3718/445/301/3717/394263/339390/928/28984/6441/3456/407018/3077/407007/27242/1041/7143/1051/407035…
BP	GO:0002683	negative regulation of immune system process	438	0.560191147	1.957208807	0.001269036	0.035553859	0.031084902	5833	tags=42%, list=16%, signal=36%	9370/26279/729230/5196/3662/29909/115352/1493/3575/30009/201633/3805/23547/56833/5788/100528032/23495/26585/11006/80380/8530/53347/10875/54900/4332/2213/26191/3624/942/146722/8832/64092/325/84868/4321/7940/10288/10859/714/3111/84174/2207/695/10225/6318/9173/6347/941/26228/79626/3559/22914/7305/6348/972/730249/3579/6366/11326/23643/929/10457/11314/968/4057/6693/7099/11027/10333/5133/3135/3134/5094…
CC	GO:0030176	integral component of endoplasmic reticulum membrane	147	0.559163856	1.776608284	0.00148368	0.035553859	0.031084902	7076	tags=32%, list=19%, signal=26%	3117/3118/3120/3113/3127/3115/3122/3123/3119/972/10170/3106/3136/219855/3135/3134/6890/567/3107/3133/3105/91319/6891/166929/6892/6252/6319/93380/259230/64834/3638/9695/54020/23471/84888/55831/64840/10134/56851/1201/9694/79139/8733/10269/55829/138065/83401
BP	GO:0002831	regulation of response to biotic stimulus	137	0.559020718	1.759930206	0.001492537	0.035553859	0.031084902	5022	tags=34%, list=14%, signal=29%	245928/9447/10875/3594/84868/4321/10859/4064/3600/3559/9450/730249/6372/23643/3553/4057/11027/56253/246778/90070/29126/3593/114769/948/29108/10666/60489/25818/5650/634/7128/1535/4277/5654/330/10133/1604/80149/79132/151636/55601/51191/3592/83666/8767/6772
BP	GO:0046427	positive regulation of JAK-STAT cascade	86	0.558757763	1.678634762	0.003231018	0.046058488	0.040269147	5064	tags=47%, list=14%, signal=40%	59067/3458/6352/1437/3587/3600/5008/1436/11314/55801/3952/8995/3569/3558/8784/11009/3593/3606/3059/3586/50604/1545/5175/3976/4067/7124/85480/3596/9021/3570/2322/958/54625/3717/55620/3592/83666/2149/6774/2185
BP	GO:0071260	cellular response to mechanical stimulus	79	0.558505782	1.64728205	0.003361345	0.046880768	0.04098807	5695	tags=39%, list=16%, signal=33%	51311/51284/838/3553/7099/834/3659/1277/4316/7098/8740/7040/355/1535/358/9780/4790/3596/1265/63895/958/5734/4615/5743/7100/578/2697/7132/3759/3673/1956
BP	GO:0002573	myeloid leukocyte differentiation	202	0.555615747	1.812486166	0.001438849	0.035553859	0.031084902	5725	tags=40%, list=16%, signal=34%	9370/3458/6363/10537/5196/3662/11006/2124/1880/3624/1437/325/10859/714/2207/4318/3600/6688/7305/6348/1436/972/1230/54209/126014/7097/1236/10538/4057/7099/139716/8792/920/11025/1440/3635/2200/1053/4495/3593/3059/1435/50604/116071/3605/7098/4208/5468/3428/159296/7040/3976/634/22904/4067/5293/7124/861/55509/29887/2625/9935/7048/3665/5657/5971/814/3726/302/28962/7037/375387/4627/9846/10312/10272/1051…
BP	GO:0022617	extracellular matrix disassembly	80	0.555039271	1.644169846	0.003344482	0.046880768	0.04098807	4198	tags=40%, list=12%, signal=35%	4322/7177/2191/1513/4321/4318/1511/1520/4320/4317/4314/1215/3569/4312/7092/4316/4327/4313/101/2/84290/7040/25818/5650/960/3936/9313/5654/9507/2113/7076/1514
BP	GO:0070498	interleukin-1-mediated signaling pathway	99	0.554943708	1.693638189	0.003225806	0.046058488	0.040269147	8222	tags=37%, list=23%, signal=29%	5698/3553/9705/3569/5699/64127/5696/11213/3656/3557/4790/5721/8878/5720/143471/4792/4615/3654/8767/3552/8986/54726/7850/7314/5687/5686/5970/8517/1326/10392/5685/5595/51135/246330/7316/5711/4215
MF	GO:0005125	cytokine activity	217	0.553708921	1.815249437	0.001426534	0.035553859	0.031084902	4222	tags=43%, list=12%, signal=39%	9370/59067/4283/3458/10563/6363/356/6357/5196/6352/6356/959/6367/3627/26585/6373/6351/6846/4049/6355/3624/6354/1437/10148/6362/10673/6374/6361/970/6347/3600/5008/6696/6348/6368/6372/6364/6349/387695/6366/6369/3553/4050/6346/2919/3574/8743/55801/8995/3569/3558/6358/1440/246778/3603/7857/27189/6398/11009/3593/9235/3606/3586/1435/50604/3576/4693/10344/100141515/392255/3605/8744/3557/9547/58191/8740/…
BP	GO:0007249	I-kappaB kinase/NF-kappaB signaling	266	0.552367807	1.863256343	0.001383126	0.035553859	0.031084902	7337	tags=41%, list=20%, signal=33%	9370/6363/356/10537/79931/497189/399/51311/51284/80833/695/972/6366/93978/7097/1236/23643/929/3553/4057/6283/7099/834/10333/8743/1524/920/1893/64127/6398/3162/114769/10346/3956/948/29108/353376/3656/3557/7098/140885/3965/602/91662/27177/7128/330/10133/7124/148022/7052/80149/8878/11035/9641/11040/4792/958/64170/4615/5971/84433/113277/3654/8767/6284/2149/8717/6772/9516/80216/197358/10318/6275/6285/…
BP	GO:0032481	positive regulation of type I interferon production	76	0.551504049	1.613838478	0.003367003	0.046880768	0.04098807	5199	tags=29%, list=14%, signal=25%	51311/26191/51284/4321/7097/929/7099/81030/3659/7098/3428/148022/64135/4790/79132/3665/4615/127540/3654/8767/6772/3663
BP	GO:0048525	negative regulation of viral process	96	0.54949959	1.670831907	0.003205128	0.045992779	0.040211698	6795	tags=50%, list=19%, signal=41%	6352/6351/6355/325/6348/2219/4057/200315/164668/25833/4153/60489/140564/8638/3428/91543/11074/7124/5359/6737/80149/8519/4938/3669/4940/7538/9636/9830/3456/6772/6590/84875/10318/10581/2934/4599/407007/27350/3434/5371/10410/24138/684/6041/57379/8547/51763/200316
BP	GO:1903706	regulation of hemopoiesis	444	0.549148163	1.921957013	0.001262626	0.035553859	0.031084902	5064	tags=31%, list=14%, signal=27%	9370/3458/257101/914/6363/729230/5196/3662/29909/115352/1493/3575/30009/56833/5788/11006/2124/9840/10875/2213/54440/3594/3624/942/1437/325/10288/10859/3071/714/3111/695/3600/941/5008/3559/6688/7305/6348/1441/972/1230/54209/5698/150372/939/4057/7099/114548/3135/7535/3574/50943/3558/3902/5699/920/567/3659/11025/4015/1440/3635/246778/2200/28959/8784/3593/5696/101/8876/3606/3566/3059/639/1435/50604/2…
BP	GO:1903426	regulation of reactive oxygen species biosynthetic process	94	0.548702426	1.669370481	0.003215434	0.045992779	0.040211698	5274	tags=37%, list=14%, signal=32%	406995/3458/100528032/64581/3689/199/22914/4317/3553/7099/10333/1524/3383/225/3586/948/140885/5740/10365/1535/54/406994/706/7124/148022/5873/80149/445/3717/5743/186/6774/407056/2185/947
CC	GO:0072562	blood microparticle	144	0.545152881	1.729182804	0.001488095	0.035553859	0.031084902	4379	tags=41%, list=12%, signal=36%	3507/28449/28919/28299/28796/28793/28913/28883/3502/28442/28912/28896/3538/3512/28916/3514/28903/28876/3539/28452/28822/3500/3503/3501/28937/3493/28908/3240/325/713/714/28930/3494/3495/2335/716/718/3311/8542/629/715/2162/2/922/12/3250/7040/3075/1370/722/4478/72/720/348/3310/1356/3303/721/2040
CC	GO:0031227	intrinsic component of endoplasmic reticulum membrane	155	0.543294723	1.736005387	0.001474926	0.035553859	0.031084902	7076	tags=31%, list=19%, signal=25%	3117/3118/3120/3113/3127/3115/3122/3123/3119/972/10170/3106/3136/219855/3135/3134/6890/567/3107/3133/3105/91319/6891/166929/6892/6252/6319/93380/259230/64834/3638/9695/54020/23471/84888/55831/64840/10134/56851/1201/9694/79139/8733/57488/10269/55829/138065/83401
CC	GO:0005766	primary lysosome	155	0.543125877	1.73546587	0.001474926	0.035553859	0.031084902	8132	tags=47%, list=22%, signal=37%	6278/4069/4332/719/2357/6036/1511/150372/968/56729/3136/718/11010/8876/55/23526/6037/29108/6317/11240/12/5284/51316/10043/2040/5657/410/2683/4680/5005/201294/5660/302/51816/2760/6386/2896/3074/8673/5476/93100/81567/2444/10487/4125/29952/55313/23593/175/10577/411/684/2512/3073/3920/2717/353189/4718/5878/967/1075/154664/9342/84061/2665/10396/8417/25798/2517/311/5908/4126/2548
CC	GO:0042582	azurophil granule	155	0.543125877	1.73546587	0.001474926	0.035553859	0.031084902	8132	tags=47%, list=22%, signal=37%	6278/4069/4332/719/2357/6036/1511/150372/968/56729/3136/718/11010/8876/55/23526/6037/29108/6317/11240/12/5284/51316/10043/2040/5657/410/2683/4680/5005/201294/5660/302/51816/2760/6386/2896/3074/8673/5476/93100/81567/2444/10487/4125/29952/55313/23593/175/10577/411/684/2512/3073/3920/2717/353189/4718/5878/967/1075/154664/9342/84061/2665/10396/8417/25798/2517/311/5908/4126/2548
BP	GO:0045807	positive regulation of endocytosis	150	0.542687745	1.727557278	0.001481481	0.035553859	0.031084902	3946	tags=30%, list=11%, signal=27%	3458/6363/55423/3560/5788/3561/26585/64581/2213/6424/146722/3071/2207/1794/6347/3600/26228/2358/54209/6366/3601/929/3553/5054/6401/120892/567/718/10326/717/948/4153/29108/11031/6556/5468/140885/1950/84251/1535/7124/720/1601/5873/348
BP	GO:0043123	positive regulation of I-kappaB kinase/NF-kappaB signaling	183	0.539888449	1.739104556	0.001459854	0.035553859	0.031084902	7337	tags=42%, list=20%, signal=34%	9370/6363/356/10537/80833/972/6366/93978/1236/3553/4057/6283/7099/834/10333/8743/1524/920/1893/64127/6398/3162/114769/10346/3956/948/353376/3557/7098/3965/27177/330/7124/148022/7052/9641/11040/958/64170/4615/84433/113277/3654/8767/6284/2149/8717/9516/80216/6275/6285/2697/7132/56674/10769/2316/6376/51246/92610/24138/684/5587/3357/1936/60401/8915/10475/56300/843/497661/1902/5970/8517/10392/387/9214…
BP	GO:0033209	tumor necrosis factor-mediated signaling pathway	162	0.538693026	1.7277341	0.001461988	0.035553859	0.031084902	5572	tags=31%, list=15%, signal=26%	9370/959/23495/9447/4049/608/10673/970/5698/3604/939/4050/834/8792/8995/9705/5699/8784/7133/5696/114769/8877/29108/8744/8764/8740/4982/7293/7128/8742/330/837/7124/5721/5720/3303/143471/1540/4792/958/7185/3717/8717/6772/2185/2621/7132/7114/83483/8741
CC	GO:0030667	secretory granule membrane	296	0.537444447	1.828872642	0.00135318	0.035553859	0.031084902	6435	tags=42%, list=18%, signal=35%	5788/53831/3683/4973/1536/963/3689/100049587/719/2215/3903/1084/6402/2357/10288/3071/23601/2207/3684/7305/2212/8778/2358/5328/290/27180/952/2204/3579/7097/929/160364/945/11314/150372/968/3136/84658/6518/3687/5273/1755/728/11025/79895/3577/11010/5724/10326/7133/6403/101/8876/79930/932/55/948/338339/11031/353376/683/199675/5329/6556/5175/140885/6678/10184/960/634/169026/5284/1535/22918/6793/5023/22…
CC	GO:0030660	Golgi-associated vesicle membrane	111	0.534453573	1.647766793	0.0032	0.045992779	0.040211698	6072	tags=29%, list=17%, signal=24%	3117/3118/3120/3113/3127/3115/3122/3123/3119/972/3106/3136/3135/3134/567/3107/3133/3105/51226/374/966/11015/1080/6720/1258/9871/2697/1212/51128/83988/1260/84888
BP	GO:0048872	homeostasis of number of cells	245	0.532893463	1.772315157	0.00140056	0.035553859	0.031084902	5502	tags=31%, list=15%, signal=27%	729230/3575/23495/1233/84636/54440/1880/3624/608/10673/202309/3071/2207/27240/3559/6688/972/10320/6372/3579/1236/6708/3574/50943/3569/3558/11151/567/3635/55619/3162/3059/1435/5027/4208/5142/159296/3965/6005/8740/7040/10365/7128/4067/10019/5293/57864/2113/10000/2323/2625/30061/4151/11035/3988/2034/9935/2322/3303/1540/3718/301/84433/7538/3717/272/9636/2149/6772/6774/558/338442/5366/578/51341/407007…
BP	GO:0046718	viral entry into host cell	121	0.532836839	1.663447505	0.003072197	0.045658071	0.039919061	5695	tags=36%, list=16%, signal=30%	6504/1234/2838/942/325/23601/941/2219/972/6404/290/3694/3383/4360/920/3956/6317/3678/8764/3965/3695/11074/7293/30835/3356/6737/1604/8519/3303/3949/339390/3685/1508/558/2621/10581/7037/858/2934/8673/1378/3673/1956
BP	GO:0043122	regulation of I-kappaB kinase/NF-kappaB signaling	234	0.530784397	1.753165708	0.001416431	0.035553859	0.031084902	7337	tags=41%, list=20%, signal=33%	9370/6363/356/10537/79931/399/80833/972/6366/93978/1236/3553/4057/6283/7099/834/10333/8743/1524/920/1893/64127/6398/3162/114769/10346/3956/948/29108/353376/3557/7098/140885/3965/91662/27177/7128/330/10133/7124/148022/7052/80149/8878/9641/11040/958/64170/4615/84433/113277/3654/8767/6284/2149/8717/6772/9516/80216/197358/10318/6275/6285/2697/7132/56674/284/10769/2316/406951/6376/51246/92610/24138/68…
BP	GO:0050920	regulation of chemotaxis	211	0.529896949	1.734468391	0.001440922	0.035553859	0.031084902	6048	tags=41%, list=17%, signal=35%	10563/6363/6278/729230/6352/56833/100528032/1233/3627/2255/26585/6351/6846/1880/6354/719/64805/3071/199/6347/26228/22914/6348/972/2358/1230/54209/3579/6366/5880/1236/5054/6346/2841/3929/3569/284340/728/1235/55079/3603/7857/56670/63940/1435/2246/1012/683/3576/10344/7057/11240/9547/3965/4354/4681/8740/7040/4067/6387/3570/223117/5156/10512/23604/3592/5159/10501/1901/80310/2185/1240/25960/2621/64094/…
BP	GO:0050731	positive regulation of peptidyl-tyrosine phosphorylation	188	0.52765805	1.711417629	0.001445087	0.035553859	0.031084902	6240	tags=45%, list=17%, signal=38%	9370/59067/3458/916/6352/5788/2252/2255/26585/653361/1437/2209/3600/941/5008/26228/1436/972/54209/353514/3383/3952/8995/3569/3558/920/1440/90070/8784/11009/3593/3606/3059/948/50507/2069/50604/255324/5175/3678/8764/1950/7040/3976/960/374/3082/4067/1272/7124/1839/3356/85480/3596/9021/3570/2322/1942/55024/148/958/54625/885/3717/55620/3592/7804/83666/8826/8767/6774/2185/2621/8829/7132/5753/1946/28261…
BP	GO:0002761	regulation of myeloid leukocyte differentiation	116	0.527633856	1.640518337	0.00309119	0.045761268	0.040009287	3732	tags=28%, list=10%, signal=25%	9370/3458/5196/11006/2124/3624/325/10859/714/7305/6348/972/1230/54209/4057/7099/920/11025/3635/2200/3593/3059/1435/50604/3605/7098/7040/3976/634/4067/7124/861
BP	GO:0001959	regulation of cytokine-mediated signaling pathway	172	0.527450838	1.687556881	0.001488095	0.035553859	0.031084902	6072	tags=35%, list=17%, signal=29%	9370/3458/6352/5788/146722/4321/26228/972/54209/834/3574/3569/81030/1893/114769/2672/8877/1435/29108/353376/84166/11213/11240/3656/3557/5468/7128/10019/330/837/7124/861/3459/85480/9021/9641/3303/1540/406881/3665/54625/7185/3717/83666/3654/3455/8767/8717/6772/558/2621/25939/10062/7132/11274/3460/284/7737/3716/84888
BP	GO:0030260	entry into host cell	134	0.525818296	1.652917054	0.002967359	0.044977222	0.039323791	5695	tags=34%, list=16%, signal=28%	6504/1234/2838/942/325/23601/941/2219/972/6404/290/3694/3383/4360/920/3956/6317/3576/3678/8764/3965/3853/3695/11074/7293/30835/3356/6737/1604/8519/3303/3949/339390/3685/1508/558/2621/10581/7037/858/2934/8673/1378/3673/1956
BP	GO:0044409	entry into host	134	0.525818296	1.652917054	0.002967359	0.044977222	0.039323791	5695	tags=34%, list=16%, signal=28%	6504/1234/2838/942/325/23601/941/2219/972/6404/290/3694/3383/4360/920/3956/6317/3576/3678/8764/3965/3853/3695/11074/7293/30835/3356/6737/1604/8519/3303/3949/339390/3685/1508/558/2621/10581/7037/858/2934/8673/1378/3673/1956
BP	GO:0051806	entry into cell of other organism involved in symbiotic interaction	134	0.525818296	1.652917054	0.002967359	0.044977222	0.039323791	5695	tags=34%, list=16%, signal=28%	6504/1234/2838/942/325/23601/941/2219/972/6404/290/3694/3383/4360/920/3956/6317/3576/3678/8764/3965/3853/3695/11074/7293/30835/3356/6737/1604/8519/3303/3949/339390/3685/1508/558/2621/10581/7037/858/2934/8673/1378/3673/1956
BP	GO:0051828	entry into other organism involved in symbiotic interaction	134	0.525818296	1.652917054	0.002967359	0.044977222	0.039323791	5695	tags=34%, list=16%, signal=28%	6504/1234/2838/942/325/23601/941/2219/972/6404/290/3694/3383/4360/920/3956/6317/3576/3678/8764/3965/3853/3695/11074/7293/30835/3356/6737/1604/8519/3303/3949/339390/3685/1508/558/2621/10581/7037/858/2934/8673/1378/3673/1956
BP	GO:0002220	innate immune response activating cell surface receptor signaling pathway	115	0.521743869	1.618959958	0.003125	0.045761268	0.040009287	4874	tags=26%, list=13%, signal=23%	4589/100528032/26253/3385/10462/2207/22914/50856/2219/5698/93978/11027/2867/5699/5696/338339/30835/4067/4582/4790/170482/5721/5720/140453/143471/64170/5971/84433/394263/94025
BP	GO:0035821	modification of morphology or physiology of other organism	162	0.520624173	1.669782405	0.001461988	0.035553859	0.031084902	5489	tags=35%, list=15%, signal=30%	353144/3458/6357/5196/4069/6352/117159/4589/10578/353142/5551/6351/3347/64581/6355/325/5968/5967/1511/6348/1436/219972/2208/6372/820/4057/6283/6280/57817/920/8542/5068/25833/4153/57115/55894/5027/3346/3853/7040/30835/3429/358/348/80149/79792/2040/5272/6441/3685/6590/9367/302/10318/858/407007/1673
BP	GO:0060759	regulation of response to cytokine stimulus	184	0.517984914	1.671519051	0.001453488	0.035553859	0.031084902	6072	tags=35%, list=17%, signal=29%	9370/3458/6352/5788/146722/4321/26228/972/54209/7097/7099/834/3574/3569/81030/1893/114769/2672/8877/1435/29108/353376/84166/11213/11240/3656/3557/5468/7128/10019/330/837/7124/861/3459/85480/64135/9021/9641/3303/1540/406881/3665/54625/7185/3717/83666/3654/3455/8767/8717/6772/558/2621/25939/10062/7132/11274/23586/3460/284/7737/3716/84888
BP	GO:0043901	negative regulation of multi-organism process	167	0.513732849	1.64369921	0.001468429	0.035553859	0.031084902	6278	tags=40%, list=17%, signal=33%	245928/7783/6352/6351/10875/6355/325/84868/5047/3559/6348/2219/730249/4057/11027/397/200315/164668/27306/90070/114769/25833/4153/60489/140564/8638/3428/3853/91543/11074/7128/4277/5654/7124/5359/6737/80149/8519/7076/4938/3669/79132/4940/7538/9636/3685/9830/3456/6772/6590/84875/302/10318/10581/2934/4599/407007/27350/304/3434/5371/54941/10410/24138/684/6041
MF	GO:0005178	integrin binding	126	0.512238539	1.607061902	0.003021148	0.045276292	0.03958527	6164	tags=42%, list=17%, signal=35%	120425/3385/2191/3689/9358/6696/6423/2208/7412/83706/2335/3381/10457/3553/1281/3694/3383/1289/2200/7045/2246/7057/10666/63923/3678/1842/3695/1307/3936/4067/6387/10085/4323/928/9636/11117/3685/7087/8754/4627/57126/3673/1956/3909/3791/7077/3696/3675/2013/3384/3691/6376/3690
MF	GO:0030246	carbohydrate binding	271	0.506367806	1.706744449	0.001385042	0.035553859	0.031084902	5398	tags=38%, list=15%, signal=33%	3821/27181/1117/100528032/26253/3820/89790/4973/89858/56891/283420/64581/100431172/3122/10462/325/100049587/3123/6402/23601/5968/3823/5967/22914/50856/2219/8778/2208/27180/9976/969/160365/93978/85329/160364/433/945/3101/1462/6518/6401/6614/3822/27036/29124/4360/3558/11227/50489/117248/387837/3824/6403/5068/3956/338339/4153/2203/81035/59271/56241/1116/1178/7123/3965/971/283208/284194/3957/30835/14…
BP	GO:0051607	defense response to virus	235	0.505320787	1.671292908	0.001410437	0.035553859	0.031084902	6810	tags=45%, list=19%, signal=37%	4283/3458/5788/5551/51311/3627/9447/10875/3594/51284/4321/10859/6039/6036/3600/3559/3553/114548/200315/164668/1755/3569/3659/246778/50489/2633/3593/10346/64108/29108/84166/60489/339/140564/8638/7098/3428/2635/91543/10060/7128/4277/3429/5654/330/3437/90865/148022/5359/3433/64135/80149/8519/3445/4939/4938/3669/79132/3665/4940/958/64170/10964/151636/55601/51191/83666/9636/81622/3455/3446/201294/3456…
BP	GO:2000377	regulation of reactive oxygen species metabolic process	188	0.503827043	1.63412362	0.001445087	0.035553859	0.031084902	5291	tags=31%, list=15%, signal=27%	406995/3458/100528032/3240/64581/3689/3684/199/22914/7305/2358/730249/5880/4317/4314/3553/7099/10333/1524/3383/3952/225/3586/948/50507/683/1545/7057/7020/140885/5740/7040/10365/1535/1410/54/406994/706/7124/148022/5873/80149/185/11035/7048/445/7498/3717/5743/113277/186/5159/440503/6774/407056/2185/947/2308
BP	GO:0031348	negative regulation of defense response	228	0.502966548	1.656933809	0.001414427	0.035553859	0.031084902	5651	tags=38%, list=15%, signal=32%	406995/9370/3805/56833/5788/116379/89790/8530/10875/2213/325/84868/4321/10859/10225/6318/79626/3559/2358/730249/11326/7130/114548/3135/3134/50943/338557/3558/284340/5176/387837/225/3593/7133/4907/3133/3586/29108/84166/116/11213/4889/2/5468/3428/140885/3965/574441/5740/91662/11221/634/199713/7128/4277/3082/5654/54/2113/131450/114899/348/4790/80149/2625/9021/4210/9111/3949/79132/54625/5272/5734/885…
BP	GO:0030099	myeloid cell differentiation	385	0.500375828	1.735917631	0.001315789	0.035553859	0.031084902	5725	tags=31%, list=16%, signal=26%	9370/3458/6363/10537/5196/3662/29909/11006/2124/1880/3624/1437/325/10859/3071/23601/714/2207/4318/3600/6688/7305/6348/1436/1441/972/10320/1230/54209/126014/7097/1236/10538/4057/7099/139716/8792/920/567/11025/3394/4015/1440/3635/2200/1053/4495/3593/2313/3059/1435/50604/116071/7057/3605/8013/7098/4208/5468/3428/159296/6005/7704/1030/7040/10365/3976/634/22904/4067/10019/5293/2113/7124/861/51266/5550…
BP	GO:0019722	calcium-mediated signaling	215	0.497627915	1.630944495	0.001430615	0.035553859	0.031084902	4019	tags=27%, list=11%, signal=24%	51806/916/50852/2833/729230/10663/1234/2829/5788/1233/6351/5350/5341/64805/84174/695/6348/1237/2358/7412/1230/54209/6364/3579/1236/51554/9034/6401/7462/7535/5737/1524/120892/79772/920/1235/3577/90070/2633/6403/1232/8877/643/1012/5031/683/3576/1238/5027/1193/51778/4772/552/7124/1672/4644/7226/185
BP	GO:0007162	negative regulation of cell adhesion	278	0.497531995	1.682884008	0.001362398	0.035553859	0.031084902	6567	tags=42%, list=18%, signal=34%	9370/26279/27299/1493/30009/201633/5788/80380/10875/54900/2213/26191/942/10631/84868/4321/10288/10859/941/79626/3559/972/6366/11326/10457/11314/6693/5054/397/3135/50943/3620/3558/3902/3659/1277/79679/7045/29126/2633/124872/3956/3566/3586/1012/1545/64115/7057/9404/3557/8764/3965/407030/6591/7040/634/284194/10019/7356/861/94/654346/6387/4582/5592/80149/2615/3958/3142/53827/55824/10154/3718/445/301/…
BP	GO:0070374	positive regulation of ERK1 and ERK2 cascade	207	0.49718152	1.619665918	0.001464129	0.035553859	0.031084902	5871	tags=43%, list=16%, signal=37%	6363/6357/6278/6504/6352/6356/5788/6367/2255/6351/6846/26191/6355/1880/6354/84868/6362/6361/8685/6347/6348/1436/2641/6368/972/2358/1230/54209/6364/6349/6366/6369/1236/10457/7099/6346/388325/55801/8792/338557/3383/6358/920/728/64127/5320/948/50507/29108/5031/116/10344/4889/1116/3965/7040/960/7124/3356/348/10125/2322/408/10268/148/388121/5156/127540/2492/5159/8767/80310/2149/2185/9464/2621/407018/1…
CC	GO:0030662	coated vesicle membrane	178	0.493795511	1.586611787	0.001472754	0.035553859	0.031084902	5795	tags=28%, list=16%, signal=23%	915/3117/3575/3118/3120/3113/3127/3115/3122/3123/3119/2209/2210/972/917/3106/3136/3135/3134/920/567/50489/3107/3133/3105/2069/51226/255324/685/154/1950/84251/374/1839/1601/348/3949/966/11015/1080/6720/928/7037/9871/162/8673/1212/1956/51128
BP	GO:0045637	regulation of myeloid cell differentiation	221	0.491813907	1.616237502	0.001410437	0.035553859	0.031084902	5064	tags=26%, list=14%, signal=23%	9370/3458/5196/29909/11006/2124/3624/1437/325/10859/3071/714/6688/7305/6348/1441/972/1230/54209/4057/7099/920/567/11025/4015/1440/3635/2200/3593/3059/1435/50604/7057/3605/8013/7098/4208/7704/7040/3976/634/4067/2113/7124/861/338382/3958/9935/3303/4792/3665/7538/814/8850/9636/6772/6774/2185
BP	GO:0009615	response to virus	321	0.486819947	1.662902733	0.001342282	0.035553859	0.031084902	6375	tags=40%, list=17%, signal=34%	4283/3458/6363/6352/6356/30009/5788/5551/6367/51311/3627/9447/6351/10875/3594/51284/6355/4321/10859/6039/6036/3600/3559/2268/3553/114548/200315/50943/164668/1755/3569/3659/246778/50489/59/2633/3934/3593/10346/64108/29108/84166/60489/339/11213/140564/8638/7098/3428/3965/602/2635/91543/10060/7128/4277/3429/5654/330/3437/7124/90865/148022/6387/55509/5359/3459/3433/64135/4486/80149/2625/8519/8061/344…
BP	GO:0050730	regulation of peptidyl-tyrosine phosphorylation	251	0.484613924	1.613789777	0.001410437	0.035553859	0.031084902	5064	tags=33%, list=14%, signal=29%	9370/59067/3458/916/6352/5788/2252/116379/2255/26585/653361/3689/1437/64092/2209/3600/941/5008/26228/6423/1436/972/54209/11314/3574/353514/3383/3952/8995/3569/3558/920/1440/90070/8784/11009/3593/3606/3059/948/50507/2069/50604/683/255324/5175/3678/8764/1950/7040/3976/960/9052/374/3082/4067/10019/1272/9961/7124/1839/3356/85480/3596/9021/5912/3570/2322/1942/55024/148/958/54625/885/3717/55620/3592/78…
MF	GO:0005126	cytokine receptor binding	283	0.4776703	1.618652838	0.001356852	0.035553859	0.031084902	5052	tags=36%, list=14%, signal=31%	59067/4283/3458/10563/6363/356/6357/729230/5196/6352/6356/959/6367/3627/26585/6373/6351/6846/4049/3594/6355/3624/6354/146722/1437/10148/6362/10673/6374/6361/970/6347/3600/5008/26228/6348/6368/6372/6364/6349/387695/6366/6369/9034/3553/4050/6346/2919/3574/8743/8995/3569/3558/6358/1893/1440/246778/3593/3606/116844/3586/1435/50604/29108/3576/10344/55894/3678/392255/8744/3557/9547/58191/8740/7040/3976…
CC	GO:0098852	lytic vacuole membrane	345	0.475610073	1.634613711	0.001331558	0.035553859	0.031084902	7856	tags=35%, list=22%, signal=28%	910/3117/3118/3120/51311/3113/3127/7805/51284/3115/3122/3123/719/3119/2357/3111/972/290/55340/3108/150372/968/3136/3134/245972/11010/53346/3112/10855/8876/55/3109/59345/79156/7098/55332/912/1950/5284/83547/1601/51296/7226/11182/10043/27074/1356/2040/1509/408/3949/1291/151636/2683/1080/4680/126321/79901/9516/5660/302/28962/9528/64114/2896/220441/162/10312/8673/79026/5476/56674/124997/55858/529/223…
CC	GO:0005765	lysosomal membrane	344	0.474987988	1.632926047	0.001331558	0.035553859	0.031084902	7856	tags=35%, list=22%, signal=28%	910/3117/3118/3120/51311/3113/3127/7805/51284/3115/3122/3123/719/3119/2357/3111/972/290/55340/3108/150372/968/3136/3134/245972/11010/53346/3112/10855/8876/55/3109/59345/79156/7098/55332/912/1950/5284/83547/1601/51296/7226/11182/10043/27074/1356/2040/1509/408/3949/1291/151636/2683/1080/4680/126321/79901/9516/5660/302/28962/9528/64114/2896/220441/162/10312/8673/79026/5476/56674/124997/55858/529/223…
BP	GO:0050714	positive regulation of protein secretion	266	0.474201984	1.599586078	0.001383126	0.035553859	0.031084902	5012	tags=35%, list=14%, signal=30%	3458/914/6363/26253/51311/51744/9447/283420/26191/10631/84868/4321/23601/5047/199/9173/5008/6348/1436/2219/3495/2641/952/54209/93978/7097/929/4317/2268/945/3553/7099/11027/114548/56253/834/6346/353514/55801/64109/120892/3569/3558/2867/7096/79679/64127/29126/101/3133/3566/3586/29108/5027/3605/8764/3965/7040/91662/7293/284194/199713/169026/57824/114899/7124/4023/90865/654346/3459/85480/64135/3596/2…
CC	GO:0030139	endocytic vesicle	300	0.473733396	1.610102959	0.001362398	0.035553859	0.031084902	5190	tags=27%, list=14%, signal=23%	10369/3117/1493/10578/3118/3120/3113/3127/3240/1536/653361/51284/3115/3122/3123/3119/8685/2209/4481/219972/9332/2210/972/5880/7097/4688/4689/3106/7454/3136/4057/1814/10333/3135/3134/338557/6890/1755/7096/11151/567/122618/245972/50489/3107/101/3133/23166/8877/3105/948/11031/81035/6891/6439/6556/752/6678/84251/1535/83547/6892/1839/338382/348/10981/3949/8992/4641/19/8578/928/81622/6441/7477/3685/339…
BP	GO:0051701	interaction with host	209	0.473010227	1.545390973	0.001451379	0.035553859	0.031084902	5828	tags=27%, list=16%, signal=23%	6504/1234/2838/6355/942/325/23601/941/2219/972/6404/290/3694/3383/4360/920/2982/3956/6317/3576/3678/8764/3965/3853/7040/3695/11074/7293/30835/3356/6737/1604/80149/8519/3303/3949/4734/5272/339390/3685/1508/558/2621/10318/10581/7037/858/2934/407007/8673/1378/3673/1956/10533/3434/5371
BP	GO:0007204	positive regulation of cytosolic calcium ion concentration	316	0.472996464	1.611909861	0.001351351	0.035553859	0.031084902	5133	tags=34%, list=14%, signal=29%	931/4283/10563/6363/27334/356/2833/729230/10663/1234/2829/5788/1233/3627/84636/6373/2847/2359/5350/719/8477/2357/2856/3060/6348/1237/2358/1230/952/3579/6366/5729/5294/1236/51554/5733/9034/8698/286530/2769/1043/10800/6346/5737/1524/2841/3558/8989/920/728/11151/5732/1235/5739/3577/90070/1232/643/948/5031/3932/1238/116/5027/1193/7222/7040/1909/5330/1535/4067/552/10161/623/5021/4644/7052/3356/1604/72…
BP	GO:0070372	regulation of ERK1 and ERK2 cascade	288	0.467640943	1.587330466	0.001351351	0.035553859	0.031084902	6089	tags=39%, list=17%, signal=32%	9370/6363/6357/6278/6504/6352/6356/5788/6367/2255/6351/6846/26191/6355/1880/6354/84868/6362/6361/8685/6347/6348/1436/2641/6368/972/2358/1230/54209/6364/6349/6366/5801/6369/1236/2335/10457/3553/7099/6346/388325/55801/8792/338557/3383/6358/920/728/64127/5320/2633/948/50507/29108/5031/116/10344/7078/4889/1116/140885/3965/7040/91662/11221/3976/960/634/4067/7124/3356/348/406961/10125/2322/6098/408/102…
BP	GO:0072593	reactive oxygen species metabolic process	272	0.467431439	1.573024242	0.0013947	0.035553859	0.031084902	5865	tags=31%, list=16%, signal=26%	406995/3458/100528032/3240/1536/64581/653361/3689/654816/3684/199/2878/654817/22914/7305/2358/730249/5880/7097/4317/4314/4688/4689/3553/7099/10333/1524/3383/3952/120892/6648/225/7409/3586/948/50507/683/1545/7057/5027/7020/140885/5740/7040/10365/1535/1410/54/406994/706/7124/148022/5873/80149/185/11035/7048/445/7498/3717/5743/113277/186/1728/5159/6441/440503/6774/51167/407056/2185/947/2308/375387/5…
BP	GO:0070371	ERK1 and ERK2 cascade	305	0.464852139	1.582522204	0.00135318	0.035553859	0.031084902	6089	tags=38%, list=17%, signal=32%	9370/6363/6357/6278/6504/6352/6356/5788/6367/2255/6351/6846/26191/6355/1880/6354/84868/6362/6361/8685/6347/6348/1436/2641/6368/972/2358/1230/54209/6364/6349/6366/5801/6369/1236/2335/10457/3553/7099/6346/388325/55801/8792/338557/3383/6358/920/728/64127/5320/2633/948/50507/29108/5031/116/10344/7078/4889/1116/140885/3965/1950/7040/91662/11221/3976/960/634/4067/7124/5021/3356/348/406961/10125/2322/60…
BP	GO:0002793	positive regulation of peptide secretion	286	0.461513304	1.563474121	0.001358696	0.035553859	0.031084902	5012	tags=33%, list=14%, signal=29%	3458/914/6363/26253/51311/51744/9447/283420/26191/10631/84868/4321/23601/5047/199/9173/5008/6279/6348/1436/2219/3495/2641/952/54209/93978/7097/929/4317/2268/945/3553/7099/11027/114548/56253/834/6346/353514/55801/64109/120892/3569/3558/2867/7096/79679/64127/29126/101/3133/3566/3586/29108/6343/116/5027/3605/8764/3965/7040/91662/7293/284194/199713/169026/57824/114899/7124/4023/90865/654346/3459/8548…
BP	GO:0043900	regulation of multi-organism process	400	0.45591875	1.588068738	0.001308901	0.035553859	0.031084902	5424	tags=28%, list=15%, signal=24%	245928/3458/7783/6352/5551/9447/6351/10875/64581/3594/6355/3624/325/84868/4321/10859/5047/4064/3600/3559/6348/1436/2219/9450/972/2208/730249/6372/23643/3553/4057/11027/397/200315/164668/167/920/27306/246778/5724/90070/3593/114769/25833/3956/29969/948/4153/29108/57115/3576/5027/60489/140564/8638/940/3428/3965/3853/10184/25818/5650/91543/11074/7128/1535/4277/3429/5654/330/10133/7124/5021/5359/6737/…
CC	GO:0005774	vacuolar membrane	401	0.451322472	1.573009545	0.001302083	0.035553859	0.031084902	7763	tags=34%, list=21%, signal=27%	910/3117/3118/3120/51311/3113/3127/7805/51284/3115/3122/3123/719/3119/2357/3111/972/290/55340/3108/150372/968/284417/3136/3134/245972/127124/11010/53346/3112/10855/8876/55/7056/3109/59345/79156/7098/55332/912/1950/5284/83547/338382/1601/51296/7226/11182/10043/27074/1356/8714/2040/1509/408/3949/1291/151636/2683/1080/4680/126321/79901/9516/5660/302/28962/9528/81671/64114/2896/220441/162/10312/8673/…
BP	GO:0030100	regulation of endocytosis	278	0.447302623	1.512984974	0.002724796	0.041906857	0.036639357	5610	tags=29%, list=15%, signal=25%	9370/3458/6363/55423/3560/5788/3561/26585/64581/2213/6424/146722/10859/3071/2207/1794/6347/3600/26228/3055/2358/54209/6366/3601/7097/929/2268/11314/3553/5054/6401/1814/344/120892/79772/341/567/718/10326/717/8877/948/1012/4153/29108/11031/6556/5468/140885/1950/84251/7040/722/1535/7124/720/1601/5873/348/406961/3958/9892/721/408/5657/6441/3685/558/150696/2621/407018/302/10347/6386/112755/3077/10062/…
MF	GO:0042277	peptide binding	292	0.446560365	1.513475731	0.002743484	0.042117005	0.036823091	4670	tags=26%, list=13%, signal=23%	909/910/913/28664/3117/911/28589/28653/28682/4159/3113/3127/2847/2213/3689/3115/3624/3122/3123/3119/10288/8685/712/3684/6976/4481/972/2358/290/122042/54209/7097/929/3106/3136/7099/10333/3135/3134/1215/6890/28577/3929/7096/25907/64127/3107/3133/2825/3105/948/154/5468/285877/912/1393/9536/30835/1410/6892/552/623/5021/348/4881/4142/30061/9340/64167/117194/3949/10268/4792/11015/478/1718/6983
BP	GO:0018212	peptidyl-tyrosine modification	361	0.446077645	1.537798106	0.002649007	0.040891296	0.035751447	6164	tags=34%, list=17%, signal=28%	9370/59067/3458/916/3702/6352/5788/2252/116379/2255/26585/653361/3689/1437/64092/2209/695/3600/941/5008/26228/6423/1436/3055/972/54209/2268/11314/6503/7535/3574/353514/3383/3952/8995/3569/3558/920/1440/90070/8784/11009/3593/3606/3059/948/50507/2069/50604/683/2202/3932/4145/255324/5175/3678/8764/1950/7040/3976/960/9052/374/3082/4067/10019/1272/9961/7124/1839/3356/85480/4486/3596/8459/9021/5912/357…
BP	GO:0018108	peptidyl-tyrosine phosphorylation	358	0.445888876	1.536315207	0.002645503	0.040891296	0.035751447	6164	tags=34%, list=17%, signal=28%	9370/59067/3458/916/3702/6352/5788/2252/116379/2255/26585/653361/3689/1437/64092/2209/695/3600/941/5008/26228/6423/1436/3055/972/54209/2268/11314/6503/7535/3574/353514/3383/3952/8995/3569/3558/920/1440/90070/8784/11009/3593/3606/3059/948/50507/2069/50604/683/2202/3932/4145/255324/5175/3678/8764/1950/7040/3976/960/9052/374/3082/4067/10019/1272/9961/7124/1839/3356/85480/4486/3596/9021/5912/3570/232…
CC	GO:0010008	endosome membrane	473	0.445718401	1.561649686	0.001267427	0.035553859	0.031084902	6775	tags=28%, list=19%, signal=23%	909/910/3117/911/3118/3120/3805/124460/51311/3113/3127/51284/3115/3122/3123/3119/2209/3111/84174/1735/2210/55340/23643/929/3108/4689/10457/968/3106/284417/3136/7099/3135/3134/79689/4360/567/245972/50489/221472/285195/29126/3112/3107/3133/8877/3105/3109/11031/353376/6556/79156/3656/154/7098/912/26872/83547/118429/10133/148022/56937/29887/338382/5873/10397/27074/9641/5912/84168/30846/57537/1509/394…
BP	GO:0051222	positive regulation of protein transport	415	0.417792515	1.456644731	0.002574003	0.040408423	0.03532927	5278	tags=27%, list=14%, signal=24%	3458/914/6363/26253/51311/340146/51744/9447/283420/26191/3689/10631/84868/4321/23601/5047/3684/199/9173/5008/6348/1436/2219/3495/2641/952/54209/5880/93978/7097/929/4317/2268/945/3553/7099/11027/114548/56253/834/6346/353514/55801/3952/64109/120892/3569/3558/2867/7096/79679/64127/29126/101/3133/3566/3059/3586/29108/5027/3605/8764/3965/7040/91662/7293/284194/199713/169026/57824/114899/7124/4023/9086…
BP	GO:0055074	calcium ion homeostasis	468	0.410769846	1.439567634	0.001261034	0.035553859	0.031084902	5502	tags=30%, list=15%, signal=26%	931/4283/10563/6363/27334/356/6357/2833/729230/6352/6356/10663/1234/2829/5788/1233/3627/84636/6373/2847/2359/6355/6354/5350/719/8477/2357/2856/5967/3060/6348/6368/1237/2358/1230/952/3579/6366/5729/5294/1236/51554/5733/9034/8698/286530/2769/1043/10800/1814/6346/5737/1524/2841/3558/6358/8989/920/728/11151/5732/1235/5739/3577/90070/1232/79054/55013/643/948/5031/3932/1238/116/5027/54757/7421/1193/722…
BP	GO:0072503	cellular divalent inorganic cation homeostasis	490	0.407258785	1.434732057	0.002478315	0.039343247	0.034397981	5502	tags=31%, list=15%, signal=27%	931/4283/10563/6363/27334/356/6357/2833/729230/6352/6356/10663/1234/2829/5788/1233/3627/84636/6373/2847/2359/6355/6354/5350/719/8477/2357/2856/6279/3060/6348/6368/1237/2358/4496/1230/952/3579/6366/5729/5294/1236/51554/5733/9034/8698/286530/2769/1043/10800/6280/1814/6346/5737/4499/1524/2841/3558/6358/8989/920/728/11151/5732/1235/5739/3577/4495/90070/1232/79054/55013/643/948/4502/5031/3932/1238/116…
BP	GO:0030216	keratinocyte differentiation	301	-0.355661775	-1.356458101	0.003731343	0.049961852	0.043681876	3517	tags=20%, list=10%, signal=18%	100288323/440023/54474/6701/386685/11005/284827/286887/386680/730755/353333/386676/386674/386679/353323/56603/387266/3891/448835/353140/81850/643812/3850/63036/386684/337882/140807/81870/163778/83897/3886/386678/386677/337979/6706/386675/374454/353145/162605/3882/353131/728255/337880/3713/83901/337975/353137/386681/84616/386682/26239/3881/84648/337959/85294/353139/337960/126638/83896/85293/85280
BP	GO:0045165	cell fate commitment	265	-0.373422914	-1.393818882	0.003649635	0.04928298	0.043088336	6716	tags=29%, list=18%, signal=24%	7472/7478/3236/170302/5727/2260/7473/7481/4854/30812/5076/596/4654/4825/10253/58524/10716/151449/7471/81029/347853/2736/10736/25925/5629/120237/6608/55553/6909/57453/8643/11281/7101/2138/54738/28514/2596/6928/3084/9496/4617/7482/50945/4762/56603/7479/3170/429/26038/22943/1746/1482/58158/116448/3110/6899/9480/4760/6469/121643/219409/1745/167826/5454/6862/406990/170825/2253/63978/343472/4821/474/70…
CC	GO:0045111	intermediate filament cytoskeleton	241	-0.377128664	-1.400503799	0.003460208	0.047546656	0.04157026	3517	tags=21%, list=10%, signal=19%	100288323/440023/54474/386685/284827/631/286887/386680/730755/9228/353333/386676/386674/386679/353323/100288287/387266/3891/4747/81850/643812/3850/386684/337882/83755/140807/81870/9118/83897/3886/386678/386677/337979/386675/374454/162605/3882/728255/337880/83901/337975/386681/84616/386682/3881/337959/85294/337960/83896/85293/85280
BP	GO:0007411	axon guidance	274	-0.381066372	-1.428765916	0.003663004	0.04928298	0.043088336	8746	tags=29%, list=24%, signal=22%	5362/2817/2636/8851/9378/1945/64221/57216/152330/7976/57549/3908/2737/5335/3800/1600/53358/6586/170302/5727/4897/7473/1949/3798/10371/9723/2534/4684/10716/389549/283297/151449/57556/6900/57643/2736/10500/9369/6608/655/57453/54437/1944/1400/57731/1951/4902/91584/11023/1943/23767/27255/2596/9355/5459/57715/5458/4917/2675/6710/2045/284217/374946/3975/9241/2046/1002/6585/137970/6469/2637/347733/56896…
BP	GO:0097485	neuron projection guidance	275	-0.383483893	-1.438469774	0.003663004	0.04928298	0.043088336	8746	tags=29%, list=24%, signal=22%	5362/2817/2636/8851/9378/1945/64221/57216/152330/7976/57549/3908/2737/5335/3800/1600/53358/6586/170302/5727/4897/7473/1949/3798/10371/9723/2534/4684/10716/389549/283297/151449/57556/6900/57643/2736/10500/9369/6608/655/57453/54437/1944/1400/10570/57731/1951/4902/91584/11023/1943/23767/27255/2596/9355/5459/57715/5458/4917/2675/6710/2045/284217/374946/3975/9241/2046/1002/6585/137970/6469/2637/347733…
CC	GO:0034702	ion channel complex	301	-0.38429807	-1.465674039	0.003731343	0.049961852	0.043681876	7421	tags=35%, list=20%, signal=28%	55367/3748/3739/26285/27012/776/26047/777/56479/3763/6336/785/3754/57113/57554/2898/6263/2903/6326/6328/4842/1188/6334/1187/2901/3770/2281/2905/170850/1142/10021/1136/57101/6331/93107/22941/1180/126755/22871/487/50944/93145/55800/6804/378807/102723475/441509/257062/23415/729956/3753/779/440829/11280/80333/59283/2565/30818/2560/8911/3755/126129/254263/402117/2741/1804/7224/6616/10368/27091/474354/…
BP	GO:0043583	ear development	219	-0.386484363	-1.423762523	0.003389831	0.047042317	0.041129313	8089	tags=30%, list=22%, signal=23%	5816/57216/7976/6657/4916/388585/219736/2487/6939/2737/80184/8557/133060/131149/55636/2260/140469/5076/596/4919/10253/7471/8549/2736/10736/5629/4487/2535/9481/64220/10083/55084/79955/2138/50508/28514/2562/124590/7545/5459/4762/84059/3777/54360/2254/2103/51168/6299/9241/341640/6899/4760/6469/2637/653/26281/246213/2253/1280/729330/474/8022/3167/5456/340784
BP	GO:0030073	insulin secretion	206	-0.392718862	-1.437354651	0.003174603	0.045992779	0.040211698	7519	tags=25%, list=21%, signal=20%	3708/387597/5991/6566/252983/5799/3667/4160/2740/150/111/2281/2864/6514/6755/4825/2822/139760/114131/6804/8447/9971/1392/93/5798/9699/27445/9515/6616/846/6928/2645/114/3170/9024/389692/2693/9254/7200/6833/1113/4826/4760/222546/3747/51083/8431/6927/7425/3172/9607/3651
BP	GO:0007281	germ cell development	255	-0.393733025	-1.476437293	0.003436426	0.047375203	0.041420358	6743	tags=24%, list=18%, signal=20%	130026/494551/132612/342977/84519/160762/4882/81833/596/89765/91181/5620/56776/147872/378807/257062/26108/8549/55779/283417/5139/54852/7142/50487/349152/9271/63946/152015/286207/668/83853/80217/344018/54763/135138/66037/140732/132141/4880/9148/554236/10361/344758/1811/7141/26038/6407/6406/29118/317761/29999/646480/6847/64100/9576/79727/57055/63978/135935/100131137/3549/6690
BP	GO:0071772	response to BMP	167	-0.401294265	-1.431476182	0.003115265	0.045761268	0.040009287	5448	tags=22%, list=15%, signal=19%	27302/55512/151449/7471/2658/93/4487/654/655/402117/5046/375567/2626/9350/269/2719/199699/23090/222008/22943/1482/9241/50964/406932/140628/170261/653275/6425/6664/653/1745/55997/283375/4624/6862/2253/1280
BP	GO:0071773	cellular response to BMP stimulus	167	-0.401294265	-1.431476182	0.003115265	0.045761268	0.040009287	5448	tags=22%, list=15%, signal=19%	27302/55512/151449/7471/2658/93/4487/654/655/402117/5046/375567/2626/9350/269/2719/199699/23090/222008/22943/1482/9241/50964/406932/140628/170261/653275/6425/6664/653/1745/55997/283375/4624/6862/2253/1280
BP	GO:0030072	peptide hormone secretion	249	-0.402694762	-1.511139214	0.003401361	0.047124304	0.041200995	7519	tags=26%, list=21%, signal=21%	3708/387597/5991/23178/6566/252983/5799/3667/55636/4160/2740/150/111/2281/2864/6514/6755/4825/2822/139760/114131/8425/6804/55512/8447/2692/9971/1392/93/5798/9699/27445/9515/1394/6616/2691/91608/846/6928/2645/114/3170/9024/389692/2693/9254/7200/3630/6833/1113/4826/4760/1908/222546/3747/51083/2266/8431/2244/2243/6927/7425/3172/9607/3651
BP	GO:0099504	synaptic vesicle cycle	191	-0.402989993	-1.455942439	0.003184713	0.045992779	0.040211698	8597	tags=28%, list=24%, signal=21%	7054/8851/8541/9378/776/140730/127833/10675/6857/9900/6853/84446/26059/2901/6517/1142/8224/1129/10814/273/22871/6804/8447/54413/112476/107/114088/9699/1000/27445/5582/9515/6616/22999/22829/5865/9024/8927/8618/6855/23025/440279/6620/57030/9381/57084/1644/140679/6860/246213/1137/1141/1056
CC	GO:0005882	intermediate filament	204	-0.404648858	-1.475780976	0.003215434	0.045992779	0.040211698	3517	tags=25%, list=10%, signal=23%	100288323/440023/54474/386685/284827/631/286887/386680/730755/9228/353333/386676/386674/386679/353323/100288287/387266/3891/4747/81850/643812/3850/386684/337882/83755/140807/81870/9118/83897/3886/386678/386677/337979/386675/374454/162605/3882/728255/337880/83901/337975/386681/84616/386682/3881/337959/85294/337960/83896/85293/85280
BP	GO:0035637	multicellular organismal signaling	202	-0.408604654	-1.484952401	0.003257329	0.046197854	0.040390996	7905	tags=35%, list=22%, signal=27%	4916/6336/785/3708/2898/6263/10052/6326/6328/4842/2257/6334/3768/3770/2281/4897/29119/2859/4882/10021/4878/6331/53828/1180/58524/487/55800/102723475/3753/779/1816/11280/80333/59283/30818/8911/53826/53822/2741/57731/486/10368/27091/8913/6543/4880/5348/3270/10345/551/844/482/3777/30820/6329/6547/3760/480/492/59285/5024/2693/1482/9254/477/6323/149461/406990/59284/9607
MF	GO:0015079	potassium ion transmembrane transporter activity	159	-0.408954308	-1.448709223	0.00310559	0.045761268	0.040009287	10492	tags=43%, list=29%, signal=31%	23630/6550/3737/3743/338567/3767/343450/6553/10242/9196/481/89822/3773/3761/3782/3748/3739/27012/389015/56479/3763/3754/2898/3768/2901/3770/131096/170850/3765/10021/283652/79041/93107/53828/126755/102723475/56660/23415/3753/80333/23416/27133/30818/3755/100134444/90134/6616/486/3758/2900/29850/6557/482/3777/30820/3760/480/495/3780/3785/440699/477/6833/3769/496/3746/3747/81033/83795
BP	GO:0031424	keratinization	223	-0.411104551	-1.514263567	0.003412969	0.04720711	0.041273393	3517	tags=27%, list=10%, signal=25%	100288323/440023/54474/6701/386685/11005/284827/286887/386680/730755/353333/386676/386674/386679/353323/56603/387266/3891/448835/353140/81850/643812/3850/63036/386684/337882/140807/81870/163778/83897/3886/386678/386677/337979/6706/386675/374454/353145/162605/3882/353131/728255/337880/3713/83901/337975/353137/386681/84616/386682/26239/3881/84648/337959/85294/353139/337960/126638/83896/85293/85280
CC	GO:0042734	presynaptic membrane	160	-0.411253478	-1.455768042	0.003144654	0.045761268	0.040009287	8453	tags=35%, list=23%, signal=27%	9378/776/140730/6336/2918/6857/2898/2903/6326/6538/26059/2901/6532/3765/8745/1949/1129/1131/2912/57528/6804/1128/112476/2916/2917/2550/53826/9699/1000/2741/6506/94030/2913/6616/27255/2900/1008/22999/2914/114/3760/6855/5024/2823/23025/440279/6531/1496/6530/3746/4988/3747/1137/1141/5100/9152
MF	GO:0005342	organic acid transmembrane transporter activity	152	-0.414029991	-1.461497307	0.003144654	0.045761268	0.040009287	4542	tags=20%, list=12%, signal=18%	89874/162515/83733/157724/123264/201780/6506/26266/10786/54716/10599/10991/56301/65012/1811/159963/6540/146167/160728/6561/115111/6579/57030/57084/387700/140679/6568/246213/10050/6555/9152
MF	GO:0046943	carboxylic acid transmembrane transporter activity	152	-0.414029991	-1.461497307	0.003144654	0.045761268	0.040009287	4542	tags=20%, list=12%, signal=18%	89874/162515/83733/157724/123264/201780/6506/26266/10786/54716/10599/10991/56301/65012/1811/159963/6540/146167/160728/6561/115111/6579/57030/57084/387700/140679/6568/246213/10050/6555/9152
BP	GO:0060041	retina development in camera-type eye	144	-0.417618542	-1.483223175	0.003030303	0.045276292	0.03958527	6009	tags=39%, list=16%, signal=33%	9742/54806/8842/1181/57835/658/3208/7042/4915/343035/4628/51761/221322/221935/7275/4040/5146/2780/4867/55636/30812/5076/7287/2779/2916/10319/6101/5629/93/30813/6121/94137/10083/25806/7101/28514/220202/6247/6010/9355/5458/54549/2823/57030/284217/3975/1746/58158/6496/4760/121643/1745/246213/1641/3549/256297
BP	GO:0007018	microtubule-based movement	282	-0.418040787	-1.5664664	0.003745318	0.049989265	0.043705844	12081	tags=42%, list=33%, signal=28%	55764/56912/144132/146909/6687/22994/4133/55112/150737/79809/117178/57662/388389/64147/2622/55567/23162/57728/79819/3797/150082/11127/9742/220136/56992/26146/79989/8100/113220/347240/9928/25981/26256/55582/127602/51626/57519/51098/5108/374654/6683/80128/53340/55811/7275/1767/199223/1769/79659/1780/5991/6103/3800/4131/27148/83657/161582/160762/7345/66000/85478/3798/154313/196385/4744/57539/57576/3…
BP	GO:0006865	amino acid transport	144	-0.418643532	-1.486863552	0.003030303	0.045276292	0.03958527	10191	tags=34%, list=28%, signal=25%	120103/27165/7504/55089/6535/183/6529/4915/10815/8497/151258/8541/23428/6519/348932/9256/6857/9900/6538/81893/83884/6534/2912/11254/6804/117247/2917/83733/157724/6506/6616/54716/551/22999/10991/56301/6540/146167/57030/7200/477/57084/387700/140679/6860/57709/246213/11255/9152
BP	GO:0035107	appendage morphogenesis	148	-0.425917677	-1.515486677	0.003021148	0.045276292	0.03958527	7260	tags=28%, list=20%, signal=22%	2737/51176/8200/51222/8092/55636/3236/5727/2260/7473/80144/91461/2736/57167/27164/4487/655/6909/221833/2201/3238/9496/56603/2719/2254/257/22943/6299/9241/8854/341640/3227/6664/4038/6469/2249/2253/1280/100131390/3239/3549
BP	GO:0035108	limb morphogenesis	148	-0.425917677	-1.515486677	0.003021148	0.045276292	0.03958527	7260	tags=28%, list=20%, signal=22%	2737/51176/8200/51222/8092/55636/3236/5727/2260/7473/80144/91461/2736/57167/27164/4487/655/6909/221833/2201/3238/9496/56603/2719/2254/257/22943/6299/9241/8854/341640/3227/6664/4038/6469/2249/2253/1280/100131390/3239/3549
BP	GO:0055123	digestive system development	144	-0.428353482	-1.521349623	0.003030303	0.045276292	0.03958527	5282	tags=24%, list=14%, signal=21%	91461/79971/2736/10736/3481/93/6608/6909/56033/339829/64220/123872/55036/2304/6928/2626/429/2254/6299/8854/2735/140628/4852/1045/6425/6664/7547/6469/137814/3239/4821/51208/3549/256297/3651
BP	GO:0030902	hindbrain development	149	-0.430229443	-1.525791621	0.003067485	0.045658071	0.039919061	5974	tags=26%, list=16%, signal=21%	6331/596/9283/10716/7471/79971/2736/23544/5629/6608/655/340719/1152/869/28514/10891/6928/23026/2895/6753/429/1496/3975/9241/8941/8854/390992/2735/124925/4760/6469/2637/653/3746/170825/50674/64211/256297
BP	GO:0001764	neuron migration	157	-0.43084342	-1.521495862	0.003125	0.045761268	0.040009287	9421	tags=34%, list=26%, signal=25%	2796/4915/4628/26468/5108/80128/8851/84197/6695/7976/4916/54986/30012/1600/4131/23284/56751/170302/2260/4897/161582/10371/2534/4825/9856/389549/57556/6900/816/1951/92737/11023/3084/84623/85508/429/2823/8403/1496/3975/460/58158/8941/137970/83482/347733/167826/886/1641/2676/343472/474/7080
BP	GO:0048515	spermatid differentiation	152	-0.432916818	-1.528166503	0.003144654	0.045761268	0.040009287	6945	tags=28%, list=19%, signal=23%	168391/4867/130026/132612/84519/160762/81833/89765/91181/5620/378807/257062/26108/55779/283417/7142/50487/349152/9271/63946/152015/286207/83853/80217/54763/135138/140732/132141/9148/554236/1811/7141/26038/6407/6406/29118/29999/646480/6847/64100/9576/100131137/6690
BP	GO:0007286	spermatid development	146	-0.436431373	-1.545829256	0.003095975	0.045761268	0.040009287	6945	tags=29%, list=19%, signal=23%	168391/130026/132612/84519/160762/81833/89765/91181/5620/378807/257062/26108/55779/283417/7142/50487/349152/9271/63946/152015/286207/83853/80217/54763/135138/140732/132141/9148/554236/1811/7141/26038/6407/6406/29118/29999/646480/6847/64100/9576/100131137/6690
CC	GO:0099240	intrinsic component of synaptic membrane	164	-0.437298218	-1.549835423	0.003215434	0.045992779	0.040211698	7173	tags=38%, list=20%, signal=31%	2903/6326/148281/6538/2901/146395/4897/6532/3765/8745/1949/1129/1131/2912/22871/80863/6804/1128/22986/54413/6900/441509/107/729956/57622/254263/53826/1000/2741/347730/6506/2913/10368/23767/27091/145581/27255/2900/1008/388336/114/6547/2895/3760/5024/2823/2045/2890/347731/6531/2693/57497/114798/1144/3746/4988/2554/3361/1137/1141/5100/59284/9152
BP	GO:0009952	anterior/posterior pattern specification	219	-0.443207135	-1.632722482	0.003389831	0.047042317	0.041129313	7334	tags=30%, list=20%, signal=24%	6939/2737/51176/8557/80055/7472/7478/8092/3236/57801/7473/85407/7855/3203/3219/389549/7471/79971/10220/2736/10736/3204/2018/93/4487/6608/56033/5046/23462/343930/10655/55502/28514/6928/1044/4617/7482/2626/4762/9350/3170/2719/22943/3975/9241/8854/3229/390992/6899/134701/1045/6496/653275/3227/5075/7547/4760/6469/2637/55997/6862/2253/3239/92129/391723/5100
BP	GO:0021953	central nervous system neuron differentiation	183	-0.44583081	-1.599215404	0.003154574	0.045826067	0.04006594	6716	tags=28%, list=18%, signal=23%	7472/3236/170302/5727/7473/10371/4825/58524/10716/23440/151449/6900/7471/2736/4137/27164/5629/120237/2560/6608/340719/57731/7101/91584/869/340260/2895/429/26038/22943/374946/3975/1746/6299/3110/137970/4852/2016/6469/2637/121643/219409/1745/167826/1141/170825/2253/4821/64211/7080/8022
CC	GO:0099699	integral component of synaptic membrane	152	-0.448041736	-1.581556422	0.003144654	0.045761268	0.040009287	7173	tags=40%, list=20%, signal=32%	2903/6326/148281/6538/2901/146395/4897/6532/3765/8745/1949/1129/1131/2912/22871/80863/6804/1128/22986/54413/441509/107/729956/57622/254263/53826/1000/2741/347730/6506/2913/10368/23767/27091/145581/2900/1008/388336/114/6547/2895/3760/5024/2823/2045/2890/347731/6531/2693/57497/114798/1144/3746/4988/2554/3361/1137/1141/5100/59284/9152
BP	GO:0007416	synapse assembly	177	-0.451963879	-1.621823052	0.003067485	0.045658071	0.039919061	8453	tags=34%, list=23%, signal=26%	9378/147381/221935/56127/4916/8292/575/10160/56126/4131/23284/576/9379/57633/4897/7855/22941/22871/50944/54413/387804/57622/56125/266743/1000/27445/347730/56130/94030/26050/92737/869/23767/56132/145581/2596/2562/3084/577/22829/84623/2895/8927/54549/2823/2045/22943/347731/2566/2693/6585/23769/23316/4038/114798/2554/654429/1141/1056/375323
BP	GO:0030534	adult behavior	143	-0.45815641	-1.625722212	0.003021148	0.045276292	0.03958527	9202	tags=36%, list=25%, signal=27%	2902/9455/4986/2636/1815/9378/26047/221935/8997/85446/1600/163175/2257/55636/9379/3236/7345/1949/1136/22941/58524/50944/54413/6900/1621/23544/9369/57578/2741/57731/6506/1394/26050/390084/390155/340990/7545/3170/120793/120796/2566/2693/7200/477/4852/6323/124925/114798/4988/1137/1141/9607
MF	GO:0015238	drug transmembrane transporter activity	91	-0.459017255	-1.518211118	0.002557545	0.040371639	0.035297109	3607	tags=18%, list=10%, signal=16%	6506/26266/54716/6572/10991/160728/6561/57030/6531/6530/57084/387700/140679/83546/246213/9152
CC	GO:0031514	motile cilium	172	-0.468999342	-1.677542913	0.003030303	0.045276292	0.03958527	11357	tags=55%, list=31%, signal=38%	6954/112942/259289/374407/54558/388389/257044/2622/10566/1813/57728/79989/8100/133558/27152/79582/122481/25981/26256/51626/23002/51098/53340/10809/55811/222235/374355/1767/283726/85016/79659/4956/6103/84288/80705/4867/79781/85478/154313/7802/2947/89765/55329/113746/378807/144406/83450/257062/146754/4117/28981/55779/79846/200162/6870/2736/221421/64518/202500/89876/402160/131375/152015/146845/83853…
BP	GO:0007218	neuropeptide signaling pathway	104	-0.471758786	-1.595442513	0.002666667	0.041088235	0.035923633	7026	tags=43%, list=19%, signal=35%	85569/5368/7301/4987/10887/283869/6755/4878/23620/22986/11249/10178/441509/594857/27344/4158/2925/4887/2741/339403/1394/6447/4879/5173/64111/56923/113091/2837/344758/6753/387129/2832/2742/10888/114815/4852/3062/9427/8811/5443/4988/51083/5179/9607/2834
BP	GO:0061053	somite development	89	-0.48116302	-1.584463566	0.002583979	0.040408423	0.03532927	8746	tags=36%, list=24%, signal=27%	5362/6495/84695/4040/54361/2487/6939/51176/8557/5727/85407/7481/7471/6608/343930/10655/28514/1044/4617/22943/3975/9241/8854/134701/1045/5075/6664/6469/6862/92129/5100/3549
BP	GO:0021761	limbic system development	109	-0.484932955	-1.656489917	0.002624672	0.040891296	0.035751447	7260	tags=31%, list=20%, signal=25%	2737/51176/3400/79969/1600/2260/5626/66000/10371/10716/23440/1392/2018/5629/6608/7101/1394/190/63827/84623/4747/1746/8941/3284/140679/4760/219409/1745/3361/5454/137814/6658/64211/7080
MF	GO:0003777	microtubule motor activity	84	-0.490234872	-1.595758924	0.002557545	0.040371639	0.035297109	11918	tags=50%, list=33%, signal=34%	144132/146909/55112/89953/64147/55567/79819/3797/11127/56992/113220/347240/9928/25981/55582/127602/51626/57519/374654/1767/1769/79659/1780/3800/83657/3798/196385/57576/3834/146754/100130097/201625/56171/1770/547/26153/27019/126820/1768/124602/8701/64446
BP	GO:0002065	columnar/cuboidal epithelial cell differentiation	110	-0.493170364	-1.696676108	0.00257732	0.040408423	0.03532927	4820	tags=23%, list=13%, signal=20%	1834/5629/6608/654/1000/10083/79955/28514/2626/5459/429/140628/4852/1045/2016/6664/4760/653/222546/2253/3642/4821/474/3172/3651
CC	GO:0032838	plasma membrane bounded cell projection cytoplasm	205	-0.500026645	-1.826898999	0.003184713	0.045992779	0.040211698	11029	tags=47%, list=30%, signal=33%	388389/51473/2622/197335/55567/23162/79819/150082/11127/1063/9742/9026/22832/26146/79582/25981/3208/83544/51626/6683/80128/1767/283726/1769/79659/129880/2898/2737/3800/114327/160762/7345/66000/158798/79781/85478/3798/154313/164714/7802/196385/55329/57539/57576/144406/83450/146754/4117/55779/79971/200162/10382/2736/4137/144535/221421/6101/392843/339829/8120/89876/94137/56171/146845/80217/200373/17…
BP	GO:0001708	cell fate specification	99	-0.504018223	-1.694760286	0.002617801	0.040861096	0.035725043	6606	tags=42%, list=18%, signal=35%	64321/63950/6657/4916/2737/30012/3236/5727/2260/5076/4825/58524/10716/347853/2736/10736/120237/6608/55553/6909/8643/2138/54738/28514/6928/9496/50945/3170/429/22943/3110/6899/6469/167826/5454/6862/170825/63978/4821/474/3549/8022
CC	GO:0045095	keratin filament	94	-0.529557729	-1.754992098	0.002631579	0.040891296	0.035751447	3905	tags=35%, list=11%, signal=31%	440051/338785/440023/386685/286887/386680/730755/353333/386676/386674/386679/353323/387266/3891/81850/3850/83755/140807/81870/83897/386678/386677/386675/374454/728255/83901/386681/84616/386682/85294/83896/85293/85280
BP	GO:0009953	dorsal/ventral pattern formation	90	-0.537808477	-1.771620789	0.002638522	0.040891296	0.035751447	7260	tags=38%, list=20%, signal=30%	2737/25928/4010/5727/5626/7473/4825/58524/2736/120237/6608/57453/25806/221833/344022/80319/9355/9350/7479/3237/429/3975/9241/2735/6496/4038/6469/5992/121643/170825/2253/4821/7080/8022
BP	GO:0061371	determination of heart left/right asymmetry	67	-0.543716836	-1.69111631	0.002439024	0.039164564	0.034241758	4501	tags=28%, list=12%, signal=25%	6608/6909/339829/123872/55036/28514/344022/2626/9350/8701/199699/1482/6899/7547/6469/121643/6862/2253/3549
BP	GO:0021510	spinal cord development	106	-0.561749516	-1.908534528	0.002645503	0.040891296	0.035751447	8562	tags=40%, list=23%, signal=30%	2636/161357/84695/6666/55906/79659/58155/2737/1600/3236/5727/4825/58524/151449/7471/387804/10220/2736/5629/120237/6608/28514/7545/340260/4747/429/374946/3975/9241/3110/6664/6469/5992/121643/219409/167826/170825/50674/4821/64211/8022/51412
BP	GO:0003407	neural retina development	62	-0.566241156	-1.718698938	0.002463054	0.039249658	0.034316156	4097	tags=31%, list=11%, signal=27%	30813/6121/10083/220202/6247/5458/54549/2823/57030/3975/1746/58158/6496/4760/121643/1745/246213/3549/256297
CC	GO:0097014	ciliary plasm	121	-0.570008964	-1.975660613	0.002849003	0.043577266	0.038099804	11029	tags=64%, list=30%, signal=45%	388389/51473/2622/197335/55567/79819/150082/1063/9742/22832/26146/79582/25981/83544/51626/1767/283726/1769/79659/129880/2737/114327/160762/158798/79781/85478/154313/164714/7802/196385/55329/57539/57576/144406/83450/146754/4117/55779/200162/10382/2736/144535/221421/6101/392843/339829/89876/94137/56171/146845/80217/200373/1770/93233/123872/149465/55130/387885/55036/115948/54777/25876/132851/27019/9…
CC	GO:0005930	axoneme	120	-0.573183994	-1.988534111	0.002849003	0.043577266	0.038099804	11029	tags=64%, list=30%, signal=45%	388389/51473/2622/197335/55567/79819/150082/1063/9742/22832/26146/79582/25981/83544/51626/1767/283726/1769/79659/129880/2737/114327/160762/158798/79781/85478/154313/164714/7802/196385/55329/57539/57576/144406/83450/146754/4117/55779/200162/10382/2736/144535/221421/6101/392843/339829/89876/94137/56171/146845/80217/200373/1770/93233/123872/149465/55130/387885/55036/115948/54777/25876/132851/27019/9…
BP	GO:0021515	cell differentiation in spinal cord	54	-0.589131011	-1.745780784	0.002386635	0.038470718	0.033635125	8562	tags=46%, list=23%, signal=35%	2636/161357/55906/79659/2737/3236/5727/4825/58524/151449/7471/2736/120237/429/374946/3975/3110/6469/121643/219409/167826/170825/4821/64211/8022
BP	GO:0001578	microtubule bundle formation	91	-0.593240667	-1.962158428	0.002557545	0.040371639	0.035297109	6388	tags=60%, list=18%, signal=50%	79582/25981/57787/83544/65999/6683/80128/1767/1769/4131/161582/160762/85478/352909/136332/154313/7802/89765/284076/11076/55779/200162/23255/221421/6101/50487/827/344148/51673/339829/51364/94137/56171/286207/80217/93233/27285/123872/139212/55130/387885/55036/115948/54777/27019/92749/9148/54768/126820/345895/122664/64446/85452/348807/1641
BP	GO:0021536	diencephalon development	75	-0.59907645	-1.901738597	0.002463054	0.039249658	0.034316156	6597	tags=44%, list=18%, signal=36%	170302/5626/6887/10371/23440/139411/7471/2692/2736/1392/4487/6608/1394/190/2691/6531/6299/9241/8854/2735/6496/6469/2637/219409/3746/3747/5454/137814/1141/2253/6658/7080/8022
BP	GO:0030317	flagellated sperm motility	85	-0.603351716	-1.965304574	0.002583979	0.040408423	0.03532927	5677	tags=41%, list=16%, signal=35%	58531/378807/144406/257062/55779/79846/6870/64518/50487/57119/8911/54514/339829/202500/152015/286207/83853/80217/84229/27285/139212/54763/55036/132141/27019/9148/338/8701/7141/480/8852/6407/6406/63978/11189
BP	GO:0097722	sperm motility	85	-0.603351716	-1.965304574	0.002583979	0.040408423	0.03532927	5677	tags=41%, list=16%, signal=35%	58531/378807/144406/257062/55779/79846/6870/64518/50487/57119/8911/54514/339829/202500/152015/286207/83853/80217/84229/27285/139212/54763/55036/132141/27019/9148/338/8701/7141/480/8852/6407/6406/63978/11189
BP	GO:0003341	cilium movement	67	-0.609350853	-1.895257052	0.002439024	0.039164564	0.034241758	6820	tags=69%, list=19%, signal=56%	25981/26256/55582/53340/55811/1767/5991/27148/161582/160762/85478/154313/284076/144406/200162/144535/221421/64518/339829/89876/56171/83853/80217/200373/1770/93233/27285/123872/139212/55130/387885/55036/115948/54777/27019/92749/54768/126820/26074/345895/83659/150483/8701/79740/64446/348807
BP	GO:0048663	neuron fate commitment	65	-0.622612483	-1.925369233	0.002469136	0.039271909	0.034335611	6069	tags=45%, list=17%, signal=37%	4854/4825/58524/10716/7471/2736/25925/120237/2138/54738/28514/3084/429/1746/116448/3110/6469/121643/219409/1745/167826/5454/170825/4821/474/7080/3549/256297/8022
BP	GO:0035270	endocrine system development	127	-0.623911515	-2.186715957	0.002915452	0.044512419	0.038917412	5145	tags=35%, list=14%, signal=31%	2692/2736/9247/1392/4487/6608/654/64220/1394/190/2691/28514/2304/335/3170/429/6531/1482/6299/2516/9241/3110/8854/6899/9480/2735/6496/5075/4760/6469/653/219409/222546/5454/2253/3642/6658/50674/4821/7080/3172/8022/3175/5078/3651
BP	GO:0002067	glandular epithelial cell differentiation	46	-0.644268703	-1.850207243	0.002314815	0.0374571	0.032748914	4610	tags=28%, list=13%, signal=25%	5629/6608/654/28514/429/4760/653/222546/2253/3642/4821/3172/3651
BP	GO:0035082	axoneme assembly	62	-0.663124934	-2.01276807	0.002463054	0.039249658	0.034316156	6388	tags=61%, list=18%, signal=51%	161582/160762/85478/352909/136332/154313/7802/89765/55779/200162/221421/6101/50487/339829/51364/94137/56171/286207/80217/93233/27285/123872/139212/55130/387885/55036/115948/54777/27019/92749/9148/54768/126820/345895/64446/85452/348807/1641
BP	GO:0031016	pancreas development	78	-0.669908354	-2.156013187	0.002444988	0.039185253	0.034259847	5126	tags=41%, list=14%, signal=35%	79971/10220/3481/5629/93/6608/654/339829/123872/55036/28514/6928/2494/3170/3110/8854/9480/7547/4760/6469/653/222546/3642/6927/50674/4821/3172/3549/256297/3175/5078/3651
BP	GO:0031018	endocrine pancreas development	45	-0.692718678	-1.982261449	0.002320186	0.037471668	0.032761651	2337	tags=36%, list=6%, signal=33%	6608/654/28514/3170/3110/9480/4760/653/222546/3642/50674/4821/3172/3175/5078/3651
BP	GO:0048026	positive regulation of mRNA splicing, via spliceosome	21	-0.759833232	-1.868135649	0.001984127	0.035688739	0.031202828	559	tags=14%, list=2%, signal=14%	283375/11189/3167
BP	GO:0006063	uronic acid metabolic process	24	-0.763884762	-1.936144225	0.002040816	0.035814697	0.031312954	5044	tags=54%, list=14%, signal=47%	54576/54579/54490/7366/10720/54575/54577/54600/7367/54657/54659/54658/79799
BP	GO:0019585	glucuronate metabolic process	24	-0.763884762	-1.936144225	0.002040816	0.035814697	0.031312954	5044	tags=54%, list=14%, signal=47%	54576/54579/54490/7366/10720/54575/54577/54600/7367/54657/54659/54658/79799
MF	GO:0008327	methyl-CpG binding	26	-0.770383043	-1.974942233	0.002079002	0.035814697	0.031312954	2831	tags=27%, list=8%, signal=25%	1044/10481/1045/284428/729458/653657/125997
BP	GO:0009812	flavonoid metabolic process	15	-0.792914806	-1.81352232	0.003676471	0.049384898	0.043177443	5044	tags=60%, list=14%, signal=52%	54576/54579/10891/54575/54577/54600/54657/54659/54658
BP	GO:0052695	cellular glucuronidation	19	-0.796902712	-1.924025346	0.001915709	0.035553859	0.031084902	5044	tags=68%, list=14%, signal=59%	54576/54579/54490/7366/10720/54575/54577/54600/7367/54657/54659/54658/79799
BP	GO:0052697	xenobiotic glucuronidation	11	-0.847793358	-1.781130669	0.003610108	0.049141691	0.042964806	5044	tags=91%, list=14%, signal=78%	54576/54579/54490/10720/54575/54577/54600/54657/54659/54658
