# Supplementary material for: Classification of ovarian cancer associated with BRCA1 mutations, immune checkpoints, and tumor microenvironment based on immunogenomic profiling
Source: PeerJ. 2020 Nov 24;8:e10414. doi: 10.7717/peerj.10414 (PMC7694562; doi:10.7717/peerj.10414)
Supplement: Supplemental Information 5 [file peerj-08-10414-s005.csv]

ID	Description	setSize	enrichmentScore	NES	pvalue	p.adjust	qvalues	rank	leading_edge	core_enrichment
hsa05332	Graft-versus-host disease	37	0.894017611	2.340821036	0.001788909	0.014655172	0.011223613	3727	tags=97%, list=10%, signal=87%	3804/3458/3821/356/3812/3002/3117/3118/3802/5551/3113/3127/3115/942/3122/3123/3119/3811/3111/941/3108/3106/3553/3135/3134/3569/3558/3824/3112/3107/3133/3105/3109/940/355/7124
hsa05330	Allograft rejection	35	0.872004779	2.249257361	0.001785714	0.014655172	0.011223613	3727	tags=89%, list=10%, signal=80%	3458/356/3002/3117/959/3118/5551/3113/3127/3115/942/3122/3123/3119/3111/941/3108/3106/3135/3134/3558/3112/3593/3107/3133/3105/3586/3109/940/355/7124
hsa05310	Asthma	28	0.83052837	2.048040813	0.001876173	0.014780579	0.011319655	2749	tags=68%, list=8%, signal=63%	3117/6356/959/2205/3118/2206/3113/3127/3115/3122/3123/3119/3111/2207/3108/3112/3586/6037/3109
hsa04672	Intestinal immune network for IgA production	45	0.828095392	2.22155153	0.001792115	0.014655172	0.011223613	3808	tags=67%, list=10%, signal=60%	29851/3117/959/3118/23495/3113/3127/3115/942/3122/608/3123/10673/3119/3111/3600/941/3601/3108/3569/3558/3676/3112/3586/3109/940/7040/3695/5284/6387
hsa04612	Antigen processing and presentation	70	0.811244527	2.343087105	0.001694915	0.014655172	0.011223613	4213	tags=67%, list=12%, signal=59%	3804/3458/3821/3812/3117/3809/3118/3805/115653/3802/8302/3113/3127/925/3115/3122/3123/3119/3811/3111/3823/1520/972/3108/3106/3822/3135/3134/6890/4261/920/567/3824/3112/3107/3133/3105/3109/10437/6891/6892/7124/5721/5720/1514/3310/3303
hsa04940	Type I diabetes mellitus	41	0.810520809	2.138075767	0.001814882	0.014655172	0.011223613	3727	tags=76%, list=10%, signal=68%	3458/356/3002/3117/3118/5551/3113/3127/4049/3115/942/3122/3123/3119/3111/941/3108/3106/3553/3135/3134/3558/3112/3593/3107/3133/3105/3109/940/355/7124
hsa04061	Viral protein interaction with cytokine and cytokine receptor	98	0.807021083	2.438372848	0.001647446	0.014655172	0.011223613	3292	tags=66%, list=9%, signal=61%	4283/10563/6363/6357/2833/729230/5196/6352/6356/1234/3560/2829/3561/1233/6367/3627/6373/6351/8807/6846/4049/6355/6354/9560/6362/6374/6361/3587/6347/3559/6348/1436/6368/1237/1230/6372/6364/6349/3579/6366/6369/1236/51554/6346/2919/8743/1524/3569/3558/6358/1235/3577/11009/7133/1232/3606/3586/1435/643/50604/3576/10344/9547/8764/8740
hsa05321	Inflammatory bowel disease (IBD)	63	0.797674077	2.260630644	0.001718213	0.014655172	0.011223613	5227	tags=71%, list=14%, signal=61%	59067/3458/50615/3117/3118/30009/3561/3113/3127/8807/3594/3115/3122/3123/3119/3111/7097/3108/3553/7099/50943/3569/3558/64127/3112/3593/3606/3566/3586/3109/3605/7040/4772/7124/50616/3459/4790/3596/2625/4094/3592/6775/6772/6774/7100
hsa05323	Rheumatoid arthritis	89	0.787659205	2.348131927	0.001677852	0.014655172	0.011223613	4222	tags=60%, list=12%, signal=53%	3458/3117/6352/1493/3118/3113/3127/3683/1513/3689/3115/942/3122/1437/3123/10673/3119/6374/3111/6347/3600/941/6348/6372/6364/6349/7097/4314/3108/3553/7099/4050/2919/8792/3383/3569/4312/245972/127124/3112/3606/1435/3109/3576/3605/940/7040/54/7124/6387/2921/1514/2920
hsa05322	Systemic lupus erythematosus	51	0.778898423	2.128208953	0.001763668	0.014655172	0.011223613	4525	tags=69%, list=12%, signal=60%	3458/3117/959/3118/3113/3127/3115/942/3122/2214/3123/2215/3119/713/2209/712/714/3111/941/1511/2212/3108/716/718/3112/717/3586/3109/715/940/7124/720/6737/721/958
hsa05140	Leishmaniasis	74	0.77870285	2.261523482	0.001706485	0.014655172	0.011223613	5022	tags=59%, list=14%, signal=51%	3458/3117/3118/3113/3127/1536/653361/3689/3115/3122/2214/3123/2215/3119/2209/3111/3684/2212/9103/7097/4688/3108/4689/3553/7099/718/3676/3112/3593/3586/3109/7040/1379/1535/7124/3459/4790/4792/4615/3717/5743/3592/3654/6772
hsa05144	Malaria	50	0.76860286	2.102495349	0.00177305	0.014655172	0.011223613	4725	tags=66%, list=13%, signal=58%	3458/959/100528032/3820/3683/7058/3689/6347/22914/7412/7097/2532/3553/7099/6401/3383/3569/1440/6403/3606/3586/948/3576/7057/5175/7040/1379/3082/2995/7124/958/4615/3592
hsa04659	Th17 cell differentiation	105	0.74288329	2.255733687	0.001642036	0.014655172	0.011223613	5066	tags=50%, list=14%, signal=43%	59067/3458/915/916/50615/3117/3662/3560/3118/30009/3561/3113/3127/3594/919/3115/3122/3123/3119/3111/3559/917/3108/3553/7535/50943/3569/3558/920/3112/3566/3109/3932/3605/7040/4772/861/50616/3459/4790/2625/3570/7048/3718/4792/4794/3717/196/6776/6772/6774/9466
hsa04640	Hematopoietic cell lineage	96	0.73973812	2.226659967	0.001658375	0.014655172	0.011223613	4203	tags=59%, list=12%, signal=53%	909/910/913/931/915/914/916/3117/911/3575/3118/3113/3127/925/3115/3581/3122/1437/3123/3119/921/2209/3111/3684/3559/1436/1441/2208/290/1438/924/952/951/917/929/3108/945/3553/3574/3569/920/1440/3676/3112/3566/1435/948/3109/3678/912/960/1379/7124/2323/1604/3570/2322
hsa05340	Primary immunodeficiency	37	0.721380463	1.888802349	0.001788909	0.014655172	0.011223613	4525	tags=57%, list=12%, signal=50%	915/29851/916/959/3575/973/5788/3561/23495/925/695/7535/6890/4261/920/6891/3932/3543/29760/3718/958
hsa05134	Legionellosis	57	0.71484215	1.997189581	0.001754386	0.014655172	0.011223613	6222	tags=54%, list=17%, signal=45%	3689/3684/7097/929/3553/7099/834/2919/3569/718/3593/3606/29108/3576/58484/1379/7124/2921/4790/3310/3303/2920/4792/4615/3592/7100/1378/51128/4791/840/4671
hsa04380	Osteoclast differentiation	125	0.709929784	2.199433028	0.001605136	0.014655172	0.011223613	6215	tags=55%, list=17%, signal=46%	3458/55423/23547/11006/2213/653361/1513/2214/2215/3937/10288/10859/2209/695/6688/7305/1436/2212/9103/54209/126014/4688/4689/3553/11024/11027/353514/8792/79168/11025/10326/1435/3932/5468/140885/4982/7040/1535/4772/54/5293/7124/10000/10990/3459/4790/8878/8061/9021/29760/1540/7048/4792/5971/814/3455/3456/6772/3726/7132/9846/2355/2274/3460/3552/4791/3716/3690/2354
hsa04064	NF-kappa B signaling pathway	100	0.70560888	2.13194164	0.001658375	0.014655172	0.011223613	5021	tags=47%, list=14%, signal=41%	6363/6357/959/6351/4049/9560/597/10673/695/7412/5328/6366/23643/929/3553/7099/4050/2919/7535/8792/3383/3929/353376/3576/3932/8740/7128/4067/330/7124/148022/6387/4616/2921/4790/29760/2920/1540/4792/958/4615/5971/7185/84433/5743/3654/8717
hsa05133	Pertussis	76	0.699940951	2.040203146	0.001692047	0.014655172	0.011223613	4877	tags=49%, list=13%, signal=42%	51806/3689/6374/713/712/714/3684/6372/23643/929/3553/7099/114548/834/716/3569/3659/3394/718/3593/717/3586/715/29108/353376/3576/3678/722/7124/148022/720/4790/721/4615/710/3592/3654
hsa04662	B cell receptor signaling pathway	79	0.693827275	2.028217154	0.001703578	0.014655172	0.011223613	4629	tags=41%, list=13%, signal=35%	23547/973/11006/2213/10288/10859/695/5880/11024/11027/353514/79168/11025/3635/10451/7409/27071/118788/971/4067/4772/5293/974/10000/10990/4790/25780/8519/29760/4792/4794/84433
hsa05416	Viral myocarditis	57	0.68871708	1.924199034	0.001754386	0.014655172	0.011223613	4525	tags=54%, list=12%, signal=48%	3117/959/3118/5551/3113/3127/3683/3689/3115/942/3122/3123/3119/3111/941/5880/3108/3106/3135/3134/3383/3112/3107/3133/3105/3109/940/6442/1604/6444/958
hsa04658	Th1 and Th2 cell differentiation	90	0.668545835	2.000055573	0.001669449	0.014655172	0.011223613	5022	tags=47%, list=14%, signal=40%	3458/915/916/3117/3560/3118/30009/3561/3113/3127/3594/919/3115/3122/3123/3119/3111/3559/917/3108/7535/3558/920/3112/3593/3566/3109/3932/4772/3459/4790/3596/2625/4094/3718/4792/4794/3717/3592/6775/6776/6772
hsa04145	Phagosome	149	0.654402793	2.069207139	0.001540832	0.014655172	0.011223613	3597	tags=40%, list=10%, signal=36%	7278/3117/3118/3113/3127/4973/1536/64581/2213/7058/653361/3689/3115/3122/2214/3123/2215/3119/8685/2209/3111/3684/4481/2212/1520/9103/2204/7097/929/4688/3108/4689/3106/7099/10333/3135/3134/6890/4360/79861/11151/245972/718/127124/3112/3107/3133/3105/948/3109/715/4153/81035/6891/7057/3678/1535/30835/7277/83547
hsa04062	Chemokine signaling pathway	187	0.653054357	2.110552722	0.001517451	0.014655172	0.011223613	5064	tags=43%, list=14%, signal=37%	4283/10563/6363/6357/3702/2833/729230/5196/6352/6356/10663/1234/2829/1233/6367/3627/6373/6351/6846/653361/6355/6354/9560/6362/6374/6361/1794/6347/6348/3055/6368/1237/1230/6372/6364/6349/3579/6366/6369/5880/5294/1236/2268/7454/6346/2919/1524/6358/1235/10451/3577/23533/1232/2793/7409/643/3576/59345/10344/9547/58191/146850/5330/4067/5293/10000/6387/2921/4790/2920/3718/408/4792/5473/3717/54331/113/67…
hsa04657	IL-17 signaling pathway	94	0.638352472	1.925153257	0.001642036	0.014655172	0.011223613	4699	tags=40%, list=13%, signal=35%	4322/3458/338324/6278/6356/3627/6354/1437/6374/6361/4318/6347/6279/6372/6364/4314/3553/6280/2919/3569/4312/1440/100289462/27189/3934/3576/3605/7128/7124/2921/4790/3596/8061/9641/2920/23765/4792/5743
hsa05143	African trypanosomiasis	36	0.637820448	1.655948861	0.005376344	0.033395368	0.025575726	4725	tags=56%, list=13%, signal=48%	3458/356/7412/3553/6401/3383/3620/3569/8542/3593/3606/3586/169355/3250/5330/355/7124/3910/4615/3592
hsa05142	Chagas disease (American trypanosomiasis)	101	0.63729905	1.93358339	0.001647446	0.014655172	0.011223613	5009	tags=41%, list=14%, signal=35%	3458/915/356/916/6352/919/713/712/714/6347/6348/6349/917/7097/2769/3553/5054/7099/10333/3569/3558/718/3593/3586/3576/7040/5330/355/5293/7124/10000/148022/3459/4790/7048/4792/4615/3592/3654/624/3456
hsa04650	Natural killer cell mediated cytotoxicity	124	0.636976064	1.970387498	0.001615509	0.014655172	0.011223613	3883	tags=40%, list=11%, signal=36%	3804/3458/3821/356/4068/3812/3002/3809/3805/962/3802/100528032/5551/259197/51744/3683/919/3689/1437/2214/2215/3937/3811/2207/3823/22914/7305/9437/5880/3106/3822/117157/3135/7535/8743/3383/10870/10451/3824/3107/3133/7409/3105/3932/355/4277/4772/5293/7124/3459
hsa04668	TNF signaling pathway	112	0.634267851	1.938288896	0.001628664	0.014655172	0.011223613	6115	tags=44%, list=17%, signal=37%	6352/3627/4049/1437/6374/4318/6347/3600/7412/6372/6364/4314/3553/6401/2919/3383/3569/197259/3659/64127/7133/1435/602/3976/355/7128/5293/330/7124/10000/2921/4790/11035/9021/2920/4792/7185/5743/4323/3456/8717/3726/90993/7132/1051/4217/8986/6376/840
hsa05150	Staphylococcus aureus infection	92	0.628792702	1.892126644	0.001650165	0.014655172	0.011223613	3928	tags=60%, list=11%, signal=53%	3117/3118/3113/3127/3683/125115/2359/2213/3689/3115/3122/2214/3123/719/2215/3119/713/2357/2209/712/714/3111/3684/2212/2358/6404/9103/2204/147183/1675/820/3108/3868/716/3383/3861/728/100289462/718/5724/3112/6403/717/629/3586/3109/715/4153/55894/25984/3866/3075/1672/720/390792
hsa05145	Toxoplasmosis	110	0.628306038	1.919380484	0.001631321	0.014655172	0.011223613	5764	tags=44%, list=16%, signal=37%	3458/3117/959/1234/3118/3113/3127/3115/3122/3123/3119/3587/3111/5294/7097/23643/3108/7099/240/4261/23533/3112/3593/3586/3109/146850/7040/330/7124/10000/3910/3459/4790/3310/3303/3949/4792/958/4615/3717/3592/3654/6772/6774/3918/7132/3909/3460
hsa05320	Autoimmune thyroid disease	50	0.627752704	1.717203005	0.003546099	0.024370002	0.01866368	3517	tags=58%, list=10%, signal=52%	356/3002/3117/1493/959/3118/5551/3113/3127/3115/942/3122/3123/3119/3111/941/3108/3106/3135/3134/3558/3112/3107/3133/3105/3586/3109/940/355
hsa05235	PD-L1 expression and PD-1 checkpoint pathway in cancer	89	0.621961395	1.854161548	0.001677852	0.014655172	0.011223613	5052	tags=35%, list=14%, signal=30%	3458/915/916/919/917/7097/10538/7099/5133/7535/920/29126/353376/3932/116071/940/1950/4772/5293/10000/148022/55509/3459/4790/10125/4792/4794/4615/3717/6772/6774
hsa04660	T cell receptor signaling pathway	103	0.616510656	1.87211857	0.001631321	0.014655172	0.011223613	4715	tags=32%, list=13%, signal=28%	3458/915/29851/916/3702/1493/959/5788/925/919/1437/3937/9402/917/5133/7535/3558/920/10451/7409/3586/3932/940/4772/5293/7124/10000/4790/10125/4792/4794/84433/4690
hsa04625	C-type lectin receptor signaling pathway	104	0.608494213	1.847312784	0.001639344	0.014655172	0.011223613	5022	tags=36%, list=14%, signal=31%	51806/26253/6367/64581/6361/2207/4046/93978/3553/114548/834/3569/3558/3659/3593/3586/338339/29108/602/30835/1959/4772/5293/7124/10000/51266/4790/9641/1540/4792/64170/5971/1263/5743/3592/6237/6772
hsa04060	Cytokine-cytokine receptor interaction	292	0.602432374	2.051739497	0.0013947	0.014655172	0.011223613	4737	tags=48%, list=13%, signal=42%	59067/4283/3458/10563/6363/356/50615/6357/2833/729230/5196/6352/6356/10663/959/1234/3560/3575/2829/3561/23495/1233/6367/3627/6373/6351/8807/6846/4049/3594/6355/3624/3581/6354/1437/608/1439/9560/6362/10673/6374/6361/970/3587/9173/6347/3600/5008/3559/6348/1436/6368/1441/1237/1230/1438/6372/6364/6349/3579/6366/6369/3601/3604/1236/51554/939/3553/4050/6346/2919/3574/8743/55801/8792/1524/3952/8995/6410…
hsa05152	Tuberculosis	177	0.593167798	1.908737738	0.001501502	0.014655172	0.011223613	6034	tags=47%, list=17%, signal=40%	3458/51806/3117/3118/26253/3113/3127/64581/2213/3689/3115/3122/2214/3123/2215/3119/2209/3587/3111/2207/3684/2212/1520/972/4046/9103/820/7097/929/3108/3553/7099/3687/10333/4261/3929/4360/3569/7096/11151/245972/718/64127/3112/3593/3606/8877/3586/3109/3656/7421/7040/1379/30835/7124/10000/3459/4790/3445/1509/64170/4615/3717/1263/3592/3654/3446/8767/3456/8717/6772/9902/22925/7132/10312/1051/1378/537/6…
hsa05146	Amoebiasis	101	0.587383325	1.782137666	0.001647446	0.014655172	0.011223613	3951	tags=35%, list=11%, signal=31%	909/910/913/3458/911/3689/1437/3684/6318/1511/7097/2335/929/2769/3553/7099/2919/5273/1281/3569/1277/3593/1278/3586/6317/3576/912/7040/5330/5293/7124/3910/338382/2921/4790
hsa04514	Cell adhesion molecules (CAMs)	144	0.583396375	1.830745868	0.001574803	0.014655172	0.011223613	3375	tags=38%, list=9%, signal=35%	914/29851/3117/1493/959/3118/201633/5788/3113/3127/3683/80380/925/3385/3689/3115/942/3122/3123/3119/6402/3111/3684/941/7412/6404/3108/1462/3106/6693/6401/6614/5133/3135/3134/3383/920/3676/79679/29126/3112/6403/3107/3133/3105/3109/57863/4685/64115/10666/5175/23562/940/9071/3695
hsa05166	Human T-cell leukemia virus 1 infection	217	0.58328194	1.926068322	0.00147929	0.014655172	0.011223613	4871	tags=28%, list=13%, signal=25%	915/916/3117/3560/3118/3561/3113/3127/3683/4049/3689/3115/3122/1437/3123/3119/3111/3600/3559/6688/917/3601/3108/3106/3135/3134/3383/3569/3558/920/567/4316/3112/3107/3133/3105/3109/3932/1030/7040/1959/4772/5293/2113/706/7124/10000/1031/4790/8061/7048/3718/898/4792/958/5971/7538/8850/1029/292/6776
hsa04620	Toll-like receptor signaling pathway	102	0.571710966	1.73402208	0.001633987	0.014655172	0.011223613	5227	tags=45%, list=14%, signal=39%	4283/6352/51311/3627/6373/6351/51284/1513/942/9560/941/6696/6348/6349/7097/23643/929/3553/7099/10333/3929/3569/7096/3593/353376/3576/7098/5293/7124/10000/148022/4790/3445/9641/4792/3665/958/4615/3592/3654/3455/3446/3456/6772/3663/7100
hsa05135	Yersinia infection	120	0.568012493	1.744390077	0.001626016	0.014655172	0.011223613	5064	tags=30%, list=14%, signal=26%	2533/3937/6347/5880/2335/7454/3553/7099/114548/834/7535/3569/3558/10451/3676/3606/7409/3586/29108/3576/3932/7456/3678/4772/5293/7124/10000/148022/4790/4210/4792/4615/8935/3654/3456/2185
hsa04142	Lysosome	123	0.523441704	1.615453715	0.004854369	0.030744337	0.023545443	8132	tags=47%, list=22%, signal=37%	1521/7805/1513/1511/1520/968/245972/6556/54/1519/3988/27074/1514/1522/1512/1509/410/4668/58511/1200/1508/9516/5660/2760/3074/162/10312/5476/537/1212/5641/9114/4125/175/533/10577/411/1201/2629/3423/3073/3920/2717/23659/55353/6609/950/967/1075/1203/1777/53/4074/1176/2517/8722/4126/2548
hsa05164	Influenza A	168	0.520301945	1.657338442	0.001538462	0.014655172	0.011223613	6278	tags=45%, list=17%, signal=38%	23430/3458/356/7177/64499/3117/6352/3118/3627/3113/3127/51284/3115/3122/3123/3119/3111/6347/3108/3553/7099/114548/834/8743/3383/4261/3569/3112/3593/3606/3109/29108/3576/7098/91543/355/5293/7124/90865/10000/148022/3459/64135/4790/9021/3445/9641/4939/4938/56649/4792/3665/4940/4615/3717/3592/292/3455/3446/3456/8717/6772/578/4599/7132/637/23586/3460/5371/3447/3552/55916/3716/10241/60/6041
hsa05169	Epstein-Barr virus infection	198	0.511850814	1.665060009	0.003021148	0.021213713	0.016246448	5052	tags=33%, list=14%, signal=29%	915/916/3117/3118/3627/3113/3127/3683/919/3115/3122/3123/3119/3111/695/2208/917/7097/3108/3106/3135/3134/3383/6890/3569/567/3112/3107/3133/3105/3109/6891/960/355/7128/4067/5293/6892/7124/10000/4616/4790/3445/9641/4939/4938/29760/3718/898/4792/3665/4794/4940/4734/958/965/4615/5971/9636/3654/3455/3446/3456/8717/6772/6774
hsa04210	Apoptosis	135	0.502128043	1.567463102	0.0063593	0.03834283	0.029364722	8149	tags=46%, list=22%, signal=36%	356/7278/3002/5551/1521/1513/1439/597/1520/6708/8743/79861/355/7277/5293/330/1519/7124/10000/4616/4790/1514/1522/1512/1509/4792/4000/7185/8717/1508/10039/5366/578/7132/637/4217/840/5783/60/9131/4170/3563/84790/27113/823/843/1075/5970/8517/468/8797/1647/5595/8737/8503/331/839/9020/2353/5601/8722/5290
hsa04630	JAK-STAT signaling pathway	162	0.477472186	1.523765345	0.004573171	0.03058857	0.023426149	6453	tags=44%, list=18%, signal=37%	59067/3458/50615/3560/3575/3561/116379/3594/3581/1437/1439/3587/3600/5008/3559/1441/1438/3601/3574/3952/64109/3569/3558/1440/11009/3593/3566/3586/9180/50604/1950/3976/5293/10000/50616/3459/85480/3596/9021/3445/3570/3597/3718/53832/1154/5156/3717/3592/6775/6776/5159/3455/3446/29949/3456/6772/6774/9466/1956/3460/282618/3595/5155/3447/3716/2670/149233/4170/51561/3563/3588/8651
hsa04260	Cardiac muscle contraction	82	-0.507566446	-1.6151782	0.004796163	0.030744337	0.023545443	5579	tags=29%, list=15%, signal=25%	487/70/779/59283/4634/1339/486/7139/10368/27091/23439/6543/3270/10345/125965/482/6547/480/59285/9254/477/4625/4624/59284
hsa04972	Pancreatic secretion	102	-0.51731861	-1.706461237	0.002564103	0.018404558	0.014095067	4581	tags=30%, list=13%, signal=27%	50487/108/51032/5646/5582/5332/5407/1179/486/23439/114/482/5644/5645/1811/6344/480/492/63036/440387/477/30814/1504/5406/886/5319/10136/1056/23436/1357/1358
hsa04911	Insulin secretion	86	-0.519123318	-1.658351376	0.002439024	0.017904656	0.013712218	6516	tags=36%, list=18%, signal=30%	2740/111/2864/23236/6514/1131/139760/6804/107/779/108/9699/816/27445/5582/117/5332/6616/486/23439/2645/114/482/5568/480/3780/477/3630/6833/886/3651
hsa00140	Steroid hormone biosynthesis	59	-0.559877582	-1.688346471	0.004640371	0.03058857	0.023426149	6126	tags=39%, list=17%, signal=32%	574537/1585/3294/7365/54576/6716/54579/54490/1583/7366/10720/1584/1588/54575/54577/54600/7367/3284/54657/1586/54659/54658/79799
hsa00860	Porphyrin and chlorophyll metabolism	41	-0.607581558	-1.680097328	0.006651885	0.038367121	0.029383325	6126	tags=37%, list=17%, signal=30%	574537/7365/54576/54579/54490/7366/10720/54575/54577/54600/7367/54657/54659/54658/79799
hsa04975	Fat digestion and absorption	41	-0.63976189	-1.76908306	0.006651885	0.038367121	0.029383325	4581	tags=44%, list=13%, signal=38%	50487/4547/64240/2169/2168/64241/5407/29881/335/338/8513/346606/30814/5406/5319/337/1056/1208
hsa00040	Pentose and glucuronate interconversions	33	-0.702474596	-1.886957651	0.002136752	0.016154039	0.012371514	6126	tags=45%, list=17%, signal=38%	574537/7365/54576/54579/54490/7366/10720/54575/54577/54600/7367/54657/54659/54658/79799
hsa00053	Ascorbate and aldarate metabolism	27	-0.708353816	-1.817019079	0.006410256	0.03834283	0.029364722	6126	tags=56%, list=17%, signal=46%	574537/7365/54576/54579/54490/7366/10720/54575/54577/54600/7367/54657/54659/54658/79799
hsa04950	Maturity onset diabetes of the young	26	-0.83474692	-2.109998289	0.002150538	0.016154039	0.012371514	2956	tags=65%, list=8%, signal=60%	6928/2645/2494/3170/389692/3110/3630/3375/4760/222546/6927/50674/4821/3172/3175/5078/3651
